# Supplementary material for: Identification and Regulation of c-Myb Target Genes in MCF-7 Cells
Source: BMC Cancer. 2011 Jan 25;11:30. doi: 10.1186/1471-2407-11-30 (PMC3038977; doi:10.1186/1471-2407-11-30)
Supplement: Additional file 2 — The ChIP-on-chip results obtained using confluent cells and antibody 1.1 (tab-delimited text file). [file 1471-2407-11-30-S2.TXT]

chr	start	end	name	score	feature	distance
1	45613	46856	ENSG00000197490	165.04	NearestStart	2701
1	1753447	1754388	ENSG00000099260	73.88	NearestStart	-5922
1	6003846	6005357	ENSG00000162688	168	NearestStart	10676
1	6606549	6607173	ENSG00000187733	57.53	NearestStart	2318
1	10211498	10212122	ENSG00000162631	55.48	NearestStart	4905
1	16433833	16434737	ENSG00000220034	73.33	NearestStart	-6351
1	16792075	16793026	ENSG00000188740	90.74	NearestStart	115
1	20386274	20387083	ENSG00000196427	60.45	NearestStart	-178
1	20858179	20859122	ENSG00000162636	80.42	NearestStart	-4610
1	20979935	20980559	ENSG00000143107	54.36	NearestStart	-281
1	21665709	21666782	ENSG00000203897	90.27	NearestStart	-102
1	22289192	22290218	ENSG00000162650	103.75	NearestStart	-8767
1	23541029	23542102	ENSG00000143093	94.3	NearestStart	-16750
1	23561459	23562322	ENSG00000197106	73.8	NearestStart	17775
1	23734566	23735233	ENSG00000143110	60.48	NearestStart	-5095
1	23909313	23910168	ENSG00000064703	110.77	NearestStart	-1910
1	24599343	24599967	ENSG00000116774	63.09	NearestStart	-25273
1	26017674	26018330	ENSG00000116774	54.53	NearestStart	-1574
1	26247866	26248597	ENSG00000173218	65.91	NearestStart	-1035
1	26513032	26514150	ENSG00000163393	85.21	NearestStart	1847
1	26889749	26890373	ENSG00000173212	50.13	NearestStart	49
1	26897346	26898157	ENSG00000134256	52.8	NearestStart	-6516
1	27088069	27088788	ENSG00000116882	58.83	NearestStart	-50
1	27519406	27520257	ENSG00000171943	72.73	NearestStart	-483
1	27593664	27594428	ENSG00000187251	66.2	NearestStart	-6592
1	28391984	28393016	ENSG00000217764	113.26	NearestStart	16025
1	28700386	28701083	ENSG00000219630	56.39	NearestStart	27789
1	28779423	28780332	ENSG00000218201	73.19	NearestStart	-5305
1	29113890	29114853	ENSG00000218201	74.32	NearestStart	9011
1	29435695	29436836	ENSG00000162825	145.91	NearestStart	-52931
1	32008943	32009941	ENSG00000218759	106.77	NearestStart	577
1	32151617	32152517	ENSG00000213240	55.87	NearestStart	-4555
1	33145543	33146385	ENSG00000213240	60.67	NearestStart	-2697
1	33423448	33424357	ENSG00000163386	73.9	NearestStart	20521
1	33711367	33712216	ENSG00000131795	71.92	NearestStart	-3255
1	36166748	36167409	ENSG00000131795	55.08	NearestStart	470
1	37796435	37797095	ENSG00000131795	55.66	NearestStart	3560
1	37798964	37799588	ENSG00000143127	50.55	NearestStart	-1758
1	39098256	39099016	ENSG00000216883	76.71	NearestStart	-6467
1	40137629	40138419	ENSG00000218680	60.97	NearestStart	8960
1	40280573	40281666	ENSG00000202496	101.4	NearestStart	-15100
1	40395408	40396244	ENSG00000186207	56.21	NearestStart	-1281
1	42388086	42389001	ENSG00000187180	83	NearestStart	3159
1	42921827	42922451	ENSG00000187173	52.92	NearestStart	-2907
1	43024258	43025204	ENSG00000187170	70.79	NearestStart	1742
1	43406335	43406959	ENSG00000186269	50.95	NearestStart	1331
1	43764529	43765553	ENSG00000184148	93.18	NearestStart	1658
1	44181061	44182010	ENSG00000117640	93.3	NearestStart	-1354
1	44202909	44204311	ENSG00000160678	99	NearestStart	-3861
1	44639826	44640450	ENSG00000163352	51.09	NearestStart	2463
1	45012864	45013880	ENSG00000163382	89.13	NearestStart	-5109
1	45937775	45938732	ENSG00000158477	73.15	NearestStart	386
1	46741519	46742485	ENSG00000158481	120.97	NearestStart	1959
1	46873563	46874698	ENSG00000173285	92.57	NearestStart	-4613
1	50660196	50660890	ENSG00000198703	51.47	NearestStart	178
1	51496656	51497426	ENSG00000169442	84.4	NearestStart	-3966
1	52641129	52642006	ENSG00000163563	62.53	NearestStart	-1007
1	53295803	53296689	ENSG00000132703	72.85	NearestStart	-3548
1	55324202	55324826	ENSG00000181036	51.06	NearestStart	-5435
1	55325747	55326982	ENSG00000162734	152.55	NearestStart	1024
1	55347365	55349102	ENSG00000217993	117.9	NearestStart	-5126
1	58909793	58910812	ENSG00000162736	149.35	NearestStart	-4833
1	59027384	59028263	ENSG00000117713	59.71	NearestStart	-5360
1	59529248	59530195	ENSG00000143224	75.88	NearestStart	-3224
1	59746163	59746892	ENSG00000143226	55.91	NearestStart	-4809
1	63762262	63763167	ENSG00000173110	77.96	NearestStart	-4492
1	63830568	63831192	ENSG00000118217	52.92	NearestStart	71128
1	64415259	64416513	ENSG00000216795	119.55	NearestStart	-4069
1	64737049	64738029	ENSG00000143157	109.15	NearestStart	1688
1	64741018	64741677	ENSG00000198842	52.73	NearestStart	18566
1	65122960	65123584	ENSG00000117713	55.03	NearestStart	2237
1	65661164	65661788	ENSG00000197965	50.49	NearestStart	36394
1	66028688	66029348	ENSG00000197965	54.43	NearestStart	38530
1	68471715	68472593	ENSG00000221545	105.56	NearestStart	-2482
1	68687267	68687956	ENSG00000213064	52.91	NearestStart	1058
1	69991552	69992456	ENSG00000116132	70.21	NearestStart	-3533
1	70768625	70769249	ENSG00000094963	50.38	NearestStart	-1016
1	74725083	74726166	ENSG00000197959	109.84	NearestStart	-2228
1	74975711	74976335	ENSG00000116183	50.73	NearestStart	-5444
1	77455777	77456464	ENSG00000116199	53.31	NearestStart	-1244
1	77872841	77873938	ENSG00000213056	72.84	NearestStart	1284
1	78536380	78537287	ENSG00000186501	100.79	NearestStart	-1870
1	78857909	78858643	ENSG00000135838	64.31	NearestStart	946
1	79300986	79302000	ENSG00000135838	90.42	NearestStart	3218
1	81732604	81733409	ENSG00000116698	71.12	NearestStart	6164
1	84637507	84638347	ENSG00000116711	68.76	NearestStart	-4779
1	86707342	86708300	ENSG00000116711	77.34	NearestStart	-2113
1	89440637	89441760	ENSG00000203724	89.06	NearestStart	1835
1	89594508	89595213	ENSG00000181773	53.07	NearestStart	1925
1	90172428	90173052	ENSG00000221028	52.56	NearestStart	-22228
1	90233713	90234414	ENSG00000198700	59.17	NearestStart	-4021
1	90958257	90958881	ENSG00000198700	57.62	NearestStart	-2920
1	91261920	91262799	ENSG00000143847	82.97	NearestStart	-3524
1	91731749	91732633	ENSG00000163485	65.91	NearestStart	1355
1	91735182	91735955	ENSG00000122188	59.05	NearestStart	-1569
1	91776267	91777403	ENSG00000058673	107.94	NearestStart	781
1	93201042	93201913	ENSG00000133069	65.69	NearestStart	8175
1	94476357	94477088	ENSG00000133069	80.51	NearestStart	34731
1	94782073	94783165	ENSG00000163486	84.55	NearestStart	40689
1	95309930	95310778	ENSG00000008118	60.99	NearestStart	10586
1	99201087	99202043	ENSG00000180198	64.76	NearestStart	-4697
1	99878264	99878888	ENSG00000117625	52.69	NearestStart	1567
1	100098904	100099822	ENSG00000162771	72.01	NearestStart	-7505
1	104096356	104096980	ENSG00000162771	54.87	NearestStart	-6561
1	107489057	107489858	ENSG00000162771	60.89	NearestStart	6224
1	107842997	107843932	ENSG00000136643	91.99	NearestStart	-2593
1	108132569	108133393	ENSG00000117707	65.37	NearestStart	-6704
1	108587244	108588405	ENSG00000082482	79.16	NearestStart	80398
1	108720098	108720936	ENSG00000136636	62.16	NearestStart	-4918
1	108794536	108795457	ENSG00000092969	67.76	NearestStart	-3524
1	108899624	108900645	ENSG00000154305	59.37	NearestStart	1528
1	109061641	109062265	ENSG00000197520	53.49	NearestStart	-6540
1	109201260	109202129	ENSG00000143786	87.92	NearestStart	-5913
1	109819317	109820366	ENSG00000203693	71.17	NearestStart	-1910
1	110358972	110359834	ENSG00000185842	69.68	NearestStart	-33138
1	110512406	110513104	ENSG00000159023	54.36	NearestStart	27675
1	111296163	111296928	ENSG00000143742	74.41	NearestStart	-2603
1	111297011	111298029	ENSG00000219001	76.75	NearestStart	-267
1	111484742	111485476	ENSG00000143761	53.46	NearestStart	1076
1	111732879	111734298	ENSG00000060656	72.99	NearestStart	61
1	111812919	111813764	ENSG00000135775	74.63	NearestStart	1859
1	112097867	112099330	ENSG00000173409	120.46	NearestStart	1500
1	112324881	112325505	ENSG00000116906	50.2	NearestStart	3525
1	114298280	114299437	ENSG00000135750	93.24	NearestStart	-2477
1	114321979	114322603	ENSG00000218755	50.11	NearestStart	-1843
1	114499713	114500479	ENSG00000198626	65.17	NearestStart	-1844
1	115985062	115985924	ENSG00000203664	54.77	NearestStart	-3387
1	116110853	116111477	ENSG00000196240	54.23	NearestStart	-2398
1	116322489	116323316	ENSG00000196539	73.8	NearestStart	1362
1	116455954	116456764	ENSG00000212673	52.95	NearestStart	-144
1	116919279	116920277	ENSG00000121903	76.52	NearestStart	548
1	117339389	117340219	ENSG00000126070	79.5	NearestStart	-2158
1	118536058	118536718	ENSG00000163879	56.9	NearestStart	1328
1	119561406	119562201	ENSG00000163879	64.77	NearestStart	3857
1	119712875	119713682	ENSG00000041988	65.13	NearestStart	-964
1	119965191	119965925	ENSG00000131236	60.86	NearestStart	2081
1	120417424	120418333	ENSG00000117000	56.44	NearestStart	-4220
1	120808194	120809072	ENSG00000044012	62.17	NearestStart	-3593
1	141654717	141655698	ENSG00000065978	62.54	NearestStart	1174
1	141661201	141662097	ENSG00000164008	85.81	NearestStart	18731
1	141761080	141762238	ENSG00000142949	106.89	NearestStart	-4605
1	142051186	142051845	ENSG00000117408	55.42	NearestStart	-4137
1	142051846	142052207	ENSG00000132768	50.77	NearestStart	-5331
1	142054920	142055544	ENSG00000054523	54.76	NearestStart	18080
1	142057468	142058448	ENSG00000187147	74.79	NearestStart	-3627
1	142212871	142213693	ENSG00000142937	85.48	NearestStart	-964
1	142305808	142306472	ENSG00000197587	56.02	NearestStart	-3736
1	142307160	142307892	ENSG00000174348	81.97	NearestStart	-4639
1	142505922	142506546	ENSG00000169174	52.35	NearestStart	46394
1	142520238	142521619	ENSG00000169174	74.1	NearestStart	47939
1	142805236	142806187	ENSG00000169174	58.84	NearestStart	69557
1	143036612	143037814	ENSG00000172456	74.56	NearestStart	-6080
1	143216864	143218028	ENSG00000172456	74.56	NearestStart	210835
1	143788530	143789591	ENSG00000203965	86.16	NearestStart	661
1	143808481	143809259	ENSG00000079739	66.87	NearestStart	-967
1	143915907	143917007	ENSG00000177414	113.73	NearestStart	-26819
1	143917765	143918507	ENSG00000158966	69.49	NearestStart	27986
1	144021650	144022419	ENSG00000158966	56.19	NearestStart	31955
1	144215735	144216554	ENSG00000216314	61.93	NearestStart	-33753
1	144219460	144220171	ENSG00000116678	56.45	NearestStart	2258
1	144222550	144223430	ENSG00000184588	61.27	NearestStart	-2097
1	144234589	144235760	ENSG00000222402	82.87	NearestStart	-126309
1	145773253	145774297	ENSG00000184957	80.43	NearestStart	-172
1	146382799	146384297	ENSG00000162623	80.62	NearestStart	4283
1	147857441	147858605	ENSG00000162543	74.56	NearestStart	1106
1	148126619	148127599	ENSG00000223246	76.64	NearestStart	-10756
1	149047614	149048641	ENSG00000122420	84.18	NearestStart	-5776
1	149120150	149120921	ENSG00000137959	70.54	NearestStart	-767
1	150028474	150029207	ENSG00000181703	58.03	NearestStart	-7439
1	150042306	150043192	ENSG00000137976	69.43	NearestStart	704
1	150279545	150280297	ENSG00000016490	57.84	NearestStart	703
1	150354951	150356035	ENSG00000183347	98.35	NearestStart	-7516
1	150394413	150396008	ENSG00000162664	109.27	NearestStart	-57882
1	150748663	150749601	ENSG00000218245	83.57	NearestStart	-144
1	150917554	150918431	ENSG00000097046	88.16	NearestStart	-7263
1	150934557	150935847	ENSG00000097046	113.01	NearestStart	-3830
1	150949002	150949626	ENSG00000127483	50.75	NearestStart	5833
1	151016803	151017462	ENSG00000172339	58.84	NearestStart	1165
1	151211410	151212445	ENSG00000117598	77.4	NearestStart	41950
1	151297786	151298766	ENSG00000134215	79.13	NearestStart	176499
1	151584864	151585739	ENSG00000186086	90.86	NearestStart	943
1	151863312	151864029	ENSG00000176378	59.14	NearestStart	-6544
1	152420210	152420942	ENSG00000121931	119.46	NearestStart	11926
1	152433599	152434790	ENSG00000121931	105.11	NearestStart	11078
1	152779140	152780276	ENSG00000156171	125.07	NearestStart	-504
1	152800124	152801194	ENSG00000162552	81.02	NearestStart	52914
1	153235149	153235773	ENSG00000218053	50.18	NearestStart	3085
1	153504257	153505134	ENSG00000171385	77.96	NearestStart	8419
1	153796864	153798297	ENSG00000134207	75.97	NearestStart	-1649
1	153922986	153924178	ENSG00000118729	90	NearestStart	2076
1	154823069	154823734	ENSG00000125944	60.88	NearestStart	2411
1	154967615	154968638	ENSG00000116815	71.7	NearestStart	-4095
1	155380142	155381076	ENSG00000155761	69.49	NearestStart	-6701
1	155841367	155842239	ENSG00000216362	52.4	NearestStart	2836
1	155960485	155961678	ENSG00000143067	87.94	NearestStart	2070
1	156490937	156491709	ENSG00000134250	77.43	NearestStart	-3625
1	156528146	156529081	ENSG00000203849	61.28	NearestStart	1411
1	156697363	156698517	ENSG00000203849	75.29	NearestStart	-5073
1	156727811	156728831	ENSG00000219696	115.65	NearestStart	35196
1	157066778	157067438	ENSG00000219696	51.25	NearestStart	34536
1	157820692	157821464	ENSG00000219696	66.04	NearestStart	31462
1	158031491	158032469	ENSG00000219696	80.48	NearestStart	28914
1	158442773	158443397	ENSG00000222289	51.83	NearestStart	-25822
1	158496655	158498294	ENSG00000222289	168.18	NearestStart	-27174
1	158548689	158550028	ENSG00000007968	138.48	NearestStart	-4266
1	158574854	158576114	ENSG00000207106	147.64	NearestStart	-13879
1	158585953	158586815	ENSG00000206828	58.92	NearestStart	-13902
1	159326320	159327016	ENSG00000178104	61.4	NearestStart	-978
1	159330029	159330689	ENSG00000216786	56.64	NearestStart	-3302
1	159399600	159400567	ENSG00000184270	63.81	NearestStart	-529
1	159478869	159479565	ENSG00000143387	54.07	NearestStart	-178
1	159737035	159737991	ENSG00000218727	55.69	NearestStart	633
1	159756168	159756828	ENSG00000182134	52.76	NearestStart	2042
1	160073836	160074460	ENSG00000001460	51.02	NearestStart	14831
1	163813405	163814352	ENSG00000213171	74.42	NearestStart	2200
1	164004019	164004855	ENSG00000163191	63.14	NearestStart	-3410
1	164517483	164518393	ENSG00000159450	75.35	NearestStart	-1771
1	165077036	165077934	ENSG00000215853	85.26	NearestStart	3915
1	165348472	165349721	ENSG00000213166	126.77	NearestStart	12949
1	165401525	165402254	ENSG00000163218	79.49	NearestStart	3076
1	165994220	165994949	ENSG00000143549	55.68	NearestStart	11023
1	165996356	165997330	ENSG00000215938	98.52	NearestStart	-756
1	166232040	166232951	ENSG00000160714	73.2	NearestStart	18604
1	166462870	166463720	ENSG00000160714	64.55	NearestStart	-2380
1	166813458	166814454	ENSG00000176444	94.4	NearestStart	5648
1	167023409	167024356	ENSG00000116539	59.85	NearestStart	2084
1	168896404	168897060	ENSG00000158014	54.55	NearestStart	-2675
1	169419996	169420764	ENSG00000163374	68.15	NearestStart	2429
1	169495141	169495795	ENSG00000208493	54.33	NearestStart	2058
1	170075033	170076025	ENSG00000117036	59.19	NearestStart	-5341
1	171842802	171843553	ENSG00000163518	62.93	NearestStart	-6873
1	173034702	173035716	ENSG00000216628	141.47	NearestStart	949
1	173287796	173288487	ENSG00000008130	63.03	NearestStart	-52079
1	174693486	174694180	ENSG00000132716	57.82	NearestStart	2260
1	176209736	176210434	ENSG00000122218	54.85	NearestStart	-5975
1	177260410	177261425	ENSG00000143217	88.95	NearestStart	-354
1	178309599	178310260	ENSG00000143217	51.31	NearestStart	-4063
1	179261049	179261899	ENSG00000215841	66.32	NearestStart	-3047
1	180687188	180688207	ENSG00000143183	83.81	NearestStart	731
1	180914850	180915858	ENSG00000215835	103.19	NearestStart	-4031
1	181026473	181027910	ENSG00000213068	87.47	NearestStart	-2809
1	181028745	181029369	ENSG00000216686	53.11	NearestStart	1844
1	181714421	181715224	ENSG00000221578	65.19	NearestStart	-39665
1	181827912	181828604	ENSG00000206692	59.68	NearestStart	-5356
1	185059876	185060587	ENSG00000142751	51.28	NearestStart	1387
1	185062542	185063280	ENSG00000162753	57.72	NearestStart	-3946
1	196140235	196140859	ENSG00000216423	51.58	NearestStart	-41822
1	198642751	198643701	ENSG00000181101	62.33	NearestStart	-6193
1	199744776	199745685	ENSG00000120341	61.95	NearestStart	48609
1	200022134	200023147	ENSG00000217584	74.08	NearestStart	-73033
1	200060890	200061514	ENSG00000135823	51.43	NearestStart	-2380
1	200061991	200062684	ENSG00000135824	62.92	NearestStart	-2973
1	200180504	200181279	ENSG00000116701	55.8	NearestStart	-1278
1	200570520	200571932	ENSG00000162702	102.55	NearestStart	3038
1	200708167	200708791	ENSG00000159176	61.3	NearestStart	431
1	201192587	201193349	ENSG00000163431	58.54	NearestStart	1835
1	201258725	201259459	ENSG00000077152	57.74	NearestStart	7187
1	201327760	201328591	ENSG00000217761	74.63	NearestStart	-299
1	201999391	202000510	ENSG00000159346	134.21	NearestStart	1453
1	202032203	202033042	ENSG00000169403	63.74	NearestStart	987
1	203326747	203327479	ENSG00000174529	59.21	NearestStart	-6536
1	203471836	203472601	ENSG00000158711	68.55	NearestStart	2710
1	203498392	203499089	ENSG00000069275	59.04	NearestStart	-3353
1	203865913	203866836	ENSG00000162757	103.58	NearestStart	2716
1	203989273	203990141	ENSG00000117595	73.62	NearestStart	-3524
1	204623509	204624460	ENSG00000143493	69.57	NearestStart	2790
1	207834254	207835169	ENSG00000207314	86.19	NearestStart	188
1	208021811	208022472	ENSG00000118873	54.91	NearestStart	2360
1	208049626	208051123	ENSG00000218105	123.61	NearestStart	-436
1	209501093	209501717	ENSG00000143498	50.27	NearestStart	-5235
1	210272717	210273437	ENSG00000208172	60.53	NearestStart	-9818
1	210856934	210857627	ENSG00000162923	54.42	NearestStart	15978
1	210857878	210858647	ENSG00000143815	60.28	NearestStart	-5116
1	210870663	210871772	ENSG00000143799	138.7	NearestStart	-4967
1	211288618	211289342	ENSG00000215812	80.19	NearestStart	52277
1	212221779	212222730	ENSG00000177788	83.41	NearestStart	-2487
1	213325906	213326664	ENSG00000154429	74.44	NearestStart	3108
1	213802440	213803503	ENSG00000069248	70.66	NearestStart	22260
1	216582967	216583698	ENSG00000069248	63.83	NearestStart	-9478
1	218510059	218511254	ENSG00000131697	75.81	NearestStart	-28728
1	218558000	218559101	ENSG00000162885	110.05	NearestStart	-4913
1	220835113	220836283	ENSG00000119285	117.43	NearestStart	33482
1	220859595	220860365	ENSG00000121753	66.09	NearestStart	-6415
1	220970641	220971628	ENSG00000183310	85.24	NearestStart	2226
1	221161729	221163095	ENSG00000177151	166.67	NearestStart	-1602
1	222672646	222673591	ENSG00000175137	60.17	NearestStart	-5129
1	222864705	222865626	ENSG00000121900	62.72	NearestStart	3729
1	223370386	223371622	ENSG00000116525	128.9	NearestStart	-3219
1	223461981	223462677	ENSG00000116954	59.88	NearestStart	-329
1	223688258	223689205	ENSG00000116990	90.25	NearestStart	2645
1	224029551	224030246	ENSG00000117395	51.42	NearestStart	4183
1	224667366	224668327	ENSG00000215891	79.8	NearestStart	6003
1	224692621	224693354	ENSG00000142961	85.69	NearestStart	-18413
1	225908737	225909528	ENSG00000142700	65.41	NearestStart	1533
1	226338060	226338979	ENSG00000216367	72.56	NearestStart	-6924
1	227476456	227477154	ENSG00000085840	62.36	NearestStart	1590
1	227542250	227543008	ENSG00000132881	80.3	NearestStart	2345
1	227688451	227689329	ENSG00000162601	68.08	NearestStart	28542
1	227720189	227721382	ENSG00000177606	166.24	NearestStart	-4797
1	228846720	228847524	ENSG00000179571	57.07	NearestStart	20494
1	229182946	229184282	ENSG00000116729	115.98	NearestStart	-861
1	229447108	229447732	ENSG00000116745	51.17	NearestStart	963
1	231813896	231814818	ENSG00000162621	60.81	NearestStart	-3462
1	233739317	233739941	ENSG00000142892	52.72	NearestStart	1943
1	234800955	234801743	ENSG00000217763	54.66	NearestStart	-6658
1	235209419	235210043	ENSG00000162654	51.91	NearestStart	-3487
1	235270284	235271142	ENSG00000117242	81.02	NearestStart	2445
1	245717666	245718511	ENSG00000188023	71.38	NearestStart	-1245
1	246680324	246681162	ENSG00000143032	59.93	NearestStart	-2875
1	246704637	246705586	ENSG00000185636	78.22	NearestStart	-3023
1	246802455	246803118	ENSG00000154511	53.46	NearestStart	-1431
1	246870784	246871551	ENSG00000137962	61.27	NearestStart	-462
1	247091906	247092530	ENSG00000117525	52.5	NearestStart	-2170
10	682669	683293	ENSG00000180525	53.1	NearestStart	-3219
10	1052601	1053420	ENSG00000047056	69.81	NearestStart	102903
10	1062333	1063060	ENSG00000048740	58.52	NearestStart	143399
10	1188381	1189202	ENSG00000151465	59.42	NearestStart	-3261
10	5748513	5749419	ENSG00000221371	64.96	NearestStart	96909
10	8083438	8084062	ENSG00000165309	56.33	NearestStart	-2769
10	11243332	11244144	ENSG00000189180	62.15	NearestStart	6788
10	11405944	11407058	ENSG00000198154	103.11	NearestStart	-3693
10	11695589	11696321	ENSG00000222606	59.98	NearestStart	-3305
10	12274710	12275472	ENSG00000215044	59.97	NearestStart	-20210
10	14615490	14616550	ENSG00000197354	79.95	NearestStart	-3468
10	15805443	15806311	ENSG00000217121	61.36	NearestStart	81761
10	15917784	15918609	ENSG00000217511	77.87	NearestStart	-6820
10	21954811	21955435	ENSG00000108064	50.03	NearestStart	-2457
10	23254197	23255319	ENSG00000221094	76.83	NearestStart	-63876
10	27577140	27577910	ENSG00000198739	53.6	NearestStart	-4920
10	35416527	35417369	ENSG00000122862	59.35	NearestStart	659
10	38346366	38346990	ENSG00000099282	54.64	NearestStart	-6180
10	39026350	39027194	ENSG00000218584	52.81	NearestStart	-4197
10	43489961	43490585	ENSG00000197467	52.69	NearestStart	-7772
10	45414234	45415181	ENSG00000217565	103.56	NearestStart	-346
10	45665857	45666517	ENSG00000035403	53.89	NearestStart	-4831
10	45679223	45679847	ENSG00000138326	50.74	NearestStart	970
10	46101092	46102136	ENSG00000188199	116.7	NearestStart	-5340
10	46158729	46159353	ENSG00000219443	50.29	NearestStart	6865
10	47044175	47045488	ENSG00000204043	129.44	NearestStart	-5256
10	47568733	47569545	ENSG00000133678	62.27	NearestStart	-2134
10	48487957	48489055	ENSG00000133678	120.8	NearestStart	964
10	49058605	49059585	ENSG00000165678	111.66	NearestStart	-2358
10	49791735	49792425	ENSG00000178429	58.59	NearestStart	-6026
10	50404585	50405528	ENSG00000214562	68.28	NearestStart	-5279
10	50932838	50933462	ENSG00000214562	50.74	NearestStart	-1224
10	51412161	51412785	ENSG00000220007	50.86	NearestStart	5756
10	51663913	51664836	ENSG00000173239	60.08	NearestStart	12597
10	51776505	51777679	ENSG00000119922	99.33	NearestStart	1150
10	51869051	51870030	ENSG00000165338	63.87	NearestStart	-2648
10	52093806	52094638	ENSG00000171307	59.55	NearestStart	4640
10	52094639	52095805	ENSG00000155265	95.46	NearestStart	88506
10	52102537	52104127	ENSG00000119906	105.23	NearestStart	4093
10	52136669	52137576	ENSG00000148842	74.51	NearestStart	-4849
10	54202282	54202941	ENSG00000065621	50.25	NearestStart	-3258
10	59812725	59813667	ENSG00000120051	119.11	NearestStart	-3338
10	63482104	63483326	ENSG00000108061	96.68	NearestStart	1000
10	65606480	65607398	ENSG00000197142	65.03	NearestStart	-7202
10	68350878	68351579	ENSG00000148737	55.24	NearestStart	-6663
10	70518493	70519298	ENSG00000203837	51.99	NearestStart	1431
10	70875052	70876094	ENSG00000188316	92.39	NearestStart	-3918
10	71204527	71205268	ENSG00000188316	56.99	NearestStart	1715
10	71223878	71224502	ENSG00000138162	56.85	NearestStart	-7124
10	71580772	71581753	ENSG00000138152	66.75	NearestStart	-106624
10	71593101	71593803	ENSG00000138171	57.56	NearestStart	12163
10	73186117	73186866	ENSG00000154478	59.51	NearestStart	-4261
10	73210195	73210920	ENSG00000019995	55.54	NearestStart	-6450
10	73782102	73782762	ENSG00000107938	50.94	NearestStart	-13143
10	74721226	74722054	ENSG00000107938	70.29	NearestStart	-12242
10	74862204	74863482	ENSG00000107938	87.04	NearestStart	16555
10	75075793	75076595	ENSG00000107949	57.69	NearestStart	2078
10	75130567	75131222	ENSG00000172211	53.75	NearestStart	79
10	75132924	75133586	ENSG00000148377	57.53	NearestStart	9198
10	75423047	75423817	ENSG00000148377	59.82	NearestStart	-534
10	79464550	79465581	ENSG00000196372	62.72	NearestStart	19
10	81119689	81120602	ENSG00000197308	81.5	NearestStart	52015
10	81127701	81129245	ENSG00000181800	131.59	NearestStart	-4091
10	81312644	81313495	ENSG00000148429	55.91	NearestStart	-1830
10	81439885	81440798	ENSG00000077943	81.5	NearestStart	-3667
10	81447932	81449444	ENSG00000148481	139.25	NearestStart	24741
10	81621597	81622541	ENSG00000219809	74.51	NearestStart	410
10	81826267	81827003	ENSG00000220893	63.02	NearestStart	3588
10	81829365	81830394	ENSG00000108094	89.74	NearestStart	3049
10	85886807	85887756	ENSG00000169740	66.17	NearestStart	-25629
10	86121284	86122121	ENSG00000165406	60.75	NearestStart	-3874
10	86304153	86305250	ENSG00000188234	214.18	NearestStart	-2930
10	88673163	88673898	ENSG00000186719	57.96	NearestStart	-140
10	88969906	88971369	ENSG00000150175	115.17	NearestStart	-4554
10	88973961	88974774	ENSG00000072444	61.63	NearestStart	-35123
10	89137872	89138852	ENSG00000197704	74.51	NearestStart	-4319
10	90482978	90483742	ENSG00000126542	56.98	NearestStart	-40123
10	90565064	90565688	ENSG00000165383	50.54	NearestStart	21506
10	91052842	91053731	ENSG00000032514	73.23	NearestStart	12493
10	93157434	93158510	ENSG00000222108	72.37	NearestStart	-2615
10	97111367	97112277	ENSG00000188611	72.39	NearestStart	14463
10	97235219	97236019	ENSG00000209947	62.61	NearestStart	146358
10	97314999	97315835	ENSG00000182418	73.19	NearestStart	-4019
10	98110028	98110860	ENSG00000182418	87.84	NearestStart	-4852
10	98265855	98266953	ENSG00000219649	79.47	NearestStart	2003
10	98388260	98389486	ENSG00000165471	101.72	NearestStart	-816
10	98976872	98977716	ENSG00000217682	61.78	NearestStart	-5863
10	99200560	99201364	ENSG00000156521	57.86	NearestStart	-4270
10	99688492	99689412	ENSG00000107738	71.93	NearestStart	17226
10	99777952	99778832	ENSG00000107738	56.37	NearestStart	-6852
10	101670642	101671564	ENSG00000148719	68.24	NearestStart	2773
10	102267175	102268395	ENSG00000210361	119.26	NearestStart	10422
10	102666409	102667179	ENSG00000166343	63.17	NearestStart	1121
10	103745723	103746524	ENSG00000177791	53.71	NearestStart	-4272
10	104663255	104663913	ENSG00000172650	58.06	NearestStart	-2922
10	105668380	105669442	ENSG00000172650	107.59	NearestStart	-5279
10	106015363	106016023	ENSG00000218922	52.53	NearestStart	-4944
10	106100175	106101338	ENSG00000122854	98.78	NearestStart	-2530
10	112060384	112061330	ENSG00000204437	69.57	NearestStart	3135
10	112670357	112670981	ENSG00000217028	52.43	NearestStart	18078
10	114116704	114117482	ENSG00000173269	59.5	NearestStart	34189
10	114693538	114694742	ENSG00000219145	174.94	NearestStart	2068
10	118178800	118179460	ENSG00000212950	50.89	NearestStart	-4374
10	118420966	118421590	ENSG00000095637	52.17	NearestStart	75942
10	118422833	118423595	ENSG00000095637	78.22	NearestStart	-3838
10	118595095	118595791	ENSG00000197430	56.26	NearestStart	-946
10	118600728	118601352	ENSG00000095587	54.7	NearestStart	-2197
10	119129988	119130612	ENSG00000217191	52.22	NearestStart	-16806
10	121276365	121277201	ENSG00000187122	61.05	NearestStart	39002
10	121342236	121343077	ENSG00000095713	54.28	NearestStart	2623
10	123731575	123732307	ENSG00000107554	50.82	NearestStart	89024
10	123914187	123915068	ENSG00000075826	60.44	NearestStart	12443
10	124585347	124586445	ENSG00000222430	81.67	NearestStart	-43272
10	125411600	125412366	ENSG00000107960	60.52	NearestStart	-424
10	126094833	126095602	ENSG00000119953	54.23	NearestStart	-5697
10	126614232	126615035	ENSG00000165863	69.89	NearestStart	-1495
10	127384931	127385592	ENSG00000165863	55.86	NearestStart	-3362
10	127385832	127386535	ENSG00000165650	66.11	NearestStart	-5061
10	127414629	127415359	ENSG00000148908	61.73	NearestStart	15847
10	127504183	127504993	ENSG00000151923	75.04	NearestStart	4295
10	127570683	127571307	ENSG00000065154	51.49	NearestStart	2617
10	131794342	131795289	ENSG00000222629	76.57	NearestStart	-1446
11	195771	196539	ENSG00000130595	63.53	NearestStart	-4706
11	1006532	1007331	ENSG00000167323	60.06	NearestStart	-7423
11	1892739	1893609	ENSG00000175800	146.83	NearestStart	-842
11	3211131	3212654	ENSG00000196778	143.2	NearestStart	-5001
11	3653887	3654511	ENSG00000215091	50.12	NearestStart	-848
11	3682586	3683617	ENSG00000215090	91.16	NearestStart	-382
11	3826086	3826744	ENSG00000132274	57.41	NearestStart	1028
11	4226937	4227561	ENSG00000110148	60.67	NearestStart	-2836
11	4355246	4356016	ENSG00000132286	64.12	NearestStart	980
11	4461706	4462918	ENSG00000132249	239.23	NearestStart	8981
11	4583781	4584443	ENSG00000221703	52.7	NearestStart	2204
11	4825892	4826952	ENSG00000183801	95.19	NearestStart	-7493
11	5148289	5149276	ENSG00000176716	79.12	NearestStart	-5277
11	5184427	5185204	ENSG00000212607	55.8	NearestStart	32779
11	5225234	5226809	ENSG00000187079	81.75	NearestStart	1316
11	5230615	5231755	ENSG00000197601	149	NearestStart	-5348
11	5668523	5669183	ENSG00000152268	56.71	NearestStart	-5779
11	6012007	6012704	ENSG00000110696	54.92	NearestStart	217
11	6036839	6037606	ENSG00000177054	68.84	NearestStart	-4338
11	6234706	6235539	ENSG00000165970	54.65	NearestStart	-6851
11	6460233	6461083	ENSG00000176971	76.04	NearestStart	-6555
11	6520711	6521519	ENSG00000185641	68.05	NearestStart	-1478
11	6747283	6748186	ENSG00000152219	73.67	NearestStart	-6183
11	7214777	7215508	ENSG00000183242	69.71	NearestStart	7393
11	7455796	7456998	ENSG00000149100	119.7	NearestStart	8097
11	7700931	7701992	ENSG00000052841	110.45	NearestStart	585
11	8696341	8697327	ENSG00000121671	63.21	NearestStart	903
11	8926386	8927010	ENSG00000205046	50.14	NearestStart	265
11	10169640	10170264	ENSG00000214878	50.8	NearestStart	-4089
11	10794017	10794714	ENSG00000181395	57.58	NearestStart	-123
11	12653861	12654728	ENSG00000214876	80.18	NearestStart	-778
11	12914316	12914940	ENSG00000198561	50.75	NearestStart	-5884
11	13641492	13642825	ENSG00000198561	164.86	NearestStart	31979
11	13935249	13936014	ENSG00000166884	66.88	NearestStart	-444
11	14497982	14498850	ENSG00000149534	62.3	NearestStart	-2836
11	16466914	16467745	ENSG00000166927	58.89	NearestStart	-1771
11	16716987	16717867	ENSG00000181995	71.57	NearestStart	-6504
11	17147630	17148365	ENSG00000134780	55.48	NearestStart	-2010
11	18232126	18232863	ENSG00000124939	53.09	NearestStart	-3544
11	19090930	19091642	ENSG00000149798	63.95	NearestStart	7500
11	19169566	19170548	ENSG00000133884	92.33	NearestStart	904
11	19328016	19329041	ENSG00000174576	72.03	NearestStart	-2510
11	20012546	20013551	ENSG00000198864	78.23	NearestStart	1251
11	20031323	20032171	ENSG00000118363	97.17	NearestStart	6819
11	20570671	20571694	ENSG00000150676	78.68	NearestStart	18869
11	26965649	26966353	ENSG00000166575	55.04	NearestStart	315
11	27558252	27559105	ENSG00000204455	67.83	NearestStart	-694
11	27867922	27868546	ENSG00000204455	53.04	NearestStart	2108
11	30295049	30295708	ENSG00000213283	52.49	NearestStart	7590
11	32421094	32421861	ENSG00000213283	65.37	NearestStart	10346
11	32570064	32570725	ENSG00000201199	56.33	NearestStart	-24
11	32775186	32776103	ENSG00000110218	68.61	NearestStart	-42467
11	33053371	33054069	ENSG00000110218	69.94	NearestStart	1156
11	33648139	33649053	ENSG00000168876	58.26	NearestStart	890
11	33715555	33716215	ENSG00000170647	51.69	NearestStart	-6307
11	34337384	34338245	ENSG00000212466	74.67	NearestStart	-93132
11	34488705	34489329	ENSG00000212466	51.13	NearestStart	-91925
11	36249469	36250382	ENSG00000023445	68.65	NearestStart	7241
11	36575941	36576565	ENSG00000204381	52.44	NearestStart	-2438
11	43337652	43338635	ENSG00000137720	91.81	NearestStart	3354
11	45826508	45827204	ENSG00000150764	62.53	NearestStart	27055
11	47551787	47552411	ENSG00000150783	50.52	NearestStart	1220
11	48467186	48467951	ENSG00000149294	62.83	NearestStart	-3975
11	48925827	48926942	ENSG00000166741	119.5	NearestStart	-3869
11	48956920	48957581	ENSG00000110324	58.17	NearestStart	-6805
11	48959661	48960354	ENSG00000176302	54.4	NearestStart	2670
11	49814369	49815237	ENSG00000109927	113.36	NearestStart	3013
11	54819297	54820201	ENSG00000154144	70.95	NearestStart	-3036
11	55877270	55877930	ENSG00000064199	54.43	NearestStart	-6225
11	55936673	55937361	ENSG00000154146	52.06	NearestStart	-2223
11	55941276	55942186	ENSG00000149548	101.29	NearestStart	-7766
11	55972676	55973513	ENSG00000149547	54.5	NearestStart	755
11	55993809	55994433	ENSG00000043039	51.38	NearestStart	-4895
11	56414109	56414907	ENSG00000209224	54.02	NearestStart	519789
11	56760229	56760853	ENSG00000215220	52.5	NearestStart	1620
11	57045726	57046455	ENSG00000184956	51.02	NearestStart	20174
11	57279926	57280617	ENSG00000184350	51.1	NearestStart	-939
11	57317789	57318785	ENSG00000129749	96.64	NearestStart	-4697
11	57791196	57792000	ENSG00000209091	59.06	NearestStart	10058
11	58980566	58981190	ENSG00000186223	52.79	NearestStart	-6491
11	59609877	59610501	ENSG00000167333	50.58	NearestStart	2246
11	59900763	59901424	ENSG00000176922	69.06	NearestStart	1122
11	60133296	60133920	ENSG00000176752	59.43	NearestStart	740
11	61105705	61106504	ENSG00000176742	57.72	NearestStart	-5921
11	61202471	61203169	ENSG00000180934	53.78	NearestStart	-6497
11	61729172	61729839	ENSG00000180923	51.74	NearestStart	-758
11	62100855	62101628	ENSG00000188124	61.02	NearestStart	-519
11	62114700	62115651	ENSG00000223080	78.07	NearestStart	-4796
11	62239096	62239897	ENSG00000133812	62.91	NearestStart	102656
11	62247893	62248694	ENSG00000110321	59.75	NearestStart	-6859
11	62672690	62673813	ENSG00000212137	117.55	NearestStart	-31205
11	64247921	64248545	ENSG00000129083	53.19	NearestStart	-20008
11	64251600	64252333	ENSG00000213785	56.5	NearestStart	-4120
11	64648217	64649067	ENSG00000011405	61.04	NearestStart	300
11	64846407	64847209	ENSG00000134339	73.87	NearestStart	-5368
11	64858826	64859652	ENSG00000129170	83.36	NearestStart	10611
11	65942541	65943542	ENSG00000200687	77.24	NearestStart	52089
11	67689593	67690644	ENSG00000109851	77.54	NearestStart	125900
11	70938461	70939154	ENSG00000109851	54.96	NearestStart	107123
11	71505806	71506605	ENSG00000176668	65.42	NearestStart	1234
11	74344794	74345559	ENSG00000186714	56.87	NearestStart	-2423
11	76783431	76784055	ENSG00000213713	54.62	NearestStart	1211
11	76784155	76784779	ENSG00000205177	51.92	NearestStart	30723
11	76858896	76859665	ENSG00000085063	61.89	NearestStart	-955
11	77201696	77202747	ENSG00000166016	112.81	NearestStart	-2006
11	77575290	77575979	ENSG00000135374	52.15	NearestStart	3201
11	82078752	82079701	ENSG00000196559	82.73	NearestStart	2016
11	82848729	82849515	ENSG00000175097	71.4	NearestStart	447
11	84411196	84412010	ENSG00000200376	57.18	NearestStart	2929
11	85262661	85263504	ENSG00000220948	83.07	NearestStart	33996
11	86426863	86427830	ENSG00000220948	73.13	NearestStart	2903
11	88426961	88427768	ENSG00000220948	62.61	NearestStart	162
11	89227090	89227960	ENSG00000219061	65.6	NearestStart	3079
11	89229892	89230797	ENSG00000166007	74.81	NearestStart	3027
11	89244310	89244999	ENSG00000174942	57.86	NearestStart	1008
11	89359319	89360224	ENSG00000150269	68.02	NearestStart	14777
11	89362075	89363016	ENSG00000174937	71.97	NearestStart	740
11	93094332	93095169	ENSG00000134817	70.97	NearestStart	1073
11	93459275	93460260	ENSG00000149150	81.4	NearestStart	-5991
11	93502898	93503522	ENSG00000172772	50.48	NearestStart	737
11	93778283	93779471	ENSG00000011347	89.57	NearestStart	-831
11	93867691	93868315	ENSG00000186676	57.9	NearestStart	5767
11	100361714	100362338	ENSG00000149016	56.18	NearestStart	892
11	101596531	101597520	ENSG00000168000	76.51	NearestStart	-5534
11	101597738	101598548	ENSG00000214753	67.83	NearestStart	3504
11	101700645	101701376	ENSG00000197658	56.49	NearestStart	-4421
11	101832534	101833562	ENSG00000110076	60.48	NearestStart	-685
11	102002574	102003307	ENSG00000110076	62.52	NearestStart	-4364
11	102098179	102099164	ENSG00000149806	102.93	NearestStart	20
11	110678909	110679555	ENSG00000110721	50.65	NearestStart	-44159
11	110914005	110914666	ENSG00000110200	61.21	NearestStart	-4332
11	111258829	111259487	ENSG00000149269	55.95	NearestStart	79150
11	111340192	111340852	ENSG00000149269	50.82	NearestStart	78426
11	111445183	111445836	ENSG00000149269	50.24	NearestStart	3685
11	111544525	111545434	ENSG00000219529	156.78	NearestStart	7627
11	112333327	112334029	ENSG00000188997	59.02	NearestStart	2022
11	113667876	113668687	ENSG00000182103	93.63	NearestStart	43667
11	116152479	116153450	ENSG00000210588	80.5	NearestStart	-72922
11	117355514	117356138	ENSG00000213305	53.12	NearestStart	-851
11	117606508	117607471	ENSG00000168959	69.06	NearestStart	11800
11	118350297	118351309	ENSG00000189253	65.58	NearestStart	4541
11	120480105	120480957	ENSG00000123901	70.85	NearestStart	-4217
11	120737301	120738106	ENSG00000152558	70.6	NearestStart	-3549
11	120738107	120738441	ENSG00000137674	50.03	NearestStart	-1301
11	122149827	122150596	ENSG00000118113	84.15	NearestStart	2689
11	123132290	123132950	ENSG00000196167	56.2	NearestStart	-3160
11	123818167	123819000	ENSG00000150773	62.08	NearestStart	4922
11	123994945	123995723	ENSG00000137656	54.83	NearestStart	-3565
11	124042725	124043567	ENSG00000160593	55.34	NearestStart	-5489
11	124112729	124113419	ENSG00000185932	53.17	NearestStart	1481
11	124139686	124140777	ENSG00000185932	107.25	NearestStart	675
11	124146604	124147620	ENSG00000211393	81.8	NearestStart	-47598
11	124314948	124315900	ENSG00000221931	78.92	NearestStart	-1854
11	124321461	124322305	ENSG00000197125	78.32	NearestStart	-1976
11	124945263	124946227	ENSG00000149564	61.19	NearestStart	-2253
11	125276942	125277640	ENSG00000149564	53.22	NearestStart	-9171
11	125638922	125639654	ENSG00000165478	53.32	NearestStart	-3430
11	128746196	128747029	ENSG00000110060	65.79	NearestStart	1373
11	129380752	129381489	ENSG00000182934	55.63	NearestStart	5038
11	129637939	129638638	ENSG00000170325	58.36	NearestStart	-2812
11	129812298	129813143	ENSG00000209189	57.04	NearestStart	41880
11	131280143	131281055	ENSG00000134917	84.47	NearestStart	-8549
12	237797	238711	ENSG00000111186	83.57	NearestStart	-849
12	1574990	1575970	ENSG00000166159	67.68	NearestStart	-63545
12	1595634	1596258	ENSG00000118971	50.19	NearestStart	-176180
12	1736411	1737398	ENSG00000139180	106.04	NearestStart	2326
12	4077019	4077831	ENSG00000010278	55.98	NearestStart	-1653
12	4630870	4631859	ENSG00000139182	72.13	NearestStart	4277
12	5351420	5352116	ENSG00000139182	69.99	NearestStart	20681
12	5929785	5930746	ENSG00000221104	90.99	NearestStart	22263
12	6177489	6178443	ENSG00000139088	61.44	NearestStart	-16467
12	7178511	7179641	ENSG00000213782	111.2	NearestStart	1755
12	7194915	7195717	ENSG00000199690	61.9	NearestStart	14891
12	8113550	8114281	ENSG00000151490	58.2	NearestStart	-6574
12	8432812	8433509	ENSG00000111726	58.22	NearestStart	-4071
12	8705780	8706540	ENSG00000123106	70.44	NearestStart	7248
12	9598218	9598946	ENSG00000174718	58.33	NearestStart	21831
12	10051449	10052109	ENSG00000139132	50.99	NearestStart	145
12	10647083	10648096	ENSG00000177119	87.99	NearestStart	2154
12	10723440	10724064	ENSG00000222676	55.46	NearestStart	-26269
12	11401486	11402110	ENSG00000050438	57.17	NearestStart	-2922
12	11402111	11402517	ENSG00000207571	50.73	NearestStart	14722
12	12704369	12704993	ENSG00000123338	50.01	NearestStart	-6805
12	12859302	12860121	ENSG00000065357	73.24	NearestStart	2154
12	12998220	12999030	ENSG00000166896	82.89	NearestStart	-3748
12	13105244	13106145	ENSG00000213343	82.47	NearestStart	229
12	14021609	14022588	ENSG00000111581	116.93	NearestStart	-7777
12	14841761	14842385	ENSG00000127328	54.6	NearestStart	79981
12	14931989	14932800	ENSG00000121749	52.92	NearestStart	285
12	15360180	15361023	ENSG00000173401	85.73	NearestStart	-16759
12	21984208	21985014	ENSG00000213272	71.87	NearestStart	-1339
12	22086355	22087418	ENSG00000173598	75.5	NearestStart	3296
12	22592144	22593160	ENSG00000213243	85.9	NearestStart	-683
12	24994407	24995176	ENSG00000151572	53.02	NearestStart	-6585
12	25238205	25239372	ENSG00000136011	93.11	NearestStart	-3354
12	27058806	27059549	ENSG00000218754	61.57	NearestStart	-2558
12	28308648	28309774	ENSG00000111785	110.94	NearestStart	-5563
12	31179749	31180487	ENSG00000075035	60.4	NearestStart	3320
12	32025451	32026179	ENSG00000122970	57.21	NearestStart	1652
12	32546506	32547130	ENSG00000089022	53.6	NearestStart	58054
12	32946423	32947125	ENSG00000201428	62.79	NearestStart	-36857
12	43745592	43746528	ENSG00000179295	90.32	NearestStart	82666
12	43898324	43899157	ENSG00000221280	54.67	NearestStart	100011
12	44527816	44528620	ENSG00000157782	82.3	NearestStart	2080
12	44908224	44909007	ENSG00000184445	75.32	NearestStart	177
12	46688002	46688662	ENSG00000139364	74.79	NearestStart	16396
12	47034217	47035710	ENSG00000181234	144.6	NearestStart	-200503
12	47360981	47362038	ENSG00000208928	75.94	NearestStart	-97949
12	47365819	47366882	ENSG00000198393	83.5	NearestStart	23752
12	49704827	49705574	ENSG00000010379	67.86	NearestStart	4466
12	50009570	50010264	ENSG00000171823	55.47	NearestStart	-1398
12	50068477	50069146	ENSG00000212729	52.38	NearestStart	-4770
12	50488749	50489954	ENSG00000047617	154.88	NearestStart	-4126
12	51121318	51121942	ENSG00000171860	51.06	NearestStart	-3328
12	51153571	51154574	ENSG00000197614	110.92	NearestStart	920
12	51156205	51156906	ENSG00000165682	55.48	NearestStart	-8283
12	51300193	51300914	ENSG00000021602	63.6	NearestStart	-3382
12	51479572	51480295	ENSG00000060140	53.25	NearestStart	-5282
12	52728723	52729370	ENSG00000121335	54.1	NearestStart	38282
12	53170957	53171724	ENSG00000121335	60.33	NearestStart	37657
12	53657145	53657880	ENSG00000183150	63.12	NearestStart	24353
12	54605401	54606110	ENSG00000111291	68.08	NearestStart	-3635
12	54613367	54614213	ENSG00000150086	71.65	NearestStart	2710
12	54645608	54646622	ENSG00000084463	90.02	NearestStart	5907
12	55974826	55975486	ENSG00000111341	53.03	NearestStart	-1964
12	56225742	56226400	ENSG00000069431	56.95	NearestStart	1395
12	56617879	56618560	ENSG00000111731	51.99	NearestStart	-3425
12	63804163	63805080	ENSG00000060982	100.27	NearestStart	-908
12	64717502	64718126	ENSG00000118307	63.99	NearestStart	1156
12	66715621	66716394	ENSG00000064115	67.08	NearestStart	-401
12	66931663	66932328	ENSG00000214685	54.61	NearestStart	-11902
12	67359221	67360210	ENSG00000057294	77.33	NearestStart	-5376
12	68498879	68499536	ENSG00000213662	50.22	NearestStart	-1507
12	70520093	70521040	ENSG00000111371	111.37	NearestStart	41251
12	73997971	73998916	ENSG00000139219	111.61	NearestStart	-3450
12	75264655	75265390	ENSG00000167528	57.72	NearestStart	-3396
12	75516231	75516930	ENSG00000139620	52.77	NearestStart	1289
12	78862122	78863075	ENSG00000139620	68.05	NearestStart	-3549
12	79360463	79361406	ENSG00000110911	61.04	NearestStart	3448
12	81275227	81275926	ENSG00000110934	53.43	NearestStart	-5355
12	88268445	88269106	ENSG00000205432	55.57	NearestStart	13733
12	88414909	88415713	ENSG00000170454	67.53	NearestStart	-6941
12	92299128	92300121	ENSG00000170465	106.32	NearestStart	265
12	92360095	92361017	ENSG00000170465	105.33	NearestStart	-2369
12	94017737	94018538	ENSG00000186049	70.46	NearestStart	-1583
12	94132037	94132948	ENSG00000186442	74.6	NearestStart	-3413
12	94475398	94476221	ENSG00000135426	61.78	NearestStart	-2476
12	98074862	98075780	ENSG00000170473	68.75	NearestStart	2411
12	99097141	99097803	ENSG00000185664	53.54	NearestStart	1157
12	99706131	99707261	ENSG00000185482	159.8	NearestStart	-43590
12	100981303	100982394	ENSG00000175203	97.26	NearestStart	1503
12	101122241	101123467	ENSG00000156076	157.58	NearestStart	-2780
12	102501827	102502635	ENSG00000111537	59.72	NearestStart	124169
12	102638847	102639574	ENSG00000127318	59.33	NearestStart	1888
12	102639813	102640546	ENSG00000179941	58.01	NearestStart	1698
12	102788486	102789446	ENSG00000058272	65.91	NearestStart	-9280
12	103180623	103181352	ENSG00000222880	61.98	NearestStart	-98760
12	103847788	103848972	ENSG00000133773	96.21	NearestStart	1082
12	105686966	105687850	ENSG00000139318	104.75	NearestStart	1982
12	107050961	107051621	ENSG00000139323	52.77	NearestStart	47783
12	107773544	107774452	ENSG00000177889	52.34	NearestStart	62
12	108916397	108917367	ENSG00000180263	68.08	NearestStart	3334
12	109048217	109049303	ENSG00000136014	107.45	NearestStart	-6004
12	109841246	109842084	ENSG00000202324	60.57	NearestStart	-73048
12	110822716	110823772	ENSG00000120853	114.27	NearestStart	-5939
12	111152407	111153292	ENSG00000120860	63.47	NearestStart	-1274
12	111227458	111228444	ENSG00000183395	65.15	NearestStart	-6497
12	111423585	111424702	ENSG00000211247	113.76	NearestStart	105
12	112395040	112396132	ENSG00000211247	107.52	NearestStart	-861
12	113605013	113605741	ENSG00000187809	61.61	NearestStart	12010
12	115656583	115657569	ENSG00000136052	107.59	NearestStart	-1225
12	116024202	116025183	ENSG00000084112	55.08	NearestStart	1936
12	117188998	117189657	ENSG00000139436	52.25	NearestStart	2086
12	119564885	119565726	ENSG00000111245	72.15	NearestStart	1520
12	120252149	120252951	ENSG00000173064	66.1	NearestStart	963
12	121404682	121405530	ENSG00000089116	78.71	NearestStart	-780
12	121577939	121579140	ENSG00000135111	153.57	NearestStart	1339
12	123018784	123019408	ENSG00000111412	51.31	NearestStart	3643
12	123961068	123961963	ENSG00000088992	65.41	NearestStart	-2568
12	124393511	124394316	ENSG00000089053	58.38	NearestStart	22436
12	127466157	127467005	ENSG00000130779	57.23	NearestStart	68387
12	129767902	129768563	ENSG00000119242	56.95	NearestStart	4533
12	132096881	132097787	ENSG00000150991	65.31	NearestStart	4462
13	17941989	17942613	ENSG00000127863	51.79	NearestStart	21173
13	23063896	23064628	ENSG00000122034	58.09	NearestStart	-2974
13	26893726	26894496	ENSG00000122043	78.58	NearestStart	3642
13	29411684	29412733	ENSG00000133105	103.97	NearestStart	-3902
13	29776908	29777900	ENSG00000120686	112.87	NearestStart	548
13	31207772	31208396	ENSG00000136141	50.59	NearestStart	1625
13	32658021	32658714	ENSG00000176227	59.06	NearestStart	-46
13	37822536	37823520	ENSG00000204977	95.8	NearestStart	-1498
13	38508115	38508934	ENSG00000220558	65.11	NearestStart	-3621
13	41602975	41603789	ENSG00000165416	62.66	NearestStart	3343
13	41611261	41611885	ENSG00000102837	51.65	NearestStart	-7641
13	46026929	46027779	ENSG00000215441	60.05	NearestStart	-888
13	48879765	48880736	ENSG00000102554	65.12	NearestStart	-976
13	49362682	49363741	ENSG00000178734	118.21	NearestStart	-50302
13	49467646	49468270	ENSG00000218317	50.18	NearestStart	-5706
13	49640605	49641666	ENSG00000218317	94.73	NearestStart	-77
13	51061577	51062384	ENSG00000200733	78.44	NearestStart	2236
13	51286370	51287182	ENSG00000215418	58.1	NearestStart	439
13	51381676	51382944	ENSG00000139793	135.19	NearestStart	-1906
13	51782682	51783306	ENSG00000102606	54.5	NearestStart	-1662
13	52128318	52129304	ENSG00000126217	105.69	NearestStart	-28514
13	52493319	52494269	ENSG00000169062	110.27	NearestStart	6579
13	58000686	58001801	ENSG00000215604	170.59	NearestStart	15589
13	63290750	63291417	ENSG00000102781	53.67	NearestStart	2676
13	64780243	64780938	ENSG00000133121	84.98	NearestStart	99871
13	71342377	71343031	ENSG00000120685	50.65	NearestStart	2137
13	72529955	72530615	ENSG00000220384	60.26	NearestStart	-59746
13	72574529	72575190	ENSG00000220384	80.37	NearestStart	-68032
13	73889872	73890857	ENSG00000102547	102.18	NearestStart	36498
13	74711665	74712467	ENSG00000206920	58.7	NearestStart	-2908
13	74958203	74958969	ENSG00000102796	53.81	NearestStart	-10076
13	74959183	74959982	ENSG00000174893	87	NearestStart	509
13	75292886	75293861	ENSG00000217576	87.17	NearestStart	-20693
13	76362847	76363713	ENSG00000182567	60.08	NearestStart	-7009
13	78076032	78076927	ENSG00000214266	58.2	NearestStart	2237
13	78315661	78316799	ENSG00000165659	56.23	NearestStart	-3046
13	78321290	78322234	ENSG00000118928	121.19	NearestStart	-1405
13	89289661	89290505	ENSG00000177596	81.03	NearestStart	1381
13	89442533	89443830	ENSG00000214249	78.13	NearestStart	812
13	93929497	93930183	ENSG00000136111	55.67	NearestStart	-3952
13	95096421	95097189	ENSG00000136111	67.18	NearestStart	-4932
13	96437201	96438104	ENSG00000178695	71.25	NearestStart	-4306
13	96669783	96671025	ENSG00000152192	83.51	NearestStart	-336
13	100647899	100648698	ENSG00000080166	66.71	NearestStart	427
13	100847898	100848879	ENSG00000134874	100.89	NearestStart	-1463
13	102198247	102198871	ENSG00000165621	54.68	NearestStart	7404
13	109243873	109244604	ENSG00000102452	60.4	NearestStart	218915
13	110564121	110565057	ENSG00000102452	63.02	NearestStart	18916
13	112568179	112568940	ENSG00000175820	61.6	NearestStart	-17117
13	113149331	113150265	ENSG00000185950	140.03	NearestStart	-6957
13	113930407	113931245	ENSG00000153531	56.1	NearestStart	6422
13	114071759	114072639	ENSG00000185989	59.41	NearestStart	-14210
14	19202657	19203281	ENSG00000214382	57.33	NearestStart	-13101
14	19271518	19272292	ENSG00000182652	61.73	NearestStart	-13909
14	19291953	19292750	ENSG00000176312	69.08	NearestStart	-5956
14	19513369	19514031	ENSG00000169488	57.8	NearestStart	-149
14	19649354	19650622	ENSG00000176230	108.99	NearestStart	-6052
14	19767690	19768314	ENSG00000176213	52.55	NearestStart	289
14	20225513	20226680	ENSG00000214274	84.3	NearestStart	2900
14	20423521	20424385	ENSG00000169397	70.13	NearestStart	-5881
14	20573386	20574044	ENSG00000165799	61.47	NearestStart	-2868
14	20577357	20578189	ENSG00000211816	64.12	NearestStart	1364
14	21811058	21811935	ENSG00000179933	51.58	NearestStart	-1916
14	22632712	22633682	ENSG00000215277	58.41	NearestStart	3813
14	22706301	22707393	ENSG00000197775	93.15	NearestStart	-1208
14	22709838	22710818	ENSG00000186960	80.64	NearestStart	-2255
14	22728178	22728802	ENSG00000100478	52.64	NearestStart	-4538
14	22946431	22947127	ENSG00000151320	52.52	NearestStart	1764
14	23476572	23477706	ENSG00000150527	66.48	NearestStart	2988
14	23836317	23837259	ENSG00000186469	74.15	NearestStart	1858
14	24154354	24154978	ENSG00000131981	53	NearestStart	1032
14	26138991	26139615	ENSG00000177350	50.5	NearestStart	-7671
14	28309406	28310090	ENSG00000139946	55.25	NearestStart	1983
14	30560106	30560905	ENSG00000126773	76.43	NearestStart	33096
14	31001466	31002198	ENSG00000139974	57.08	NearestStart	734
14	31870038	31870953	ENSG00000100650	84.75	NearestStart	-924
14	34926979	34927603	ENSG00000100650	55.19	NearestStart	541
14	34944432	34945314	ENSG00000198732	58.21	NearestStart	6520
14	38807215	38807839	ENSG00000139985	51.34	NearestStart	475
14	38968668	38969363	ENSG00000139985	58.92	NearestStart	1100
14	49388014	49388720	ENSG00000139985	51.82	NearestStart	1811
14	49626898	49627630	ENSG00000183700	55.33	NearestStart	14736
14	50075251	50076385	ENSG00000100591	129.4	NearestStart	1061
14	51398658	51399282	ENSG00000185070	50.13	NearestStart	91379
14	53534244	53535259	ENSG00000200653	92.29	NearestStart	-1737
14	54561773	54562608	ENSG00000165934	62.22	NearestStart	1726
14	54666606	54667266	ENSG00000100604	56.33	NearestStart	-3805
14	55295045	55295742	ENSG00000196136	59.17	NearestStart	1083
14	55656829	55657558	ENSG00000168398	51.33	NearestStart	-113936
14	57129232	57129895	ENSG00000100739	61.57	NearestStart	-25075
14	59661478	59662568	ENSG00000222276	133.67	NearestStart	-8575
14	60518367	60519385	ENSG00000199789	93.02	NearestStart	14359
14	64762792	64763416	ENSG00000202459	50.23	NearestStart	-32331
14	68620922	68621969	ENSG00000100664	127.08	NearestStart	-2399
14	69103722	69104419	ENSG00000156414	59.5	NearestStart	33366
14	69302658	69303361	ENSG00000206150	57.55	NearestStart	-602
14	69304123	69305380	ENSG00000202229	100.1	NearestStart	-10838
14	69422416	69423040	ENSG00000092068	50.23	NearestStart	12851
14	69782856	69783515	ENSG00000197616	52.72	NearestStart	234
14	69994445	69995069	ENSG00000157379	58.07	NearestStart	2453
14	69995070	69995489	ENSG00000100450	60.62	NearestStart	-5650
14	69995781	69996652	ENSG00000139910	88.13	NearestStart	-2191
14	70006278	70007078	ENSG00000129480	53.16	NearestStart	-5035
14	70063287	70064200	ENSG00000100906	69.69	NearestStart	16724
14	71998096	71999171	ENSG00000100906	111.08	NearestStart	-729
14	72902051	72902816	ENSG00000165355	57.81	NearestStart	2703
14	73246297	73247204	ENSG00000165525	99.46	NearestStart	1275
14	73267217	73267841	ENSG00000168260	50.8	NearestStart	2213
14	74602362	74603169	ENSG00000012983	57.36	NearestStart	-6125
14	76958777	76959577	ENSG00000219778	63.71	NearestStart	-5781
14	76964736	76966028	ENSG00000198554	67.71	NearestStart	1784
14	76995216	76995840	ENSG00000151812	59.72	NearestStart	4136
14	85157620	85158667	ENSG00000214760	79.47	NearestStart	41378
14	87534198	87535186	ENSG00000206768	87.86	NearestStart	59501
14	87813529	87814656	ENSG00000214724	70.64	NearestStart	-5782
14	88354657	88355572	ENSG00000100678	74.1	NearestStart	-57316
14	88692372	88693273	ENSG00000176082	71.05	NearestStart	1351
14	88951097	88951962	ENSG00000134007	65.87	NearestStart	8198
14	90594133	90594994	ENSG00000206751	72.6	NearestStart	391696
14	91558072	91559020	ENSG00000133961	67.48	NearestStart	-9821
14	91641296	91642002	ENSG00000176903	55.67	NearestStart	3798
14	91659808	91660628	ENSG00000119640	71.71	NearestStart	-1873
14	92455393	92456773	ENSG00000165555	156.98	NearestStart	355
14	92763382	92764414	ENSG00000165555	120.73	NearestStart	-5604
14	93321216	93322232	ENSG00000210451	87.71	NearestStart	-1653
14	94149470	94150444	ENSG00000100433	66.77	NearestStart	49475
14	94862097	94863029	ENSG00000214598	72.68	NearestStart	135304
14	95285735	95286359	ENSG00000053254	51.3	NearestStart	2110
14	95627014	95627638	ENSG00000100784	53.91	NearestStart	2613
14	95767225	95768217	ENSG00000100815	88.27	NearestStart	18067
14	95912139	95912763	ENSG00000066427	52.54	NearestStart	1411
14	98994755	98996034	ENSG00000213263	90.89	NearestStart	-3168
14	101625290	101625914	ENSG00000175785	50.18	NearestStart	3364
14	102199147	102200024	ENSG00000165959	74.53	NearestStart	-6142
14	102867847	102868612	ENSG00000100721	65.61	NearestStart	-35449
14	103497918	103498753	ENSG00000222181	74.7	NearestStart	-11727
14	105507580	105508204	ENSG00000217399	92.62	NearestStart	8700
15	18511526	18512576	ENSG00000221354	146.01	NearestStart	55631
15	18926812	18927615	ENSG00000215393	59.86	NearestStart	21693
15	19003858	19004518	ENSG00000221047	55.4	NearestStart	55637
15	19093015	19093680	ENSG00000206149	56.47	NearestStart	19135
15	19263075	19264373	ENSG00000206849	100.11	NearestStart	48088
15	19522924	19524124	ENSG00000207257	149.44	NearestStart	37986
15	20652757	20653714	ENSG00000206128	78.24	NearestStart	9568
15	20885643	20886411	ENSG00000182405	59.86	NearestStart	1282
15	21051846	21052511	ENSG00000175746	58.2	NearestStart	1187
15	23172116	23172819	ENSG00000137801	55.82	NearestStart	-2112
15	26156058	26156826	ENSG00000156970	62.46	NearestStart	381
15	26696585	26697536	ENSG00000171763	69.21	NearestStart	-7017
15	28211426	28212338	ENSG00000137766	67.5	NearestStart	151414
15	28680402	28681316	ENSG00000209027	67.5	NearestStart	3689
15	30055886	30056684	ENSG00000157450	55.14	NearestStart	733
15	30401631	30402255	ENSG00000180357	55.82	NearestStart	1905
15	30484967	30485814	ENSG00000212766	59.7	NearestStart	-55294
15	32182848	32183911	ENSG00000137819	64.21	NearestStart	-6392
15	37331364	37332167	ENSG00000187720	64.34	NearestStart	-725
15	37658460	37659256	ENSG00000067141	61.65	NearestStart	1700
15	38006373	38007230	ENSG00000167139	65.44	NearestStart	-264
15	38240911	38241612	ENSG00000138621	57.98	NearestStart	96
15	41700840	41701568	ENSG00000138621	54.13	NearestStart	1762
15	43474861	43475733	ENSG00000117906	76.45	NearestStart	-3268
15	46263495	46264153	ENSG00000188266	55	NearestStart	5763
15	46406961	46407884	ENSG00000041357	54.4	NearestStart	1217
15	49171485	49172462	ENSG00000169684	118.42	NearestStart	-6864
15	49708589	49709584	ENSG00000166557	67.06	NearestStart	-20311
15	50263748	50264406	ENSG00000172379	55.42	NearestStart	906
15	52465935	52466801	ENSG00000103888	52.64	NearestStart	-5863
15	53446735	53447627	ENSG00000169612	67.61	NearestStart	-6879
15	53998442	53999396	ENSG00000136404	71.93	NearestStart	-3992
15	54763079	54764150	ENSG00000205242	78.41	NearestStart	400
15	56833408	56834032	ENSG00000073417	52.63	NearestStart	-3026
15	57067890	57068546	ENSG00000140564	60.49	NearestStart	-1885
15	57734814	57735469	ENSG00000140563	65.98	NearestStart	144218
15	62580577	62581382	ENSG00000185551	65.18	NearestStart	3003
15	63595747	63596525	ENSG00000183475	55.05	NearestStart	802
15	63597867	63598491	ENSG00000184254	53.57	NearestStart	-3510
15	64581131	64581755	ENSG00000184140	50.01	NearestStart	-7704
15	64581793	64583149	ENSG00000184140	107.84	NearestStart	-2473
15	65327583	65328385	ENSG00000184140	59.51	NearestStart	-566
15	66906545	66907353	ENSG00000209115	80.89	NearestStart	49770
15	67104899	67105523	ENSG00000180229	53.54	NearestStart	44631
15	67371948	67372824	ENSG00000215405	56.78	NearestStart	3270
15	68806895	68807559	ENSG00000214319	56.52	NearestStart	7099
15	68969982	68970885	ENSG00000170113	72.96	NearestStart	-14880
15	69147130	69147933	ENSG00000140181	79.16	NearestStart	-7549
15	69175620	69176565	ENSG00000114062	78.5	NearestStart	63105
15	70353076	70353700	ENSG00000128731	50.83	NearestStart	84832
15	71133628	71134551	ENSG00000206141	81.68	NearestStart	10479
15	71715843	71716953	ENSG00000206138	120.02	NearestStart	10467
15	71952757	71953416	ENSG00000200305	52.59	NearestStart	-3994
15	73103076	73103920	ENSG00000166763	59.22	NearestStart	-2550
15	73104742	73105575	ENSG00000104177	51.81	NearestStart	-5645
15	73385987	73386750	ENSG00000202542	59.82	NearestStart	-1801
15	73535624	73536456	ENSG00000183578	61.52	NearestStart	13280
15	73656361	73657209	ENSG00000104093	74.37	NearestStart	-6330
15	75007866	75008526	ENSG00000069966	61.6	NearestStart	7109
15	75259174	75259830	ENSG00000210981	58.51	NearestStart	36852
15	76592724	76593382	ENSG00000137871	64.74	NearestStart	50497
15	76621019	76621792	ENSG00000137845	57.7	NearestStart	-3939
15	76638097	76638757	ENSG00000140307	57.39	NearestStart	2197
15	77370229	77371191	ENSG00000074603	65.42	NearestStart	1341
15	78484647	78485555	ENSG00000074603	81.98	NearestStart	-779
15	78852904	78853528	ENSG00000202529	51.83	NearestStart	352
15	79177452	79178076	ENSG00000199673	51.32	NearestStart	509
15	79452375	79452999	ENSG00000103591	53.5	NearestStart	6480
15	79740217	79741047	ENSG00000140350	70.75	NearestStart	-6268
15	80339852	80340935	ENSG00000137831	75.58	NearestStart	36009
15	81417692	81418353	ENSG00000129028	50.44	NearestStart	1832
15	81439096	81440080	ENSG00000214727	76.37	NearestStart	-3725
15	81563411	81564274	ENSG00000137817	65.61	NearestStart	-2394
15	81669371	81670714	ENSG00000156642	142.49	NearestStart	-3037
15	82541311	82541935	ENSG00000217988	51.1	NearestStart	-3647
15	83321649	83322345	ENSG00000169375	61.41	NearestStart	-447
15	84015762	84016530	ENSG00000169410	60.47	NearestStart	2319
15	87541347	87542006	ENSG00000173517	53.81	NearestStart	72754
15	88025153	88026021	ENSG00000214619	81.05	NearestStart	20284
15	89211004	89211910	ENSG00000188869	63.75	NearestStart	1135
15	92720173	92720833	ENSG00000222992	51.65	NearestStart	116701
15	94673546	94674199	ENSG00000140598	55.04	NearestStart	2307
15	98709700	98710467	ENSG00000103942	54.41	NearestStart	-5211
15	98961139	98962096	ENSG00000166503	64.49	NearestStart	-1597
15	99234070	99234908	ENSG00000202081	64.45	NearestStart	-19899
15	100155742	100156599	ENSG00000213485	54.76	NearestStart	4669
15	100160973	100161813	ENSG00000166819	60.21	NearestStart	-1558
15	100162880	100163941	ENSG00000189419	85.47	NearestStart	-1743
15	100291706	100293027	ENSG00000183909	165.22	NearestStart	-6339
16	1671372	1672361	ENSG00000206053	86.7	NearestStart	3093
16	1689981	1690680	ENSG00000138834	64.59	NearestStart	-6214
16	1848373	1849515	ENSG00000103415	115.75	NearestStart	11641
16	2834786	2835482	ENSG00000215086	54.46	NearestStart	-367
16	3387378	3388103	ENSG00000067365	53.22	NearestStart	-1398
16	4478022	4479057	ENSG00000201075	70.03	NearestStart	-76331
16	5355431	5356543	ENSG00000180747	100.04	NearestStart	21192
16	8621630	8622376	ENSG00000122257	73.94	NearestStart	14097
16	12900892	12901844	ENSG00000158865	84.05	NearestStart	-29903
16	14200532	14201256	ENSG00000158865	65.27	NearestStart	-27387
16	18754726	18755425	ENSG00000214689	51	NearestStart	-12997
16	18780454	18781828	ENSG00000156860	80.27	NearestStart	3845
16	19435360	19436374	ENSG00000156873	96.74	NearestStart	-7426
16	19997523	19998361	ENSG00000140678	76.54	NearestStart	162
16	20244960	20245956	ENSG00000214627	67.04	NearestStart	72026
16	21369379	21370302	ENSG00000180598	82.45	NearestStart	-98420
16	21443155	21444950	ENSG00000214618	131.48	NearestStart	-75816
16	21801624	21802547	ENSG00000214613	82.45	NearestStart	88470
16	22406220	22407143	ENSG00000185520	82.45	NearestStart	-5806
16	23482270	23483002	ENSG00000185520	62.28	NearestStart	1093
16	24472506	24473528	ENSG00000214590	97.18	NearestStart	-5486
16	24735150	24735944	ENSG00000103479	54.41	NearestStart	928
16	24737666	24738290	ENSG00000169715	50.58	NearestStart	-7799
16	29348797	29349421	ENSG00000169715	52.04	NearestStart	-4710
16	29449857	29450516	ENSG00000102900	53.08	NearestStart	14429
16	30189842	30190765	ENSG00000159579	82.45	NearestStart	4739
16	30364648	30365417	ENSG00000132603	83.51	NearestStart	1201
16	30581635	30582259	ENSG00000209021	51.11	NearestStart	8037
16	30659812	30660472	ENSG00000199301	54.9	NearestStart	-11384
16	30747460	30748486	ENSG00000199301	61.66	NearestStart	-2454
16	31274172	31274827	ENSG00000103111	56.69	NearestStart	860
16	31966388	31967361	ENSG00000166509	83.23	NearestStart	31877
16	32073725	32074806	ENSG00000204991	77.13	NearestStart	1625
16	32690704	32691400	ENSG00000162039	50.6	NearestStart	19069
16	33016621	33017667	ENSG00000172460	71.44	NearestStart	-3457
16	33512883	33513775	ENSG00000140987	69.59	NearestStart	3648
16	33519782	33520578	ENSG00000199474	72.68	NearestStart	-56924
16	33564177	33564801	ENSG00000209726	50.68	NearestStart	34366
16	33651240	33651984	ENSG00000209726	53.09	NearestStart	8638
16	34220890	34221793	ENSG00000006007	103.03	NearestStart	5591
16	45568045	45568669	ENSG00000180269	53.24	NearestStart	-4783
16	51744148	51745091	ENSG00000169347	65.84	NearestStart	1443
16	52026790	52027605	ENSG00000169246	83.7	NearestStart	-3394
16	52697119	52698111	ENSG00000185984	63.96	NearestStart	-3889
16	54980666	54981477	ENSG00000205536	70.12	NearestStart	7985
16	55209287	55209947	ENSG00000103356	55.87	NearestStart	-6073
16	55212376	55213271	ENSG00000209903	60.37	NearestStart	7625
16	55336002	55336732	ENSG00000209917	51.37	NearestStart	8330
16	55782481	55783105	ENSG00000179918	50.1	NearestStart	39
16	56032059	56033081	ENSG00000183355	97.7	NearestStart	-6601
16	57129412	57130208	ENSG00000205454	59.09	NearestStart	-2140
16	57146650	57147306	ENSG00000205452	55.61	NearestStart	34005
16	66396371	66396995	ENSG00000069345	53.13	NearestStart	-2919
16	67624385	67625194	ENSG00000212582	70.8	NearestStart	98188
16	67932248	67933296	ENSG00000177508	96.99	NearestStart	180760
16	68814737	68815396	ENSG00000159461	59.82	NearestStart	36279
16	69390001	69391089	ENSG00000005194	78.87	NearestStart	6811
16	69452139	69453223	ENSG00000207493	146.33	NearestStart	10626
16	69565688	69566752	ENSG00000206952	95.49	NearestStart	4686
16	69572544	69573281	ENSG00000141084	58.67	NearestStart	1685
16	70166684	70167499	ENSG00000202497	50.66	NearestStart	-25830
16	70246111	70246874	ENSG00000210682	56.03	NearestStart	9749
16	70255041	70255908	ENSG00000103043	63.64	NearestStart	2571
16	70768228	70768992	ENSG00000223316	85.69	NearestStart	-100971
16	72537371	72538318	ENSG00000223316	85.72	NearestStart	-107827
16	75783197	75783892	ENSG00000198650	61.27	NearestStart	1812
16	76645821	76646554	ENSG00000118557	77.68	NearestStart	-4703
16	88424033	88424657	ENSG00000184543	56.11	NearestStart	-4447
17	1677515	1678139	ENSG00000108963	51.47	NearestStart	1808
17	1881989	1882871	ENSG00000029725	68.72	NearestStart	1192
17	2146953	2147577	ENSG00000179314	50.38	NearestStart	-1475
17	3683774	3684679	ENSG00000132507	53.3	NearestStart	2104
17	4159788	4160642	ENSG00000181284	68.37	NearestStart	-5188
17	5026102	5026829	ENSG00000181284	55.02	NearestStart	-3682
17	5127523	5128262	ENSG00000209582	52.77	NearestStart	-310
17	5913183	5914302	ENSG00000179136	113.25	NearestStart	-1195
17	6927574	6928901	ENSG00000125430	158.4	NearestStart	-7581
17	7153194	7154000	ENSG00000108452	65.22	NearestStart	-16711
17	7274298	7275424	ENSG00000220696	79.15	NearestStart	-1292
17	7275804	7276428	ENSG00000176994	51.62	NearestStart	5718
17	7418445	7419611	ENSG00000171916	70.64	NearestStart	9321
17	7970619	7971482	ENSG00000186060	68.25	NearestStart	-11327
17	8228461	8229121	ENSG00000222144	56.11	NearestStart	-1997
17	8472220	8473167	ENSG00000214799	58.96	NearestStart	-3183
17	9656138	9656762	ENSG00000183405	60.27	NearestStart	1522
17	9982784	9983408	ENSG00000203454	50.57	NearestStart	-4776
17	12392816	12393860	ENSG00000108700	74.11	NearestStart	-6792
17	14137594	14138515	ENSG00000005156	104.56	NearestStart	-9362
17	15192090	15192751	ENSG00000108272	65.99	NearestStart	-3177
17	15192752	15193393	ENSG00000167920	116.32	NearestStart	147
17	15414096	15414822	ENSG00000204875	59.61	NearestStart	-847
17	15502804	15503572	ENSG00000033627	60.46	NearestStart	-2666
17	15844512	15845552	ENSG00000108784	111.74	NearestStart	-3072
17	16526184	16527064	ENSG00000108784	72.54	NearestStart	4627
17	18165037	18165735	ENSG00000176563	53.68	NearestStart	2391
17	18330145	18330916	ENSG00000073670	56.65	NearestStart	-8397
17	18471341	18472521	ENSG00000185294	100.88	NearestStart	-2733
17	18554800	18555775	ENSG00000073969	74.77	NearestStart	33126
17	19590340	19591044	ENSG00000158955	66.2	NearestStart	19044
17	20182651	20183275	ENSG00000210709	69.9	NearestStart	-2399
17	20301245	20302054	ENSG00000187451	68.32	NearestStart	3323
17	20747061	20748100	ENSG00000108424	75.42	NearestStart	843
17	20750895	20751626	ENSG00000108424	57.62	NearestStart	1736
17	20887649	20888408	ENSG00000136504	62.87	NearestStart	-4387
17	21345285	21346306	ENSG00000006283	71.56	NearestStart	-6976
17	23416279	23417731	ENSG00000166263	105.57	NearestStart	6850
17	23682640	23683534	ENSG00000183691	57.64	NearestStart	-105946
17	23820463	23821087	ENSG00000121083	53.27	NearestStart	-4425
17	24025490	24026686	ENSG00000153951	115.88	NearestStart	-3947
17	24363686	24364310	ENSG00000167419	53.87	NearestStart	-2257
17	26254680	26256035	ENSG00000175175	136.16	NearestStart	1112
17	26646372	26647481	ENSG00000170836	71.51	NearestStart	1046
17	26672628	26673500	ENSG00000172421	63.23	NearestStart	-4309
17	28229458	28230483	ENSG00000141325	58.95	NearestStart	-1668
17	29504998	29506007	ENSG00000108370	112.25	NearestStart	-53
17	29509929	29510698	ENSG00000108370	57.14	NearestStart	52594
17	29663376	29664936	ENSG00000213180	92.79	NearestStart	-2858
17	30322289	30323279	ENSG00000141219	100.73	NearestStart	5431
17	32019162	32020117	ENSG00000182173	83.89	NearestStart	1056
17	34211352	34212121	ENSG00000204325	54.59	NearestStart	1931
17	34814935	34815887	ENSG00000173894	76.41	NearestStart	-1994
17	36185421	36186395	ENSG00000173821	82.61	NearestStart	-2214
17	36229047	36230064	ENSG00000201239	101.15	NearestStart	-21416
17	36235782	36236668	ENSG00000186532	52.51	NearestStart	2410
17	36375719	36376598	ENSG00000070366	67.07	NearestStart	6866
17	36437513	36438277	ENSG00000074356	73.6	NearestStart	12492
17	36635579	36636203	ENSG00000209516	51.7	NearestStart	-27900
17	36786108	36787019	ENSG00000180626	69.25	NearestStart	9800
17	36789928	36790913	ENSG00000132514	73.85	NearestStart	-3250
17	36979774	36980546	ENSG00000179111	65.84	NearestStart	-2492
17	37679950	37680833	ENSG00000161970	84.25	NearestStart	-1171
17	37861722	37862414	ENSG00000133026	60.19	NearestStart	2584
17	37938405	37939066	ENSG00000214978	66.86	NearestStart	9990
17	37946104	37946728	ENSG00000007237	50.42	NearestStart	59809
17	38206855	38207796	ENSG00000125409	62.59	NearestStart	-6407
17	40183697	40184579	ENSG00000125409	61.61	NearestStart	-7069
17	41275304	41275928	ENSG00000181464	50.76	NearestStart	-3793
17	41605632	41606296	ENSG00000214941	50.75	NearestStart	-781
17	41839037	41840003	ENSG00000154874	66.57	NearestStart	-1686
17	42056517	42057483	ENSG00000108602	66.57	NearestStart	1998
17	42152028	42152972	ENSG00000170298	81.02	NearestStart	11643
17	42284755	42285416	ENSG00000205212	50.53	NearestStart	-7016
17	42351090	42351928	ENSG00000205212	61.59	NearestStart	-10850
17	42483753	42484555	ENSG00000124422	57.87	NearestStart	-705
17	43083117	43083912	ENSG00000210020	63.31	NearestStart	3301
17	43084010	43084844	ENSG00000109083	82.81	NearestStart	3982
17	44005084	44006042	ENSG00000063015	68.16	NearestStart	-6479
17	44844704	44845361	ENSG00000172171	51.25	NearestStart	2699
17	44856532	44857514	ENSG00000126861	84.89	NearestStart	2109
17	45216670	45217593	ENSG00000126860	62.23	NearestStart	215
17	45279508	45280132	ENSG00000176658	52.56	NearestStart	-1443
17	45800024	45800725	ENSG00000108684	57.16	NearestStart	2666
17	45986844	45987468	ENSG00000108684	51.19	NearestStart	-2265
17	47597161	47598277	ENSG00000141720	96.74	NearestStart	-1668
17	50407975	50408599	ENSG00000108306	50.35	NearestStart	-3511
17	51920328	51921025	ENSG00000186393	58.04	NearestStart	-3484
17	53511373	53512294	ENSG00000186395	62.43	NearestStart	-3409
17	53597814	53598846	ENSG00000196859	72.73	NearestStart	951
17	53652142	53652766	ENSG00000221852	56.85	NearestStart	-580
17	53668590	53669692	ENSG00000131737	88.17	NearestStart	6073
17	53968181	53968805	ENSG00000131737	51.43	NearestStart	2253
17	54189343	54189967	ENSG00000171403	52.68	NearestStart	2062
17	55132712	55133613	ENSG00000173757	60.21	NearestStart	2000
17	56033382	56034382	ENSG00000120071	95.44	NearestStart	20311
17	56157077	56157978	ENSG00000185829	57.48	NearestStart	-44172
17	56161799	56162599	ENSG00000213326	65.59	NearestStart	2689
17	57807337	57807997	ENSG00000120093	52.99	NearestStart	1725
17	59153689	59154920	ENSG00000167085	78.81	NearestStart	2537
17	59203737	59204431	ENSG00000218091	54.03	NearestStart	751
17	59272248	59272982	ENSG00000176358	55.33	NearestStart	870
17	59825015	59825639	ENSG00000108826	55.49	NearestStart	5537
17	59926410	59927533	ENSG00000154975	99.06	NearestStart	-5001
17	59931049	59931673	ENSG00000011143	54.08	NearestStart	-477
17	60399347	60400120	ENSG00000108387	64.24	NearestStart	-3771
17	60563958	60565478	ENSG00000214225	109.39	NearestStart	6860
17	60616605	60617627	ENSG00000175090	65.16	NearestStart	2548
17	61182046	61182998	ENSG00000175090	85.15	NearestStart	-2174
17	61614023	61615137	ENSG00000125695	106.99	NearestStart	19258
17	62648448	62649108	ENSG00000108588	57.05	NearestStart	931
17	64828330	64829159	ENSG00000108604	83.96	NearestStart	1413
17	64837705	64838761	ENSG00000201849	87.34	NearestStart	-7887
17	68603027	68603804	ENSG00000136480	58.76	NearestStart	-2779
17	68745802	68746693	ENSG00000204399	62.35	NearestStart	2283
17	70920088	70920712	ENSG00000168646	50.1	NearestStart	-193819
17	71025260	71026368	ENSG00000154240	109.83	NearestStart	4412
17	71130322	71130946	ENSG00000154265	55.05	NearestStart	6555
17	71819225	71819974	ENSG00000154265	57.87	NearestStart	-2820
17	74346615	74347321	ENSG00000133195	58.93	NearestStart	-2600
17	75364594	75365325	ENSG00000211333	55.2	NearestStart	-3224
17	75926107	75926936	ENSG00000129646	69.01	NearestStart	-3869
17	77655175	77655897	ENSG00000055483	73.72	NearestStart	1949
17	77870386	77871042	ENSG00000169710	50.98	NearestStart	-5780
17	77946975	77947641	ENSG00000214084	75.78	NearestStart	312
18	650775	651546	ENSG00000168454	58.68	NearestStart	-317
18	9875406	9876092	ENSG00000154856	76.75	NearestStart	-4597
18	10440028	10440904	ENSG00000134265	57.38	NearestStart	-3167
18	10512864	10513603	ENSG00000215525	63.66	NearestStart	-4469
18	10866041	10866909	ENSG00000215214	53.5	NearestStart	-5495
18	12697603	12698227	ENSG00000188863	51.62	NearestStart	-2671
18	14207273	14208178	ENSG00000150477	81.55	NearestStart	-236668
18	14462349	14463444	ENSG00000150477	79.88	NearestStart	-234708
18	14597714	14598762	ENSG00000141639	82.06	NearestStart	100155
18	18250853	18251875	ENSG00000178690	135.32	NearestStart	-821
18	18252706	18253609	ENSG00000049759	65.6	NearestStart	171739
18	19214553	19215459	ENSG00000134443	79.44	NearestStart	-1602
18	19499257	19499960	ENSG00000141664	50.77	NearestStart	34198
18	19503380	19504544	ENSG00000075336	88.87	NearestStart	5733
18	20853959	20854660	ENSG00000166573	52.15	NearestStart	-7085
18	22694611	22695274	ENSG00000176912	51.53	NearestStart	-2435
18	22882316	22883337	ENSG00000168738	72.48	NearestStart	-4628
18	23024438	23025062	ENSG00000101624	60.55	NearestStart	-4900
18	26879900	26880759	ENSG00000200132	72.12	NearestStart	59432
18	28342953	28344039	ENSG00000181358	76.33	NearestStart	919
18	30538001	30538957	ENSG00000181358	72.7	NearestStart	-934
18	31957195	31957854	ENSG00000134490	56.12	NearestStart	57370
18	32426410	32427640	ENSG00000154065	155.28	NearestStart	-2408
18	32428370	32429196	ENSG00000154065	73.91	NearestStart	-6531
18	35174930	35175811	ENSG00000216836	69.75	NearestStart	-2793
18	45876291	45877346	ENSG00000171885	79.03	NearestStart	5103
18	46440637	46441663	ENSG00000154080	109.58	NearestStart	136963
18	50408567	50409191	ENSG00000154080	50.49	NearestStart	-5159
18	53835397	53836130	ENSG00000134762	57.86	NearestStart	-3121
18	54034517	54035468	ENSG00000221409	65.09	NearestStart	115992
18	54396269	54396893	ENSG00000141424	51.54	NearestStart	6160
18	55036778	55037698	ENSG00000175886	74.43	NearestStart	-5463
18	58376673	58377332	ENSG00000167306	61.79	NearestStart	99091
18	69972499	69973505	ENSG00000172186	66.02	NearestStart	1894
18	72977074	72977948	ENSG00000198796	70.05	NearestStart	50900
18	73083636	73084260	ENSG00000197971	53.16	NearestStart	-3286
19	48255	49568	ENSG00000196258	170.26	NearestStart	2596
19	2239667	2240611	ENSG00000065989	67.9	NearestStart	34565
19	6058945	6059569	ENSG00000105520	51.24	NearestStart	71
19	9389806	9390502	ENSG00000186526	58.16	NearestStart	-42877
19	10423014	10423676	ENSG00000167460	54.11	NearestStart	7686
19	11327178	11328096	ENSG00000118620	78.53	NearestStart	1629
19	12178800	12179629	ENSG00000153879	80.55	NearestStart	1296
19	12802576	12803488	ENSG00000089327	118.48	NearestStart	1246
19	13480940	13481813	ENSG00000200056	57.4	NearestStart	1166
19	15544152	15545028	ENSG00000189042	71.1	NearestStart	-1678
19	15907883	15908543	ENSG00000171827	52.39	NearestStart	3930
19	16047034	16047773	ENSG00000105198	53.46	NearestStart	-4036
19	19178603	19179521	ENSG00000079432	96.03	NearestStart	-1850
19	20996966	20997983	ENSG00000176232	77.05	NearestStart	10746
19	34393835	34394495	ENSG00000167380	60.18	NearestStart	13246
19	35138921	35139545	ENSG00000176761	52.77	NearestStart	-4739
19	38557745	38558881	ENSG00000104892	99.4	NearestStart	188
19	39273397	39274021	ENSG00000160007	55.22	NearestStart	71
19	40338713	40339661	ENSG00000105497	82.65	NearestStart	307
19	41212371	41213054	ENSG00000167562	69.19	NearestStart	-15456
19	41233054	41234043	ENSG00000213795	73.02	NearestStart	14559
19	41870464	41871436	ENSG00000198346	71.59	NearestStart	22205
19	42645125	42646204	ENSG00000198346	128.14	NearestStart	24733
19	42655752	42656675	ENSG00000104970	86.57	NearestStart	2006
19	44501247	44502041	ENSG00000187095	69.72	NearestStart	-7070
19	44780520	44781435	ENSG00000213016	71.76	NearestStart	-3661
19	45663797	45664595	ENSG00000186431	69.86	NearestStart	11
19	45883087	45884001	ENSG00000063244	53.48	NearestStart	1592
19	45885843	45887323	ENSG00000166770	108.32	NearestStart	5646
19	46228499	46229475	ENSG00000196263	75.56	NearestStart	1775
19	47478807	47479571	ENSG00000186272	56.99	NearestStart	-3422
19	49022488	49023112	ENSG00000166718	50.85	NearestStart	-11936
19	49367436	49368060	ENSG00000188305	56.81	NearestStart	-6492
19	49624159	49624783	ENSG00000087903	54.24	NearestStart	2609
19	49629866	49631000	ENSG00000174652	75.34	NearestStart	17428
19	49645301	49646293	ENSG00000218758	90.86	NearestStart	41637
19	49663464	49664162	ENSG00000132026	55.48	NearestStart	4654
19	50536026	50537326	ENSG00000141837	210.97	NearestStart	-2902
19	50911178	50912126	ENSG00000171903	59.63	NearestStart	-1207
19	50913272	50914299	ENSG00000184162	79.06	NearestStart	-3365
19	51832831	51833840	ENSG00000169021	67	NearestStart	2048
19	52113844	52114609	ENSG00000213093	58.94	NearestStart	814
19	55215532	55216373	ENSG00000186008	65.6	NearestStart	2658
19	55832331	55833266	ENSG00000105270	85.89	NearestStart	3264
19	56005475	56006099	ENSG00000196437	51.91	NearestStart	5054
19	56127351	56128011	ENSG00000128011	66.64	NearestStart	-3431
19	56184655	56185517	ENSG00000090013	57.44	NearestStart	-280
19	56225922	56227033	ENSG00000179368	113.21	NearestStart	149
19	56262382	56263414	ENSG00000105245	83.37	NearestStart	2553
19	56284153	56284815	ENSG00000213908	51.77	NearestStart	-3032
19	56766650	56767274	ENSG00000167383	50.96	NearestStart	20346
19	56782272	56782896	ENSG00000167383	55.99	NearestStart	14639
19	57749884	57750799	ENSG00000167383	67.04	NearestStart	-796
19	57807843	57808960	ENSG00000177051	92.01	NearestStart	-4245
19	57899676	57901022	ENSG00000177051	87.32	NearestStart	-6339
19	58303094	58304043	ENSG00000167414	61.31	NearestStart	-3049
19	58546746	58548664	ENSG00000105053	93.7	NearestStart	5085
19	58685017	58685889	ENSG00000213023	80.03	NearestStart	31135
19	58687545	58688169	ENSG00000167747	51.51	NearestStart	-5689
19	59737795	59738496	ENSG00000177117	59.58	NearestStart	-4714
19	59769560	59770367	ENSG00000169035	55.52	NearestStart	-5549
19	60050049	60050949	ENSG00000167757	74.38	NearestStart	-2820
19	60077372	60078105	ENSG00000167759	64.63	NearestStart	-2203
19	60858820	60859587	ENSG00000129437	57.95	NearestStart	-4839
19	60947189	60948310	ENSG00000167765	96.82	NearestStart	7170
19	61687010	61688005	ENSG00000196390	65.88	NearestStart	6897
19	61712799	61713423	ENSG00000213020	53.9	NearestStart	25271
19	62610919	62611835	ENSG00000170949	68.79	NearestStart	-4595
19	63148566	63149591	ENSG00000185792	63.48	NearestStart	-5609
19	63503411	63504141	ENSG00000152454	60.43	NearestStart	2323
2	3684274	3685164	ENSG00000151360	61.48	NearestStart	614
2	5743848	5744741	ENSG00000176887	68.91	NearestStart	-6402
2	7380263	7381201	ENSG00000134317	63.26	NearestStart	8921
2	8832787	8833585	ENSG00000134317	82.59	NearestStart	10386
2	9059276	9060477	ENSG00000134317	70.25	NearestStart	17892
2	9075107	9075731	ENSG00000184521	51.71	NearestStart	-5243
2	10010178	10010802	ENSG00000138018	50.87	NearestStart	-5723
2	10011643	10012431	ENSG00000173557	51.48	NearestStart	871
2	10019149	10019808	ENSG00000221843	52.1	NearestStart	545
2	11360359	11361514	ENSG00000018699	101.85	NearestStart	1545
2	20051625	20052998	ENSG00000213574	119.62	NearestStart	1169
2	23865253	23866050	ENSG00000068724	66.94	NearestStart	1862
2	24156850	24157545	ENSG00000162869	57.42	NearestStart	1542
2	25332840	25333725	ENSG00000143942	74.45	NearestStart	-2969
2	26416735	26417715	ENSG00000143940	81.4	NearestStart	-78840
2	26639828	26640452	ENSG00000055813	51.97	NearestStart	5381
2	27343376	27344189	ENSG00000028116	59.31	NearestStart	-2415
2	27653489	27654473	ENSG00000173209	65.81	NearestStart	-15590
2	27707796	27708735	ENSG00000170340	89.95	NearestStart	-6039
2	27710731	27711819	ENSG00000169764	81.06	NearestStart	1656
2	31253985	31255022	ENSG00000143995	78.17	NearestStart	390754
2	31309155	31310162	ENSG00000169618	96.27	NearestStart	-32
2	32708178	32709190	ENSG00000208956	76.35	NearestStart	-123
2	38159180	38160062	ENSG00000116039	59.3	NearestStart	-921
2	39205420	39206225	ENSG00000135624	68.43	NearestStart	2362
2	41901536	41902365	ENSG00000182814	55.59	NearestStart	-5284
2	41931970	41932801	ENSG00000034510	79.92	NearestStart	-3862
2	44079362	44080200	ENSG00000153561	64.2	NearestStart	-5206
2	45096117	45097073	ENSG00000208752	100.54	NearestStart	-31170
2	46695250	46696162	ENSG00000219041	56.53	NearestStart	-4228
2	46998662	46999359	ENSG00000214330	65.46	NearestStart	-29161
2	47240154	47240971	ENSG00000214330	80.1	NearestStart	-26869
2	47242558	47243322	ENSG00000198710	61.46	NearestStart	-3643
2	47261143	47261767	ENSG00000198710	52.09	NearestStart	97167
2	48425539	48426163	ENSG00000198710	51.74	NearestStart	99462
2	48522954	48523617	ENSG00000168763	54.86	NearestStart	-4545
2	49003427	49004345	ENSG00000144191	66.31	NearestStart	25063
2	53845464	53847235	ENSG00000115539	101.17	NearestStart	5219
2	54334738	54335609	ENSG00000071082	79.97	NearestStart	50826
2	54930282	54931092	ENSG00000115594	50.85	NearestStart	45305
2	56270143	56270803	ENSG00000071051	61.9	NearestStart	-1811
2	58124809	58125685	ENSG00000221541	53.68	NearestStart	-1780
2	61242467	61243091	ENSG00000136694	53.08	NearestStart	1324
2	61938458	61939478	ENSG00000136682	62.67	NearestStart	-2174
2	62270727	62271669	ENSG00000144140	114.84	NearestStart	13827
2	63723635	63724479	ENSG00000202427	67.16	NearestStart	27626
2	63923258	63923882	ENSG00000175497	51.6	NearestStart	-5748
2	66906790	66907505	ENSG00000171227	82.94	NearestStart	-620
2	68614223	68615177	ENSG00000152082	83.49	NearestStart	-7352
2	69468665	69469694	ENSG00000213225	103.94	NearestStart	-6848
2	69546771	69547643	ENSG00000208374	63.87	NearestStart	-27
2	69550368	69551374	ENSG00000152117	92.88	NearestStart	4681
2	69993208	69994054	ENSG00000183840	69.18	NearestStart	-3575
2	70916116	70916740	ENSG00000144224	53.46	NearestStart	2307
2	71015585	71016544	ENSG00000121989	77.21	NearestStart	-5959
2	73149900	73150702	ENSG00000135999	65.36	NearestStart	-187523
2	73317236	73318442	ENSG00000144290	151.87	NearestStart	472
2	74429662	74430522	ENSG00000196285	63.81	NearestStart	-1689
2	74459293	74460060	ENSG00000128714	61.11	NearestStart	721
2	77600078	77600776	ENSG00000170144	53.85	NearestStart	-6853
2	79237597	79238397	ENSG00000018510	69.61	NearestStart	3500
2	79728783	79729407	ENSG00000079156	51.74	NearestStart	91266
2	84366033	84367162	ENSG00000077232	109.11	NearestStart	-3598
2	84982412	84983307	ENSG00000064933	67.45	NearestStart	160
2	86126342	86127032	ENSG00000138386	58.44	NearestStart	5107
2	86795742	86796404	ENSG00000222866	53.31	NearestStart	148161
2	87161914	87162609	ENSG00000144395	64.56	NearestStart	-1505
2	88210566	88211666	ENSG00000144395	97.08	NearestStart	1374
2	91038586	91039278	ENSG00000115540	62.74	NearestStart	-5005
2	91363193	91364064	ENSG00000064012	53.99	NearestStart	20378
2	91365485	91366142	ENSG00000055044	54.93	NearestStart	-5935
2	91489261	91490069	ENSG00000118260	60.73	NearestStart	-7514
2	91590071	91590765	ENSG00000078018	61.78	NearestStart	-245935
2	91592366	91593059	ENSG00000144406	52.84	NearestStart	-4374
2	94848927	94849551	ENSG00000197713	56.46	NearestStart	-4837
2	94850998	94852021	ENSG00000163466	59.33	NearestStart	7020
2	95511648	95512562	ENSG00000115556	62.95	NearestStart	1630
2	96317430	96318275	ENSG00000163482	58.48	NearestStart	6541
2	96333895	96334888	ENSG00000167165	59.06	NearestStart	-966
2	96664600	96665408	ENSG00000144481	60.86	NearestStart	-5845
2	96841173	96842450	ENSG00000144481	83.91	NearestStart	-4307
2	97060559	97061183	ENSG00000130147	52.5	NearestStart	-2148
2	98354113	98354879	ENSG00000216002	58.06	NearestStart	-174642
2	98706803	98707427	ENSG00000198612	50.29	NearestStart	-2812
2	99236526	99237216	ENSG00000177483	63.06	NearestStart	17967
2	100539423	100540442	ENSG00000196758	83.94	NearestStart	-1863
2	101035949	101036716	ENSG00000213774	58.64	NearestStart	2410
2	102098573	102099266	ENSG00000134313	69.31	NearestStart	62394
2	102717844	102718609	ENSG00000143797	65	NearestStart	2051
2	105725975	105726675	ENSG00000143797	61.22	NearestStart	-13780
2	109114357	109115157	ENSG00000118965	62.2	NearestStart	1748
2	110648320	110648944	ENSG00000219225	50.47	NearestStart	84135
2	110772960	110773584	ENSG00000115129	50.34	NearestStart	4382
2	111054435	111055059	ENSG00000221445	50.08	NearestStart	72254
2	113316579	113317239	ENSG00000115194	53.82	NearestStart	-3745
2	113480833	113481457	ENSG00000176714	59.72	NearestStart	-2413
2	113909633	113910657	ENSG00000176714	61.25	NearestStart	-5348
2	114029892	114030802	ENSG00000158089	63.7	NearestStart	-38889
2	114182784	114183657	ENSG00000214711	54.89	NearestStart	1073
2	114739182	114739846	ENSG00000138061	66.38	NearestStart	-2384
2	114910598	114911654	ENSG00000202309	79.99	NearestStart	4152
2	119813915	119814890	ENSG00000119826	67.35	NearestStart	-725
2	119903327	119904243	ENSG00000138095	98.69	NearestStart	-2714
2	127038508	127039538	ENSG00000170577	121.37	NearestStart	-6071
2	127766299	127767179	ENSG00000151665	92.44	NearestStart	2505
2	127979637	127980375	ENSG00000162864	54.36	NearestStart	-4224
2	130648821	130649896	ENSG00000162864	86.36	NearestStart	-6628
2	130696574	130697198	ENSG00000143933	55.95	NearestStart	-3989
2	131843732	131844822	ENSG00000199494	115.8	NearestStart	-4070
2	131971814	131973224	ENSG00000214602	128.8	NearestStart	-6197
2	132887042	132887702	ENSG00000178021	52.83	NearestStart	2054
2	133359145	133359954	ENSG00000170264	65.56	NearestStart	-3676
2	136217966	136218590	ENSG00000214541	55.23	NearestStart	995
2	148312696	148313788	ENSG00000198380	103.26	NearestStart	-779
2	148931515	148932569	ENSG00000188971	81.48	NearestStart	397
2	153233212	153234078	ENSG00000188971	86.77	NearestStart	-3200
2	160767015	160767889	ENSG00000116031	77.87	NearestStart	344
2	160970807	160971857	ENSG00000144040	63.58	NearestStart	2573
2	162189563	162190435	ENSG00000188687	76.28	NearestStart	-5618
2	162880531	162881528	ENSG00000204843	81.35	NearestStart	13429
2	174561828	174562488	ENSG00000176204	56.32	NearestStart	2932
2	175291085	175291709	ENSG00000172016	54.45	NearestStart	2790
2	176574031	176574951	ENSG00000208877	64.73	NearestStart	-11195
2	176666499	176667159	ENSG00000068654	62.03	NearestStart	60447
2	177385231	177385889	ENSG00000163586	56.21	NearestStart	-1873
2	177778815	177779826	ENSG00000204716	151.73	NearestStart	-1654
2	177962653	177963620	ENSG00000204716	80.7	NearestStart	-3725
2	177969231	177969855	ENSG00000144010	52.05	NearestStart	2564
2	178858720	178859374	ENSG00000144028	57.23	NearestStart	17558
2	179020983	179022036	ENSG00000144028	188.02	NearestStart	1093
2	179381774	179382434	ENSG00000114982	57.83	NearestStart	3210
2	182260014	182260797	ENSG00000144188	69.66	NearestStart	539
2	183285646	183286587	ENSG00000071073	73.62	NearestStart	7218
2	190357515	190358418	ENSG00000185674	64.94	NearestStart	1508
2	191227148	191228067	ENSG00000135953	82.84	NearestStart	1901
2	192460718	192461342	ENSG00000135960	52.11	NearestStart	-142097
2	197010539	197011414	ENSG00000184115	62.32	NearestStart	16869
2	197211096	197212042	ENSG00000183054	113.19	NearestStart	-3063
2	197213975	197214922	ENSG00000184538	60.71	NearestStart	-1657
2	197419407	197420163	ENSG00000208615	57.35	NearestStart	16040
2	198083545	198084394	ENSG00000186132	91.5	NearestStart	26961
2	201537305	201538204	ENSG00000213236	57.06	NearestStart	-6296
2	201630545	201631407	ENSG00000208457	64.19	NearestStart	-446
2	201826789	201827711	ENSG00000163166	73.16	NearestStart	21295
2	201932930	201933881	ENSG00000150551	67.13	NearestStart	-213523
2	202832825	202833594	ENSG00000196504	53.22	NearestStart	49529
2	206982457	206983311	ENSG00000115221	62.79	NearestStart	-1954
2	207335446	207336536	ENSG00000208218	86.51	NearestStart	-9096
2	208095403	208096479	ENSG00000115267	83.96	NearestStart	2754
2	208336240	208337112	ENSG00000172845	77.05	NearestStart	-23152
2	208395319	208395943	ENSG00000144320	51.46	NearestStart	10097
2	208398035	208398980	ENSG00000206866	80.32	NearestStart	117833
2	208721353	208722335	ENSG00000213963	75.23	NearestStart	3008
2	208832064	208832688	ENSG00000180228	56.42	NearestStart	3127
2	209751081	209752094	ENSG00000155657	69.65	NearestStart	-1379
2	210397824	210398448	ENSG00000162992	53.8	NearestStart	-6388
2	210570756	210571535	ENSG00000213946	77.48	NearestStart	-5524
2	218797139	218798641	ENSG00000187944	116.24	NearestStart	-36162
2	219182496	219183120	ENSG00000115942	54.34	NearestStart	-650
2	219251577	219252684	ENSG00000155744	80.16	NearestStart	14092
2	219402524	219403264	ENSG00000155749	59.16	NearestStart	-2584
2	220257155	220258312	ENSG00000180105	66.95	NearestStart	1421
2	225133563	225134600	ENSG00000138400	87.92	NearestStart	2849
2	227472361	227473162	ENSG00000163251	76.64	NearestStart	6148
2	230783921	230784801	ENSG00000188519	65.87	NearestStart	419
2	232496964	232497872	ENSG00000188519	86.41	NearestStart	-2297
2	234190127	234190964	ENSG00000182187	62.54	NearestStart	-2231
2	234484937	234485698	ENSG00000138413	59.99	NearestStart	-4013
2	234486475	234487561	ENSG00000115592	96.28	NearestStart	2234
2	235523219	235523878	ENSG00000216281	56.72	NearestStart	606
2	235725099	235726156	ENSG00000036257	72.34	NearestStart	24795
2	237656011	237656944	ENSG00000203291	81.88	NearestStart	-16938
2	238390094	238390825	ENSG00000135899	58.69	NearestStart	9011
2	240163069	240164010	ENSG00000163273	65.14	NearestStart	2393
2	241693755	241694379	ENSG00000122085	50.2	NearestStart	-3335
20	187519	188143	ENSG00000186458	51.35	NearestStart	1142
20	219783	221192	ENSG00000125818	103.14	NearestStart	5954
20	539870	540602	ENSG00000088812	55.61	NearestStart	1147
20	1047860	1049134	ENSG00000101333	83.17	NearestStart	21038
20	3394414	3395362	ENSG00000132640	80.87	NearestStart	-1397
20	3400823	3401447	ENSG00000185052	50.06	NearestStart	630
20	4727646	4728334	ENSG00000088930	77.01	NearestStart	22954
20	5873328	5874035	ENSG00000204554	62.74	NearestStart	82
20	9018371	9019257	ENSG00000171456	68.28	NearestStart	84758
20	11818068	11818692	ENSG00000131059	50.19	NearestStart	-5585
20	17486538	17487271	ENSG00000078747	53.5	NearestStart	5814
20	17615527	17616310	ENSG00000210299	51.72	NearestStart	-8203
20	19142117	19142926	ENSG00000210299	57.35	NearestStart	32170
20	19692715	19693587	ENSG00000131043	73.48	NearestStart	90
20	20639481	20640288	ENSG00000132792	58.21	NearestStart	-4245
20	21254876	21256029	ENSG00000124102	85	NearestStart	393
20	25558350	25559011	ENSG00000124233	54.07	NearestStart	361
20	25938553	25939177	ENSG00000124157	51.19	NearestStart	-237
20	30256952	30258076	ENSG00000149651	76.02	NearestStart	-154
20	30494572	30495690	ENSG00000124243	68.94	NearestStart	-2064
20	31263211	31264084	ENSG00000022277	56.39	NearestStart	1253
20	32265077	32265766	ENSG00000149657	58.54	NearestStart	1922
20	32420559	32421545	ENSG00000183499	95.55	NearestStart	436
20	34164095	34164977	ENSG00000215946	90.73	NearestStart	8361
20	34204468	34205267	ENSG00000203880	73.2	NearestStart	1112
20	34287885	34288767	ENSG00000196476	63.22	NearestStart	-393
20	34832877	34833536	ENSG00000125878	54.01	NearestStart	-917
20	34918979	34919851	ENSG00000218468	63.29	NearestStart	-323
20	35751603	35752227	ENSG00000101265	52.22	NearestStart	24645
20	42878369	42879063	ENSG00000089195	53.91	NearestStart	5845
20	43167486	43168184	ENSG00000125864	75.55	NearestStart	1067
20	43237305	43237966	ENSG00000125844	58.35	NearestStart	-4599
20	43269449	43270336	ENSG00000125822	65.11	NearestStart	59872
20	43283187	43285431	ENSG00000188559	95.03	NearestStart	1790
20	43784248	43785325	ENSG00000170191	91.9	NearestStart	-5729
20	44319209	44319868	ENSG00000126003	53.99	NearestStart	2255
20	44573783	44574799	ENSG00000214185	60.57	NearestStart	2282
20	45416947	45418084	ENSG00000149636	107.19	NearestStart	2686
20	45701055	45701869	ENSG00000149639	89.94	NearestStart	6524
20	48842810	48843610	ENSG00000101098	53.12	NearestStart	-6043
20	51636101	51636905	ENSG00000124134	64.15	NearestStart	-4319
20	51922938	51923808	ENSG00000149654	56.12	NearestStart	-5468
20	54478330	54479207	ENSG00000198185	67.36	NearestStart	1822
20	57952856	57953548	ENSG00000101040	57.48	NearestStart	1934
20	60075403	60076072	ENSG00000218714	51.45	NearestStart	-7466
20	60132834	60133599	ENSG00000171940	60.95	NearestStart	8107
20	60947897	60948682	ENSG00000149617	59.59	NearestStart	2565
20	61315280	61316403	ENSG00000132825	138.87	NearestStart	-4109
20	61723887	61724828	ENSG00000130699	77.99	NearestStart	-1142
20	62030181	62030805	ENSG00000149658	50.9	NearestStart	2751
20	62074354	62075191	ENSG00000101216	80.67	NearestStart	4951
20	62358604	62359862	ENSG00000130590	116.43	NearestStart	7085
21	13392400	13393024	ENSG00000218640	55.5	NearestStart	5920
21	13843925	13844586	ENSG00000215557	52.13	NearestStart	-2654
21	13875409	13876309	ENSG00000154645	77.24	NearestStart	14321
21	13976134	13977254	ENSG00000174680	91.1	NearestStart	-2335
21	14231911	14232729	ENSG00000205670	57.08	NearestStart	5168
21	14235206	14236187	ENSG00000159212	82.08	NearestStart	-2780
21	14565337	14566248	ENSG00000182670	56.23	NearestStart	33612
21	14677720	14678344	ENSG00000223295	52.72	NearestStart	2800
21	17814614	17815560	ENSG00000216884	63.89	NearestStart	805
21	18209772	18210396	ENSG00000183036	50.58	NearestStart	-5258
21	27667120	27667782	ENSG00000183036	52.35	NearestStart	-2938
21	29204607	29205231	ENSG00000177398	53.36	NearestStart	-5167
21	29293382	29294295	ENSG00000210025	57.91	NearestStart	5870
21	29424654	29425348	ENSG00000214326	58.74	NearestStart	-1801
21	30040793	30041977	ENSG00000160233	91.46	NearestStart	-32981
21	30560503	30561230	ENSG00000221837	56.24	NearestStart	-2800
21	31179088	31179973	ENSG00000222201	67.91	NearestStart	23890
21	31179974	31180342	ENSG00000168122	51.13	NearestStart	14941
21	32880475	32881547	ENSG00000179381	89.2	NearestStart	-4548
21	32885437	32886090	ENSG00000218549	51.24	NearestStart	787
21	34474050	34474674	ENSG00000215561	54.21	NearestStart	3234
21	34674787	34675441	ENSG00000215561	52.53	NearestStart	-61
21	34824003	34824940	ENSG00000155304	113.28	NearestStart	-340
21	34960778	34961540	ENSG00000181225	55.02	NearestStart	-1432
21	36874911	36875802	ENSG00000216380	90.89	NearestStart	-4983
21	37258979	37259887	ENSG00000215317	85.17	NearestStart	-6663
21	37401053	37401923	ENSG00000176054	55.71	NearestStart	-1157
21	37512576	37513522	ENSG00000201984	66.79	NearestStart	8922
21	37562592	37563385	ENSG00000217850	57.58	NearestStart	-2433
21	38797044	38798029	ENSG00000182591	108.54	NearestStart	-3343
21	38877694	38878396	ENSG00000182591	53.26	NearestStart	-4229
21	38881582	38882314	ENSG00000166984	57.58	NearestStart	-761
21	38958001	38958625	ENSG00000166984	50.75	NearestStart	-5723
21	40155959	40156583	ENSG00000218528	50.19	NearestStart	-43809
21	40158279	40159046	ENSG00000180509	73.69	NearestStart	-17560
21	42108161	42109065	ENSG00000159261	144.3	NearestStart	-4174
21	42178696	42179430	ENSG00000207416	61.13	NearestStart	22042
21	42350970	42351709	ENSG00000157538	55.62	NearestStart	-460
21	42520226	42521101	ENSG00000157554	68.24	NearestStart	77794
21	42682321	42683026	ENSG00000157554	52.84	NearestStart	73906
21	43669372	43670068	ENSG00000157554	55.48	NearestStart	-2513
21	43793737	43794724	ENSG00000183421	69.44	NearestStart	-47826
21	44666840	44667499	ENSG00000141956	65.61	NearestStart	-6036
21	44868717	44869558	ENSG00000160183	60.56	NearestStart	7703
21	44935466	44936090	ENSG00000142178	54.57	NearestStart	2064
21	46804027	46804922	ENSG00000187175	100.3	NearestStart	-8960
22	15344219	15345063	ENSG00000197450	63.27	NearestStart	-3674
22	15768957	15769618	ENSG00000099954	51.99	NearestStart	-4157
22	15771265	15771925	ENSG00000182824	50.54	NearestStart	-39482
22	15869454	15870337	ENSG00000182824	79.28	NearestStart	-29336
22	16023149	16024349	ENSG00000182824	123.02	NearestStart	-8723
22	16331978	16332732	ENSG00000216340	57.31	NearestStart	-2169
22	17062058	17062794	ENSG00000188424	55.24	NearestStart	-4857
22	17072204	17072931	ENSG00000188424	57.86	NearestStart	2578
22	17092817	17093508	ENSG00000188280	63.25	NearestStart	-7833
22	17199038	17199843	ENSG00000099917	71.55	NearestStart	976
22	17821912	17822963	ENSG00000220408	269.68	NearestStart	-2171
22	18700809	18701709	ENSG00000216225	77.25	NearestStart	10486
22	18708244	18708977	ENSG00000216455	55.74	NearestStart	1061
22	18984002	18984626	ENSG00000211663	55.24	NearestStart	655
22	19014789	19015444	ENSG00000211669	57.34	NearestStart	-5581
22	19192862	19193893	ENSG00000197077	101.39	NearestStart	43297
22	19537468	19538284	ENSG00000196431	55.33	NearestStart	2124
22	19541291	19542190	ENSG00000218478	71.75	NearestStart	776
22	19827892	19828915	ENSG00000182944	95.94	NearestStart	3784
22	19845757	19846381	ENSG00000184792	52.13	NearestStart	1937
22	19913508	19914168	ENSG00000182457	52.61	NearestStart	-521
22	19950279	19951084	ENSG00000100225	78.52	NearestStart	2735
22	20014755	20015547	ENSG00000128383	64.33	NearestStart	4896
22	20036370	20037236	ENSG00000179750	50.74	NearestStart	5552
22	20632118	20632780	ENSG00000100357	51.85	NearestStart	-6976
22	21190333	21191329	ENSG00000172912	69.56	NearestStart	-12574
22	21363376	21364038	ENSG00000128285	56.64	NearestStart	841
22	21393803	21394690	ENSG00000206813	71.18	NearestStart	16818
22	21478698	21479584	ENSG00000073150	86.29	NearestStart	-2805
22	23668752	23669411	ENSG00000218503	54.5	NearestStart	-3371
22	23796455	23797140	ENSG00000172963	56.19	NearestStart	4627
22	25350052	25350783	ENSG00000215568	61.29	NearestStart	-342
22	27780959	27781809	ENSG00000069998	58.94	NearestStart	3028
22	27787581	27788620	ENSG00000185065	77.15	NearestStart	-6157
22	27997801	27998564	ENSG00000187979	62.41	NearestStart	2713
22	28754382	28755354	ENSG00000133511	58.82	NearestStart	5602
22	29291705	29292466	ENSG00000133511	65.97	NearestStart	1779
22	29422000	29422624	ENSG00000217427	59.33	NearestStart	-1232
22	29691001	29692098	ENSG00000217427	75.89	NearestStart	-19097
22	29696142	29697047	ENSG00000133475	60.36	NearestStart	-1582
22	30439810	30440754	ENSG00000206142	71.26	NearestStart	-7286
22	31189450	31190074	ENSG00000100034	51.17	NearestStart	5099
22	31203442	31204495	ENSG00000198477	83.48	NearestStart	3172
22	34562870	34563567	ENSG00000206069	57.09	NearestStart	3910
22	35206351	35207246	ENSG00000100249	60.51	NearestStart	326
22	35434472	35435202	ENSG00000217995	54.78	NearestStart	18800
22	37296999	37297692	ENSG00000128242	53.28	NearestStart	8869
22	37332922	37333890	ENSG00000133422	64.25	NearestStart	3186
22	37337321	37338349	ENSG00000183530	100.92	NearestStart	36307
22	37683598	37684398	ENSG00000184459	69.23	NearestStart	1021
22	37713850	37714749	ENSG00000198637	63.21	NearestStart	1822
22	38593583	38594703	ENSG00000100348	80.03	NearestStart	1282
22	39065503	39066127	ENSG00000166862	50.51	NearestStart	-5636
22	39282664	39283288	ENSG00000100206	54.55	NearestStart	-864
22	39405886	39406653	ENSG00000100206	56.06	NearestStart	-36787
22	39542994	39543878	ENSG00000100206	75.95	NearestStart	-41186
22	40490080	40491038	ENSG00000209490	53.35	NearestStart	6869
22	41676070	41676766	ENSG00000100372	52.24	NearestStart	2344
22	48948482	48949252	ENSG00000100266	63.61	NearestStart	65025
22	49565833	49566492	ENSG00000079974	57.49	NearestStart	3124
3	3199611	3200617	ENSG00000175928	74.67	NearestStart	46188
3	3862309	3862969	ENSG00000214041	54.68	NearestStart	-5716
3	4727066	4727798	ENSG00000168137	63.66	NearestStart	43749
3	8667679	8668322	ENSG00000156983	55.93	NearestStart	-1482
3	9359411	9360109	ENSG00000163702	57.67	NearestStart	-7670
3	9458152	9458776	ENSG00000132170	52.67	NearestStart	-1197
3	9746952	9747576	ENSG00000132170	54.8	NearestStart	57251
3	9926112	9926807	ENSG00000131375	79.1	NearestStart	-24305
3	12302873	12303823	ENSG00000222873	84.87	NearestStart	16993
3	12361321	12362190	ENSG00000222873	63.46	NearestStart	58670
3	14110261	14111138	ENSG00000207815	75.35	NearestStart	-1674
3	14593320	14593944	ENSG00000183960	56.16	NearestStart	-2651
3	15198432	15199083	ENSG00000144566	69.01	NearestStart	5664
3	15772019	15772643	ENSG00000213849	57.32	NearestStart	1640
3	15813696	15814357	ENSG00000198590	58.52	NearestStart	-12987
3	15888608	15889579	ENSG00000172939	65.52	NearestStart	-7543
3	17755084	17755829	ENSG00000172939	59.34	NearestStart	48726
3	17888129	17888867	ENSG00000206760	63.75	NearestStart	-375
3	19162370	19163180	ENSG00000170011	59.35	NearestStart	1812
3	19957402	19958310	ENSG00000168036	66.37	NearestStart	30503
3	19969413	19970037	ENSG00000182606	53.67	NearestStart	64365
3	26718828	26719661	ENSG00000008324	76.89	NearestStart	2717
3	27744026	27744912	ENSG00000144649	57.32	NearestStart	-3848
3	28595320	28596019	ENSG00000144649	70.8	NearestStart	-1039
3	28598069	28598693	ENSG00000173769	69.15	NearestStart	1591
3	32526091	32526715	ENSG00000179152	52.59	NearestStart	-5086
3	37402670	37403294	ENSG00000211456	52.83	NearestStart	-4155
3	38174487	38175252	ENSG00000132153	57.23	NearestStart	-1977
3	38230756	38231380	ENSG00000004534	50.34	NearestStart	-4487
3	39130078	39130966	ENSG00000003756	86.53	NearestStart	1984
3	39424509	39425133	ENSG00000145050	51.1	NearestStart	621
3	39827968	39828805	ENSG00000010322	53.28	NearestStart	2087
3	41241908	41242679	ENSG00000212493	71.08	NearestStart	-1098
3	42172115	42172951	ENSG00000114902	64.52	NearestStart	-6463
3	42610019	42610928	ENSG00000144724	68.13	NearestStart	186202
3	42991985	42993143	ENSG00000163632	144.28	NearestStart	43
3	42994794	42995490	ENSG00000187098	55	NearestStart	-6349
3	44259973	44260844	ENSG00000199520	97.61	NearestStart	-50863
3	44349529	44350153	ENSG00000175105	50.49	NearestStart	1002
3	44545123	44545747	ENSG00000176243	52.19	NearestStart	-6752
3	44981924	44982734	ENSG00000184220	70.76	NearestStart	-3150
3	45248143	45249079	ENSG00000184220	67.77	NearestStart	36758
3	45701738	45702362	ENSG00000036054	51.55	NearestStart	-5856
3	45859643	45860728	ENSG00000181458	119.05	NearestStart	26489
3	46596368	46597625	ENSG00000144820	92.5	NearestStart	-3207
3	46760731	46761582	ENSG00000114439	69.5	NearestStart	124288
3	47817678	47818708	ENSG00000114439	68.18	NearestStart	246678
3	48196751	48197706	ENSG00000114455	72.32	NearestStart	-2966
3	48491262	48491886	ENSG00000214369	51.72	NearestStart	-1203
3	48571716	48572575	ENSG00000144852	54.24	NearestStart	-32413
3	49040094	49041005	ENSG00000121542	89.54	NearestStart	7016
3	49803238	49803898	ENSG00000121542	57.93	NearestStart	8246
3	49947994	49948618	ENSG00000114547	50.81	NearestStart	198
3	50103356	50104243	ENSG00000114670	70.32	NearestStart	-135
3	51398364	51399218	ENSG00000129048	60.9	NearestStart	-2578
3	52009350	52009974	ENSG00000073711	51.74	NearestStart	55121
3	52157985	52158914	ENSG00000168875	59.48	NearestStart	1590
3	52466651	52467343	ENSG00000158186	52.8	NearestStart	22709
3	52687222	52688293	ENSG00000175110	101.37	NearestStart	1340
3	52697206	52697934	ENSG00000114120	51.78	NearestStart	822
3	52708434	52709651	ENSG00000155903	123.12	NearestStart	-44743
3	53891689	53892313	ENSG00000163714	52.11	NearestStart	-7583
3	53906230	53906931	ENSG00000212780	62.65	NearestStart	-1003
3	54977197	54978004	ENSG00000144891	79.94	NearestStart	38591
3	56481345	56482220	ENSG00000152601	60.09	NearestStart	-843
3	61210240	61210864	ENSG00000152601	51.56	NearestStart	28075
3	61213608	61214447	ENSG00000114790	78.9	NearestStart	-7479
3	61708485	61709220	ENSG00000114790	79.87	NearestStart	-4178
3	63780155	63780779	ENSG00000169282	51.9	NearestStart	-4856
3	64046886	64047943	ENSG00000184531	62.4	NearestStart	-7108
3	66638538	66639236	ENSG00000085274	60.39	NearestStart	1030
3	67791421	67792241	ENSG00000008952	67.55	NearestStart	-4757
3	69190648	69191837	ENSG00000136603	133.69	NearestStart	-1269
3	69864927	69865615	ENSG00000075420	52.98	NearestStart	-2667
3	71202141	71203076	ENSG00000075420	82.09	NearestStart	69567
3	72577451	72578331	ENSG00000197584	84.71	NearestStart	-14058
3	73524299	73525441	ENSG00000114416	105.6	NearestStart	1938
3	77173035	77174173	ENSG00000090520	107.3	NearestStart	989
3	77454798	77455749	ENSG00000181092	64.22	NearestStart	-93
3	88193579	88194509	ENSG00000113851	68.51	NearestStart	-3221
3	88271954	88272732	ENSG00000209718	61.58	NearestStart	168320
3	97971717	97972341	ENSG00000125046	55.13	NearestStart	31078
3	99793414	99794038	ENSG00000163528	51.18	NearestStart	31111
3	101016364	101017060	ENSG00000144596	59.29	NearestStart	-36480
3	101056272	101057209	ENSG00000131374	109.27	NearestStart	2319
3	101456697	101457359	ENSG00000213890	54.13	NearestStart	917
3	101720642	101721449	ENSG00000219357	70.8	NearestStart	2404
3	101807936	101808560	ENSG00000221438	52.33	NearestStart	51743
3	102052254	102053150	ENSG00000163508	74.67	NearestStart	-5237
3	108848768	108849392	ENSG00000178811	51.2	NearestStart	-2498
3	108971158	108972054	ENSG00000178811	94.07	NearestStart	-5247
3	109501056	109502199	ENSG00000114745	78.33	NearestStart	-5220
3	114718046	114718847	ENSG00000214825	60.18	NearestStart	-2813
3	120868624	120869248	ENSG00000163812	50.49	NearestStart	10694
3	120949608	120950522	ENSG00000178550	78.93	NearestStart	-5620
3	124410481	124411141	ENSG00000163818	53.82	NearestStart	-1018
3	124411711	124412771	ENSG00000163827	79.24	NearestStart	208
3	125169777	125170531	ENSG00000206549	61.68	NearestStart	-26363
3	125192409	125193389	ENSG00000164045	78.59	NearestStart	8054
3	125194999	125195951	ENSG00000164054	71.31	NearestStart	25403
3	127170916	127171967	ENSG00000114268	84.41	NearestStart	-2485
3	127807968	127809105	ENSG00000178035	76.52	NearestStart	1785
3	130018329	130019455	ENSG00000176095	91.78	NearestStart	-4261
3	130019486	130020288	ENSG00000162244	59.94	NearestStart	-4352
3	130889596	130890291	ENSG00000164087	57.14	NearestStart	5475
3	131082859	131083483	ENSG00000163939	50.44	NearestStart	7670
3	132225640	132226660	ENSG00000222888	93.58	NearestStart	-353
3	132231012	132231742	ENSG00000113811	54.95	NearestStart	-5201
3	133243553	133244692	ENSG00000144771	133.95	NearestStart	-40085
3	133796206	133797186	ENSG00000187672	117.52	NearestStart	-3914
3	133921736	133922680	ENSG00000201991	74.23	NearestStart	-166563
3	137222378	137223148	ENSG00000201991	63.9	NearestStart	-169931
3	138967859	138968614	ENSG00000189196	66.04	NearestStart	1193
3	139572024	139572721	ENSG00000144749	55.32	NearestStart	-4497
3	139793387	139794123	ENSG00000172340	50.19	NearestStart	-3693
3	140546891	140547515	ENSG00000144747	58.03	NearestStart	-6474
3	142144241	142145437	ENSG00000221382	133.93	NearestStart	-191508
3	142643838	142644499	ENSG00000163602	53.03	NearestStart	1013
3	143779110	143779979	ENSG00000206691	77.43	NearestStart	-150562
3	143855923	143856785	ENSG00000213450	79.79	NearestStart	-5305
3	144170123	144170783	ENSG00000163320	59.79	NearestStart	-2743
3	144195479	144196344	ENSG00000080819	78.29	NearestStart	1717
3	145644533	145645623	ENSG00000213431	73.87	NearestStart	61462
3	149936939	149937770	ENSG00000121577	71.16	NearestStart	-6497
3	150289259	150290272	ENSG00000175455	81.05	NearestStart	-6523
3	151166660	151167430	ENSG00000065371	60.32	NearestStart	1265
3	151181925	151182585	ENSG00000065371	54.68	NearestStart	-1325
3	152645361	152646347	ENSG00000206483	80.74	NearestStart	2120
3	153467676	153468542	ENSG00000172797	60.06	NearestStart	-2231
3	153496594	153497542	ENSG00000172797	91.6	NearestStart	-3388
3	155314405	155315029	ENSG00000004399	51.69	NearestStart	-81245
3	155317706	155318504	ENSG00000172765	54.31	NearestStart	-860
3	155525949	155526941	ENSG00000034533	70.78	NearestStart	2696
3	156854127	156854969	ENSG00000196353	61.61	NearestStart	-1698
3	157316239	157317119	ENSG00000113971	52.35	NearestStart	2257
3	158367385	158368599	ENSG00000114107	69.23	NearestStart	2432
3	160923689	160924566	ENSG00000175054	83.9	NearestStart	1248
3	162287651	162288338	ENSG00000208807	59.73	NearestStart	11516
3	162307729	162308607	ENSG00000188582	56.1	NearestStart	-5255
3	168860081	168860741	ENSG00000071794	52.64	NearestStart	-2228
3	168929122	168929821	ENSG00000070087	57.13	NearestStart	4771
3	168932320	168933249	ENSG00000169883	80.88	NearestStart	1860
3	169302793	169304000	ENSG00000152580	124.12	NearestStart	13826
3	170902669	170903293	ENSG00000174953	75.37	NearestStart	-978
3	170974343	170974967	ENSG00000114805	50.06	NearestStart	22395
3	171162517	171163383	ENSG00000208656	54.83	NearestStart	7138
3	171558909	171559644	ENSG00000208651	54.21	NearestStart	85364
3	171708384	171709359	ENSG00000169255	74.14	NearestStart	18203
3	172301636	172302296	ENSG00000169255	64.87	NearestStart	-1875
3	172302297	172302648	ENSG00000174776	50.97	NearestStart	-6098
3	173237445	173238288	ENSG00000114209	60.45	NearestStart	6223
3	173309679	173310727	ENSG00000114209	84.5	NearestStart	3025
3	179993765	179994456	ENSG00000173905	59.92	NearestStart	-6682
3	180465515	180466175	ENSG00000013293	63.04	NearestStart	78168
3	182115084	182115708	ENSG00000207963	58.32	NearestStart	5606
3	184167835	184168758	ENSG00000207963	78.02	NearestStart	4945
3	184760494	184761118	ENSG00000171121	51.6	NearestStart	2017
3	187772150	187773108	ENSG00000043093	68.68	NearestStart	13185
3	188043064	188044076	ENSG00000172578	88.74	NearestStart	-4301
3	188492248	188493375	ENSG00000127241	100.6	NearestStart	198
3	188874125	188874858	ENSG00000157005	54.66	NearestStart	-3230
3	188900991	188901686	ENSG00000198471	53.72	NearestStart	2048
3	191523964	191524588	ENSG00000163347	52.63	NearestStart	-1055
3	194124115	194124739	ENSG00000180611	57.37	NearestStart	-5471
3	194514247	194515455	ENSG00000187527	121.64	NearestStart	64961
3	195554699	195555323	ENSG00000178772	50.39	NearestStart	-1349
3	198151663	198152287	ENSG00000114503	50.41	NearestStart	2198
4	1130155	1131108	ENSG00000179979	52.86	NearestStart	-3705
4	1374447	1375179	ENSG00000087266	103.68	NearestStart	23735
4	2212136	2212949	ENSG00000109501	59.87	NearestStart	-3635
4	2726281	2726905	ENSG00000170846	50.81	NearestStart	1793
4	2788283	2788987	ENSG00000155275	54.72	NearestStart	4452
4	5951041	5952043	ENSG00000212753	102.79	NearestStart	-1080
4	6103180	6103804	ENSG00000109743	52.33	NearestStart	796
4	6318843	6319673	ENSG00000174145	51.49	NearestStart	-511
4	6727865	6728743	ENSG00000215241	66.74	NearestStart	-6498
4	6763208	6763832	ENSG00000065882	51.3	NearestStart	145950
4	6928853	6929568	ENSG00000109790	60.14	NearestStart	16731
4	7909917	7910791	ENSG00000121897	64.21	NearestStart	139
4	8497902	8498561	ENSG00000121897	58.99	NearestStart	1629
4	8963381	8964005	ENSG00000109171	57.35	NearestStart	-6284
4	9684365	9684989	ENSG00000109171	56.05	NearestStart	-3181
4	10055643	10056597	ENSG00000109205	82.12	NearestStart	-5359
4	15314535	15315609	ENSG00000109205	92.09	NearestStart	-4065
4	16507397	16508337	ENSG00000171195	74.4	NearestStart	-753
4	22058630	22059732	ENSG00000173542	149	NearestStart	-7018
4	37121227	37122459	ENSG00000080493	217.78	NearestStart	-2967
4	37543540	37544239	ENSG00000056291	64.26	NearestStart	1829
4	37715065	37715873	ENSG00000079557	60.07	NearestStart	-518
4	38356314	38357130	ENSG00000169429	57.95	NearestStart	-4249
4	38739785	38740510	ENSG00000124875	57.57	NearestStart	-5014
4	39137199	39138001	ENSG00000124882	57.07	NearestStart	-2663
4	39138689	39139416	ENSG00000124882	53.72	NearestStart	1081
4	39315505	39316165	ENSG00000169116	55.47	NearestStart	-1702
4	40909437	40910151	ENSG00000138675	56.03	NearestStart	-7302
4	47627723	47628347	ENSG00000170502	54.39	NearestStart	1700
4	47633402	47634097	ENSG00000029559	57.08	NearestStart	634
4	48032086	48032783	ENSG00000183199	54.75	NearestStart	562
4	48035189	48036288	ENSG00000138696	66	NearestStart	112256
4	49199238	49199862	ENSG00000138784	56.35	NearestStart	-3769
4	52580023	52580952	ENSG00000164022	80.03	NearestStart	-393
4	53196019	53196974	ENSG00000109475	62.62	NearestStart	-1929
4	53930524	53931296	ENSG00000188258	56.07	NearestStart	-32391
4	71091474	71092136	ENSG00000145388	56.95	NearestStart	-6952
4	71092768	71094045	ENSG00000172399	167.12	NearestStart	-112591
4	71371772	71372502	ENSG00000138688	54.81	NearestStart	53063
4	71979910	71980788	ENSG00000164113	81.32	NearestStart	-29707
4	72268900	72269668	ENSG00000208960	67.56	NearestStart	-19288
4	73118214	73119020	ENSG00000170365	92.08	NearestStart	2131
4	74565808	74566496	ENSG00000151617	55.19	NearestStart	-7627
4	74820873	74821497	ENSG00000208793	60.25	NearestStart	5628
4	74916263	74917207	ENSG00000151962	75.13	NearestStart	-2433
4	75447061	75447685	ENSG00000109738	50.3	NearestStart	-3168
4	75450805	75451880	ENSG00000052795	106.87	NearestStart	-2801
4	76075620	76076281	ENSG00000121089	52.89	NearestStart	-27602
4	77134880	77135724	ENSG00000109466	71.3	NearestStart	4893
4	77169662	77170445	ENSG00000109794	63.43	NearestStart	1522
4	81399464	81400088	ENSG00000215367	50.53	NearestStart	7359
4	82610933	82611628	ENSG00000214367	53.14	NearestStart	1522
4	83759900	83760524	ENSG00000168884	51.87	NearestStart	1610
4	85642944	85643713	ENSG00000072832	61.54	NearestStart	-5355
4	86038532	86039775	ENSG00000181215	97.83	NearestStart	-60905
4	88564459	88565339	ENSG00000178988	54.8	NearestStart	-703
4	88940391	88941417	ENSG00000196377	117.36	NearestStart	-5399
4	89032581	89033419	ENSG00000196526	66.33	NearestStart	82636
4	90450749	90451905	ENSG00000109667	111.48	NearestStart	-33395
4	96010407	96011138	ENSG00000178163	63.65	NearestStart	12487
4	101068040	101068948	ENSG00000169744	58.85	NearestStart	2028
4	103490668	103491982	ENSG00000152990	145.19	NearestStart	68140
4	103899231	103900131	ENSG00000196680	66.47	NearestStart	-13489
4	106689457	106690187	ENSG00000163683	61.06	NearestStart	1371
4	106852878	106853850	ENSG00000163697	88.77	NearestStart	1808
4	107455909	107456761	ENSG00000170448	54.21	NearestStart	-16333
4	109759253	109760475	ENSG00000170448	91.75	NearestStart	-22012
4	110444994	110446245	ENSG00000221256	100.29	NearestStart	92609
4	111765735	111766529	ENSG00000188993	53.43	NearestStart	-1480
4	113733498	113734621	ENSG00000109189	86.52	NearestStart	7728
4	113935357	113936019	ENSG00000184178	54.68	NearestStart	-3659
4	116254307	116255074	ENSG00000198301	58.79	NearestStart	-3743
4	118224736	118225577	ENSG00000169248	62.66	NearestStart	6714
4	119819043	119820133	ENSG00000138670	120	NearestStart	1152
4	120163878	120164502	ENSG00000198594	50.91	NearestStart	1714
4	120607978	120608785	ENSG00000163623	65.34	NearestStart	-4533
4	121208861	121209519	ENSG00000211039	52.11	NearestStart	-11903
4	122829970	122830594	ENSG00000185477	50.39	NearestStart	-2565
4	123346001	123346659	ENSG00000164031	59.5	NearestStart	18735
4	123489911	123490707	ENSG00000211265	79.75	NearestStart	-1797
4	129429079	129430020	ENSG00000109323	72.12	NearestStart	1965
4	130232304	130232964	ENSG00000138785	50.93	NearestStart	-3164
4	140276463	140277087	ENSG00000188517	53.02	NearestStart	-1746
4	141030940	141032082	ENSG00000164093	113.89	NearestStart	16876
4	142277255	142278419	ENSG00000188014	173.37	NearestStart	-5242
4	144488978	144489736	ENSG00000138653	58.78	NearestStart	174
4	146624532	146625443	ENSG00000174599	81.73	NearestStart	1444
4	148613948	148615182	ENSG00000223208	139.26	NearestStart	-33267
4	152703639	152704406	ENSG00000164109	64.23	NearestStart	-1450
4	152722996	152723668	ENSG00000164111	54.19	NearestStart	7615
4	155919517	155920338	ENSG00000164040	52.65	NearestStart	355
4	158110606	158111537	ENSG00000151466	80.06	NearestStart	1910
4	158213620	158214556	ENSG00000196782	78.83	NearestStart	640
4	159906831	159907639	ENSG00000170153	67.47	NearestStart	-3189
4	163302825	163303487	ENSG00000178972	55.93	NearestStart	-11185
4	166056287	166056947	ENSG00000221657	52.59	NearestStart	2772
4	166353131	166354199	ENSG00000145431	101.17	NearestStart	1390
4	166418838	166419595	ENSG00000168843	58.1	NearestStart	1811
4	166422642	166423302	ENSG00000170095	58.05	NearestStart	1409
4	171162067	171162691	ENSG00000170095	51.26	NearestStart	-2395
4	173968902	173969738	ENSG00000198948	70.65	NearestStart	22869
4	175681429	175682408	ENSG00000205182	62.39	NearestStart	184586
4	175684414	175685178	ENSG00000164120	81.54	NearestStart	-1216
4	187304511	187305135	ENSG00000164120	54.2	NearestStart	-4201
5	320105	321006	ENSG00000063438	67.15	NearestStart	-4631
5	853074	853944	ENSG00000145494	57.06	NearestStart	1724
5	942579	943373	ENSG00000112941	60.87	NearestStart	16521
5	1856233	1857632	ENSG00000150753	158.86	NearestStart	9068
5	6784239	6785162	ENSG00000209963	58.13	NearestStart	26912
5	10312350	10313041	ENSG00000145491	52.73	NearestStart	-4352
5	10453954	10454650	ENSG00000207312	54.66	NearestStart	87906
5	10490661	10491517	ENSG00000145569	91.93	NearestStart	-116819
5	11168218	11169131	ENSG00000185041	82.67	NearestStart	568
5	13996679	13997552	ENSG00000039560	81.78	NearestStart	22157
5	14518113	14518992	ENSG00000079215	63.72	NearestStart	-6406
5	16986737	16987361	ENSG00000112964	55.32	NearestStart	1378
5	17551902	17552526	ENSG00000213950	52.02	NearestStart	-2800
5	24680515	24681249	ENSG00000113593	56.7	NearestStart	8996
5	31566904	31567709	ENSG00000123213	67.65	NearestStart	194
5	34020388	34022047	ENSG00000205571	186.46	NearestStart	1585
5	34041816	34042510	ENSG00000172062	55.77	NearestStart	1585
5	34255654	34256455	ENSG00000157107	77.77	NearestStart	63723
5	34714432	34715056	ENSG00000189045	50.16	NearestStart	34189
5	36636040	36636949	ENSG00000122012	67.67	NearestStart	-5169
5	37407056	37407887	ENSG00000213763	61.97	NearestStart	-4007
5	38637167	38638603	ENSG00000132840	69.02	NearestStart	5345
5	39112875	39113701	ENSG00000131730	71.86	NearestStart	-3695
5	42003421	42004045	ENSG00000205464	51.71	NearestStart	180
5	42461161	42461785	ENSG00000205449	52	NearestStart	-66
5	43337282	43338093	ENSG00000221694	59.55	NearestStart	59354
5	50604029	50605090	ENSG00000113356	80.34	NearestStart	2068
5	54636794	54637643	ENSG00000164199	63.6	NearestStart	219739
5	54882614	54883276	ENSG00000205434	52.72	NearestStart	82779
5	55840439	55841063	ENSG00000164308	53.22	NearestStart	-3436
5	58544811	58545842	ENSG00000176183	100.02	NearestStart	1484
5	61733848	61734746	ENSG00000199378	64.5	NearestStart	-25742
5	64903869	64904967	ENSG00000151304	218.72	NearestStart	-938
5	65054028	65054956	ENSG00000064692	69.76	NearestStart	-3004
5	69012210	69013345	ENSG00000205302	123.25	NearestStart	-5482
5	69204282	69205416	ENSG00000061455	92.04	NearestStart	-6306
5	69382691	69383704	ENSG00000064651	110.2	NearestStart	-3660
5	69591980	69593032	ENSG00000198108	81.97	NearestStart	-1957
5	69888284	69889368	ENSG00000120733	91.97	NearestStart	1551
5	70080486	70081329	ENSG00000120733	78.98	NearestStart	16652
5	70081330	70081773	ENSG00000171604	57.52	NearestStart	-36464
5	70258109	70259122	ENSG00000182700	119.93	NearestStart	-998
5	70592287	70593424	ENSG00000176087	99.02	NearestStart	1366
5	71561824	71562795	ENSG00000120327	82.85	NearestStart	-2330
5	72351378	72352220	ENSG00000156463	62.78	NearestStart	-3916
5	72738893	72739854	ENSG00000196800	83.2	NearestStart	-4265
5	73140064	73140688	ENSG00000145879	53.42	NearestStart	-3539
5	74982584	74983244	ENSG00000155850	60.13	NearestStart	16481
5	75046963	75048056	ENSG00000070814	155.76	NearestStart	-6886
5	75409891	75410586	ENSG00000123643	57.01	NearestStart	496
5	77112460	77113416	ENSG00000164574	172.11	NearestStart	1093
5	78406684	78407602	ENSG00000155508	58.74	NearestStart	653
5	79321404	79322028	ENSG00000082515	52.69	NearestStart	3926
5	80561200	80561824	ENSG00000038274	56.18	NearestStart	-5973
5	80727554	80728286	ENSG00000040275	55.12	NearestStart	-3399
5	81611217	81612025	ENSG00000213383	61.22	NearestStart	251
5	85613952	85614940	ENSG00000214352	80.94	NearestStart	4293
5	86222746	86223944	ENSG00000027847	115.14	NearestStart	25971
5	88221182	88222012	ENSG00000222448	65.16	NearestStart	1866
5	89736513	89737251	ENSG00000113300	56.35	NearestStart	-6761
5	89808505	89809499	ENSG00000199892	78.57	NearestStart	-38470
5	90110112	90111183	ENSG00000168903	93.88	NearestStart	-3592
5	93044598	93045222	ENSG00000215247	50.81	NearestStart	-3482
5	94912996	94913620	ENSG00000028310	54.28	NearestStart	3336
5	95041892	95042663	ENSG00000039139	60.27	NearestStart	910
5	95339884	95340867	ENSG00000201436	70.91	NearestStart	8323
5	96234524	96235695	ENSG00000040731	157.99	NearestStart	153
5	96415996	96416649	ENSG00000113360	65.84	NearestStart	-1934
5	97704068	97704981	ENSG00000164175	71.98	NearestStart	149
5	99359665	99360650	ENSG00000164175	80.15	NearestStart	-21279
5	111124591	111125625	ENSG00000215158	58.44	NearestStart	-1449
5	111126546	111128155	ENSG00000113569	91.74	NearestStart	-102
5	112801170	112801794	ENSG00000113594	50.08	NearestStart	-5914
5	115183506	115184249	ENSG00000164327	54.86	NearestStart	-2615
5	121324617	121325579	ENSG00000199487	164.99	NearestStart	-3593
5	121672715	121673488	ENSG00000112972	68.94	NearestStart	12070
5	122133167	122134117	ENSG00000067248	60.83	NearestStart	2484
5	122446409	122447060	ENSG00000067113	59.33	NearestStart	-15984
5	126399111	126400107	ENSG00000216408	76.73	NearestStart	-3783
5	127443722	127444346	ENSG00000210692	51.95	NearestStart	9893
5	129266465	129267304	ENSG00000086189	62.64	NearestStart	1637
5	132099250	132099945	ENSG00000205575	59.32	NearestStart	29887
5	132978181	132979254	ENSG00000197848	118.99	NearestStart	28856
5	133330713	133331398	ENSG00000205570	56.36	NearestStart	-1348
5	134754724	134755348	ENSG00000196302	51.53	NearestStart	-1378
5	135322639	135323621	ENSG00000197284	78.04	NearestStart	27718
5	137099820	137100912	ENSG00000197284	83.61	NearestStart	26874
5	137717735	137718869	ENSG00000198237	125.46	NearestStart	29080
5	137732836	137733531	ENSG00000210849	55.01	NearestStart	84442
5	138971666	138972326	ENSG00000183900	54.88	NearestStart	41050
5	139484707	139485513	ENSG00000184084	65.93	NearestStart	-4884
5	139925970	139926594	ENSG00000152359	50.05	NearestStart	2026
5	140580800	140581681	ENSG00000177034	56.35	NearestStart	1432
5	140979606	140980545	ENSG00000172497	52.22	NearestStart	-1845
5	141690261	141691145	ENSG00000081189	74.66	NearestStart	-6402
5	145180910	145181757	ENSG00000153140	75.41	NearestStart	4846
5	145292419	145293172	ENSG00000198677	82.9	NearestStart	3469
5	145874566	145875220	ENSG00000145757	50.21	NearestStart	2564
5	146867791	146868449	ENSG00000213716	54.64	NearestStart	-5077
5	147525224	147526125	ENSG00000213701	109.54	NearestStart	2725
5	147668644	147669526	ENSG00000134986	81.49	NearestStart	13224
5	149311280	149311981	ENSG00000134986	57.23	NearestStart	11269
5	149336974	149337708	ENSG00000212122	51.63	NearestStart	-2585
5	149341571	149342265	ENSG00000129596	53.84	NearestStart	-3202
5	149710542	149711193	ENSG00000173926	52.39	NearestStart	-4962
5	150663505	150664251	ENSG00000131437	55.41	NearestStart	1914
5	150807852	150808708	ENSG00000053108	111.32	NearestStart	-2059
5	151283433	151284243	ENSG00000113583	70.61	NearestStart	1664
5	153551581	153552205	ENSG00000113648	52.18	NearestStart	8752
5	154172625	154173468	ENSG00000145826	60.01	NearestStart	-4017
5	154218952	154219874	ENSG00000146021	66	NearestStart	-372
5	154304765	154305639	ENSG00000131504	77.77	NearestStart	-800
5	159437975	159438973	ENSG00000187678	78.97	NearestStart	-5511
5	162856836	162857460	ENSG00000186314	51.11	NearestStart	14182
5	163959421	163960270	ENSG00000173250	59.6	NearestStart	1303
5	167783585	167784460	ENSG00000113657	65.8	NearestStart	1823
5	168939817	168940441	ENSG00000132915	60.93	NearestStart	-6731
5	171814742	171815366	ENSG00000164296	53.07	NearestStart	18839
5	172335362	172336121	ENSG00000186334	72.33	NearestStart	15
5	174353691	174354854	ENSG00000145888	123.58	NearestStart	1163
5	175235401	175236100	ENSG00000170271	57.63	NearestStart	37781
5	175718948	175719917	ENSG00000170234	85.81	NearestStart	41055
5	176628794	176629418	ENSG00000206845	56.09	NearestStart	335431
5	176985749	176986705	ENSG00000208453	63.43	NearestStart	-34295
5	179207304	179208255	ENSG00000174705	61.54	NearestStart	-610
5	179847262	179847886	ENSG00000204754	50.68	NearestStart	1649
5	180050722	180051595	ENSG00000122203	80.25	NearestStart	2467
5	180344915	180345653	ENSG00000213350	54.8	NearestStart	-2596
5	180484467	180485554	ENSG00000185372	58.56	NearestStart	443
6	238135	238759	ENSG00000178033	50.03	NearestStart	-102
6	1253196	1253966	ENSG00000170162	62.12	NearestStart	-2938
6	3976542	3977608	ENSG00000152661	80.4	NearestStart	-5459
6	4078889	4079586	ENSG00000135547	59.18	NearestStart	2482
6	6480166	6480790	ENSG00000111911	50.13	NearestStart	-4792
6	6566388	6567012	ENSG00000111911	50.28	NearestStart	1332
6	7169842	7170678	ENSG00000217404	60.02	NearestStart	-186
6	7341042	7341907	ENSG00000118518	69.35	NearestStart	19715
6	7460947	7462002	ENSG00000146383	58.07	NearestStart	-1666
6	7529009	7529633	ENSG00000213117	51.64	NearestStart	-2252
6	10049383	10050408	ENSG00000171408	92.62	NearestStart	-3527
6	10636037	10637155	ENSG00000212973	87.95	NearestStart	-2125
6	10806734	10807392	ENSG00000112419	55.75	NearestStart	337
6	10807393	10808278	ENSG00000118491	76.3	NearestStart	-2988
6	13410863	13411669	ENSG00000177688	63.69	NearestStart	-36586
6	13598979	13599751	ENSG00000112038	64.81	NearestStart	50792
6	16042714	16043416	ENSG00000213079	56.72	NearestStart	-3718
6	16231989	16233013	ENSG00000146426	104.61	NearestStart	52260
6	16238861	16239754	ENSG00000171217	73.13	NearestStart	-53607
6	19715621	19716594	ENSG00000171217	95.41	NearestStart	-46135
6	19718331	19718955	ENSG00000164694	51.46	NearestStart	54893
6	21711269	21711931	ENSG00000085511	50.96	NearestStart	85497
6	25246246	25247047	ENSG00000112486	58.81	NearestStart	1704
[truncated: 594 more rows]
