# Supplementary material for: Identification and Regulation of c-Myb Target Genes in MCF-7 Cells
Source: BMC Cancer. 2011 Jan 25;11:30. doi: 10.1186/1471-2407-11-30 (PMC3038977; doi:10.1186/1471-2407-11-30)
Supplement: Additional file 3 — The ChIP-on-chip results obtained using confluent cells and antibody 1493 (tab-delimited text file). [file 1471-2407-11-30-S3.TXT]

chr	start	end	name	score	feature	distance
1	17070	18887	ENSG00000060642	137.15	NearestStart	-5111
1	751001	752110	ENSG00000060642	70.72	NearestStart	558
1	1155841	1156789	ENSG00000090273	72.65	NearestStart	450
1	1197229	1197853	ENSG00000142784	50.49	NearestStart	346
1	1323269	1323893	ENSG00000186501	52.1	NearestStart	-3
1	1579631	1580464	ENSG00000117751	63.74	NearestStart	313
1	1612728	1613352	ENSG00000130770	51.96	NearestStart	-722
1	1644914	1645783	ENSG00000130766	72.02	NearestStart	1174
1	1666003	1666627	ENSG00000204138	51.96	NearestStart	-899
1	1698193	1698889	ENSG00000200087	53.44	NearestStart	-749
1	1810312	1811015	ENSG00000200087	75.71	NearestStart	671
1	3529930	3530669	ENSG00000209791	64.61	NearestStart	-467
1	3555186	3555997	ENSG00000209791	64.31	NearestStart	877
1	6180326	6181897	ENSG00000158109	153.24	NearestStart	-1486
1	6216901	6217525	ENSG00000180098	50.62	NearestStart	-233
1	6374337	6375317	ENSG00000162419	58.42	NearestStart	567
1	6563294	6563965	ENSG00000116329	51.93	NearestStart	870
1	6564052	6564805	ENSG00000159023	59.89	NearestStart	534
1	7752541	7754048	ENSG00000159023	111.04	NearestStart	27580
1	8007551	8008249	ENSG00000060656	60.16	NearestStart	-74
1	8404833	8406084	ENSG00000121766	72.12	NearestStart	-519
1	8507213	8508433	ENSG00000121766	121.78	NearestStart	73
1	8797332	8797996	ENSG00000121766	55.25	NearestStart	1619
1	8798210	8799489	ENSG00000121774	109.74	NearestStart	-1537
1	8862434	8863093	ENSG00000121774	61.57	NearestStart	1016
1	9804729	9805990	ENSG00000121775	129.1	NearestStart	-1050
1	9894787	9895549	ENSG00000121775	60.79	NearestStart	198
1	9925909	9926845	ENSG00000025800	78.36	NearestStart	288
1	10015703	10017517	ENSG00000160051	243.3	NearestStart	996
1	10193948	10195495	ENSG00000215897	130.71	NearestStart	-6532
1	10381835	10383089	ENSG00000160062	168.62	NearestStart	1827
1	10413501	10414125	ENSG00000162521	55.2	NearestStart	366
1	10453677	10454525	ENSG00000116497	67.37	NearestStart	-4027
1	10454526	10454835	ENSG00000116497	50.44	NearestStart	-1482
1	10458437	10459233	ENSG00000142920	65.41	NearestStart	-1201
1	11080942	11082051	ENSG00000121903	99.57	NearestStart	157
1	11719253	11720382	ENSG00000116819	76.49	NearestStart	-4711
1	11906725	11907803	ENSG00000126070	86.73	NearestStart	-2158
1	15557887	15558584	ENSG00000204859	55.78	NearestStart	651
1	15724655	15725679	ENSG00000126070	154.85	NearestStart	-1247
1	15817357	15818376	ENSG00000126070	83.78	NearestStart	-622
1	16047845	16048747	ENSG00000126070	59.36	NearestStart	1480
1	16549688	16551354	ENSG00000116863	121.4	NearestStart	857
1	16566849	16567952	ENSG00000054118	103.29	NearestStart	167
1	16842156	16843720	ENSG00000204859	125.59	NearestStart	1409
1	16864797	16866057	ENSG00000197982	85.01	NearestStart	-293
1	16866248	16866980	ENSG00000183520	56.04	NearestStart	-228
1	16938409	16939215	ENSG00000174574	63.84	NearestStart	707
1	16939453	16941032	ENSG00000084072	103.56	NearestStart	48
1	17059929	17060553	ENSG00000049245	57.51	NearestStart	-1375
1	17259248	17259872	ENSG00000131236	59.41	NearestStart	1832
1	18307372	18307996	ENSG00000117000	50.35	NearestStart	160
1	19407524	19409164	ENSG00000084070	310.32	NearestStart	74
1	19409484	19410567	ENSG00000187801	77.73	NearestStart	559
1	19449638	19450558	ENSG00000187815	88.72	NearestStart	440
1	19451819	19453120	ENSG00000117010	100.74	NearestStart	-926
1	19509759	19510851	ENSG00000117010	65.43	NearestStart	297
1	19795074	19795980	ENSG00000066136	82.48	NearestStart	-1145
1	19796492	19797534	ENSG00000177757	116.82	NearestStart	8387
1	20832956	20833580	ENSG00000171793	58.56	NearestStart	768
1	20858212	20859122	ENSG00000127125	74.8	NearestStart	-447
1	20859364	20860353	ENSG00000171960	70.45	NearestStart	100
1	20984335	20985561	ENSG00000065978	238.46	NearestStart	-1244
1	20986277	20987557	ENSG00000065978	159.62	NearestStart	1008
1	21373100	21374412	ENSG00000164011	244.64	NearestStart	53
1	21639594	21640665	ENSG00000164012	194.17	NearestStart	-1586
1	21980542	21981895	ENSG00000117399	92.25	NearestStart	-9620
1	22222781	22223988	ENSG00000117399	179.88	NearestStart	435
1	22223989	22224610	ENSG00000198198	77.86	NearestStart	-1699
1	22252369	22253531	ENSG00000198198	155.73	NearestStart	2802
1	22651497	22652266	ENSG00000142949	64.51	NearestStart	3094
1	23218990	23220003	ENSG00000066135	112.27	NearestStart	-687
1	23365677	23366718	ENSG00000126091	102.26	NearestStart	-1321
1	23540851	23542744	ENSG00000126091	234.56	NearestStart	199
1	23543741	23544738	ENSG00000117410	95.67	NearestStart	-1604
1	23568226	23568885	ENSG00000117410	54.79	NearestStart	848
1	23569396	23570242	ENSG00000178028	71.18	NearestStart	7212
1	23731153	23731777	ENSG00000187147	50	NearestStart	-484
1	23755897	23757543	ENSG00000142945	113.31	NearestStart	-602
1	23890895	23892380	ENSG00000142937	132.63	NearestStart	-964
1	23943527	23944582	ENSG00000126088	173.05	NearestStart	70
1	23978001	23978625	ENSG00000126088	51.34	NearestStart	875
1	24518372	24519290	ENSG00000132763	69.29	NearestStart	-1352
1	24614804	24616029	ENSG00000132763	108.51	NearestStart	713
1	24616200	24617296	ENSG00000117448	82.38	NearestStart	326
1	25430451	25431169	ENSG00000132780	55.2	NearestStart	-809
1	25444821	25445914	ENSG00000132780	97.99	NearestStart	603
1	25535641	25536664	ENSG00000159596	57.34	NearestStart	-853
1	25536665	25537253	ENSG00000086015	51.72	NearestStart	465
1	25537864	25538961	ENSG00000171357	129.29	NearestStart	447
1	26017455	26019150	ENSG00000215890	166.77	NearestStart	-92
1	26103142	26103954	ENSG00000162368	63.45	NearestStart	-804
1	26197394	26198122	ENSG00000162368	54.24	NearestStart	570
1	26308811	26310007	ENSG00000123080	91.67	NearestStart	9145
1	26311513	26312172	ENSG00000123080	52.28	NearestStart	10235
1	26504485	26505485	ENSG00000123091	101.32	NearestStart	-1283
1	26631295	26632459	ENSG00000123091	108.58	NearestStart	637
1	26893063	26894338	ENSG00000123091	89.15	NearestStart	1912
1	26897533	26898687	ENSG00000134717	113.68	NearestStart	-1014
1	26981962	26982739	ENSG00000134717	62.73	NearestStart	758
1	26987631	26988691	ENSG00000134717	203.61	NearestStart	1882
1	27088069	27088760	ENSG00000134748	58.25	NearestStart	-1894
1	27098243	27099504	ENSG00000162378	141.66	NearestStart	356
1	27121261	27122579	ENSG00000157184	197.59	NearestStart	776
1	27353022	27353993	ENSG00000173614	72.24	NearestStart	-164
1	27434092	27435373	ENSG00000116205	154.96	NearestStart	244
1	27521273	27522188	ENSG00000116221	163.27	NearestStart	520
1	27687084	27687781	ENSG00000169174	55.61	NearestStart	48335
1	27687792	27688416	ENSG00000162409	51.92	NearestStart	-1370
1	28030193	28032071	ENSG00000130939	174.29	NearestStart	100
1	28286358	28288208	ENSG00000162409	214.36	NearestStart	526
1	28431172	28431963	ENSG00000162409	97.16	NearestStart	1664
1	28434476	28437325	ENSG00000134709	169.67	NearestStart	-1810
1	28459767	28460723	ENSG00000134709	115.61	NearestStart	438
1	28567781	28568867	ENSG00000162599	105.97	NearestStart	211985
1	28706909	28707935	ENSG00000054523	149.07	NearestStart	530
1	28708329	28709352	ENSG00000162599	83.73	NearestStart	215171
1	28716108	28716860	ENSG00000162599	63.76	NearestStart	218734
1	28717452	28718749	ENSG00000132849	141.27	NearestStart	-1241
1	28751883	28753238	ENSG00000132849	107.26	NearestStart	634
1	28779201	28780851	ENSG00000162607	256.26	NearestStart	-1190
1	28840839	28842241	ENSG00000162607	107.49	NearestStart	1137
1	28842905	28844250	ENSG00000125703	101.94	NearestStart	-584
1	28868398	28869345	ENSG00000088035	56.33	NearestStart	346
1	29012111	29013021	ENSG00000203965	69.46	NearestStart	-1627
1	29086749	29087853	ENSG00000142657	88.96	NearestStart	167
1	29113795	29115434	ENSG00000203965	154.3	NearestStart	333
1	29378469	29380643	ENSG00000203965	212.45	NearestStart	856
1	29435560	29436864	ENSG00000079739	216.99	NearestStart	-1003
1	31309214	31310831	ENSG00000185483	112.46	NearestStart	1460
1	31540706	31541454	ENSG00000158966	59.34	NearestStart	33812
1	31541455	31541909	ENSG00000158966	58.91	NearestStart	34888
1	31541910	31542493	ENSG00000158966	52.43	NearestStart	35771
1	31542502	31544047	ENSG00000216314	275.51	NearestStart	-27449
1	31544048	31544715	ENSG00000116678	55.53	NearestStart	523
1	31617347	31618585	ENSG00000210900	104.06	NearestStart	-44597
1	31883553	31884531	ENSG00000175279	83.06	NearestStart	755
1	32174673	32176003	ENSG00000116754	202.85	NearestStart	-1697
1	32250541	32251741	ENSG00000197568	118.11	NearestStart	52
1	32253094	32254284	ENSG00000116761	132.52	NearestStart	-1431
1	32310059	32311032	ENSG00000116783	80.77	NearestStart	-64
1	32311307	32313184	ENSG00000117054	107.17	NearestStart	-1305
1	32346519	32347310	ENSG00000117054	68.42	NearestStart	348
1	32444855	32445741	ENSG00000206620	56.5	NearestStart	-704
1	32631061	32632943	ENSG00000201487	165.58	NearestStart	-980
1	32632944	32633903	ENSG00000184005	122.75	NearestStart	547
1	32702281	32703352	ENSG00000142655	167.74	NearestStart	847
1	32779186	32779953	ENSG00000222849	59.59	NearestStart	-142
1	32887890	32888986	ENSG00000212038	153.56	NearestStart	-91331
1	32889777	32890732	ENSG00000137959	76.82	NearestStart	-1037
1	33051603	33052780	ENSG00000142875	90.58	NearestStart	-1397
1	33054148	33055465	ENSG00000117133	143.52	NearestStart	-162
1	33056450	33057712	ENSG00000122432	97.16	NearestStart	-2431
1	33200780	33201832	ENSG00000177674	92.66	NearestStart	524
1	33273878	33275123	ENSG00000142871	171.3	NearestStart	765
1	33318100	33319208	ENSG00000097033	111.09	NearestStart	-774
1	33418031	33419288	ENSG00000153936	103.92	NearestStart	243
1	33586282	33587642	ENSG00000153936	101.44	NearestStart	2100
1	33667249	33668381	ENSG00000143013	62.58	NearestStart	1238
1	33710976	33712538	ENSG00000065243	122.42	NearestStart	-983
1	35096354	35097532	ENSG00000065243	219.44	NearestStart	735
1	35268489	35270247	ENSG00000171488	124.17	NearestStart	723
1	35428831	35430467	ENSG00000171492	365.14	NearestStart	-1383
1	35793350	35794046	ENSG00000097046	52.91	NearestStart	697
1	35794047	35794408	ENSG00000097046	56.44	NearestStart	1898
1	35794424	35795223	ENSG00000189195	84.2	NearestStart	-847
1	35806847	35807939	ENSG00000142634	105.61	NearestStart	-51133
1	35878348	35879300	ENSG00000122484	103.02	NearestStart	110
1	36166748	36167409	ENSG00000143033	55.02	NearestStart	-169
1	36167659	36168283	ENSG00000122483	57.94	NearestStart	-2429
1	36168284	36168842	ENSG00000211575	63.96	NearestStart	-167218
1	36170386	36171496	ENSG00000116138	90.18	NearestStart	-1240
1	36327930	36328554	ENSG00000117528	50.2	NearestStart	-1445
1	36387851	36388600	ENSG00000117528	54.13	NearestStart	389
1	36462793	36464645	ENSG00000117569	187.57	NearestStart	1294
1	36687793	36688860	ENSG00000162627	107.16	NearestStart	445
1	36701948	36702761	ENSG00000162688	57.74	NearestStart	349
1	37751230	37752755	ENSG00000122435	289.62	NearestStart	-108
1	37790710	37792490	ENSG00000197312	188.21	NearestStart	732
1	37832948	37834075	ENSG00000212666	61.98	NearestStart	-1056
1	37928813	37930083	ENSG00000137996	135.95	NearestStart	-886
1	38044945	38045760	ENSG00000079335	51.79	NearestStart	-1515
1	38250773	38251868	ENSG00000079335	142.99	NearestStart	695
1	39098082	39099285	ENSG00000162695	112.96	NearestStart	-106
1	39110065	39111184	ENSG00000170989	104.41	NearestStart	-1608
1	39111786	39113211	ENSG00000170989	222.36	NearestStart	-105
1	39230211	39231190	ENSG00000185946	72.71	NearestStart	-10
1	39811978	39813986	ENSG00000198890	132.3	NearestStart	-1405
1	39977165	39978698	ENSG00000134186	87.25	NearestStart	-1283
1	40119868	40120756	ENSG00000134186	52.34	NearestStart	593
1	40280324	40281703	ENSG00000121957	150.86	NearestStart	1714
1	40333844	40334759	ENSG00000162647	55.65	NearestStart	1029
1	40399788	40402204	ENSG00000162647	231.81	NearestStart	2752
1	40612389	40613727	ENSG00000031698	190.75	NearestStart	47
1	40688925	40689699	ENSG00000162650	57.64	NearestStart	600
1	40715914	40716867	ENSG00000065135	70.16	NearestStart	-1601
1	40768894	40770116	ENSG00000065135	223.59	NearestStart	-45
1	40770117	40770749	ENSG00000168710	78.18	NearestStart	655
1	40928820	40929816	ENSG00000143093	74.07	NearestStart	3543
1	40930233	40932620	ENSG00000055070	233.86	NearestStart	542
1	40946465	40947704	ENSG00000162775	163.48	NearestStart	3057
1	40947705	40949063	ENSG00000162775	148.22	NearestStart	5762
1	41218719	41220415	ENSG00000134255	134.11	NearestStart	-755
1	42157722	42158437	ENSG00000199890	54.82	NearestStart	-74
1	42571264	42572947	ENSG00000064703	243.67	NearestStart	-1277
1	42693928	42694844	ENSG00000143079	69.7	NearestStart	-771
1	42695083	42696142	ENSG00000143079	79.97	NearestStart	939
1	42696143	42696935	ENSG00000155363	61.68	NearestStart	-1259
1	42896735	42897802	ENSG00000198799	76.37	NearestStart	344
1	42919409	42920505	ENSG00000081026	148.35	NearestStart	-2115
1	42921661	42923148	ENSG00000081026	141.13	NearestStart	438
1	43002808	43004663	ENSG00000118655	210.11	NearestStart	22535
1	43084920	43086962	ENSG00000118655	155.1	NearestStart	24721
1	43409027	43410621	ENSG00000173218	157.48	NearestStart	-932
1	43587593	43588615	ENSG00000173218	101.25	NearestStart	714
1	43597648	43598801	ENSG00000163393	120.51	NearestStart	1497
1	43626441	43628155	ENSG00000173212	203.8	NearestStart	202
1	43630942	43631777	ENSG00000163399	60.88	NearestStart	833
1	43772228	43772852	ENSG00000198162	51.06	NearestStart	-4194
1	43887697	43888655	ENSG00000198162	91.38	NearestStart	-1675
1	43944484	43945401	ENSG00000198162	81.96	NearestStart	-49
1	43946004	43947589	ENSG00000065183	164.71	NearestStart	-120
1	44211585	44212787	ENSG00000207389	118.41	NearestStart	-1189
1	44214037	44215178	ENSG00000203857	72.44	NearestStart	-468
1	44451788	44452543	ENSG00000092621	59.7	NearestStart	963
1	44591837	44592640	ENSG00000092621	62.55	NearestStart	3575
1	44642969	44644121	ENSG00000207149	145.76	NearestStart	8753
1	44911811	44912471	ENSG00000203851	67.7	NearestStart	-29
1	44977536	44978988	ENSG00000217764	88.3	NearestStart	85378
1	45012864	45013843	ENSG00000207389	117.43	NearestStart	-145
1	45223234	45224655	ENSG00000218201	97.56	NearestStart	10799
1	45250487	45251291	ENSG00000201699	62.66	NearestStart	-15353
1	45251292	45252641	ENSG00000201699	65.1	NearestStart	-12572
1	45578699	45579827	ENSG00000209545	62.64	NearestStart	649
1	45728139	45729273	ENSG00000222788	81.41	NearestStart	-15161
1	45729430	45730374	ENSG00000222788	74.07	NearestStart	-12281
1	45736960	45738343	ENSG00000222788	128.75	NearestStart	-7860
1	45739025	45740772	ENSG00000218759	105.06	NearestStart	445
1	45789411	45790324	ENSG00000213240	74.41	NearestStart	-4079
1	45821495	45822563	ENSG00000213240	82.08	NearestStart	838
1	45822907	45824142	ENSG00000117289	123.32	NearestStart	150
1	45922324	45924582	ENSG00000117289	136.27	NearestStart	1613
1	45925581	45927280	ENSG00000181039	118.87	NearestStart	-356
1	46042337	46043132	ENSG00000181039	55.64	NearestStart	604
1	46368727	46369682	ENSG00000152022	55.92	NearestStart	273
1	46371678	46372599	ENSG00000131795	80.4	NearestStart	-275
1	46442040	46442902	ENSG00000131795	67.74	NearestStart	1837
1	46538822	46540138	ENSG00000143127	106.28	NearestStart	-1721
1	46580003	46580804	ENSG00000131788	53.73	NearestStart	117
1	46905020	46905913	ENSG00000121848	86.99	NearestStart	412
1	46955323	46956256	ENSG00000216683	75.94	NearestStart	-2738
1	47551381	47552338	ENSG00000117154	83.01	NearestStart	545
1	47571264	47572219	ENSG00000131778	87.3	NearestStart	916
1	47572638	47573765	ENSG00000116128	115.32	NearestStart	471
1	49284926	49285586	ENSG00000220440	52.49	NearestStart	-2779
1	51196708	51198268	ENSG00000218680	86.59	NearestStart	10792
1	51208150	51209215	ENSG00000218680	64.09	NearestStart	22420
1	51209240	51210098	ENSG00000220674	76.16	NearestStart	-16648
1	51473250	51474472	ENSG00000219481	124.84	NearestStart	-4667
1	51475170	51476444	ENSG00000213223	211.97	NearestStart	21631
1	51476445	51477187	ENSG00000213223	74.19	NearestStart	24261
1	51755489	51756783	ENSG00000202496	107.91	NearestStart	-16927
1	51855148	51856495	ENSG00000183941	228.24	NearestStart	-2360
1	51968725	51969349	ENSG00000183941	57.1	NearestStart	405
1	52117172	52118273	ENSG00000216550	143.88	NearestStart	356
1	52292144	52293341	ENSG00000216550	65.62	NearestStart	1841
1	52293371	52294647	ENSG00000203852	169.27	NearestStart	806
1	52295143	52296153	ENSG00000136631	99.23	NearestStart	346
1	52296267	52296966	ENSG00000118292	53.89	NearestStart	-1452
1	52603059	52604249	ENSG00000221879	98.74	NearestStart	-1175
1	52640913	52642818	ENSG00000117360	213.86	NearestStart	-231
1	52789706	52791217	ENSG00000163125	266.54	NearestStart	-1340
1	52965125	52966202	ENSG00000163125	118.87	NearestStart	1630
1	53252934	53254575	ENSG00000053372	94.67	NearestStart	1157
1	53435465	53436889	ENSG00000143374	211.92	NearestStart	271
1	53475707	53476734	ENSG00000143379	82.77	NearestStart	-78
1	54075689	54076462	ENSG00000143363	53.57	NearestStart	46
1	54185114	54186030	ENSG00000213190	97	NearestStart	-1533
1	54289568	54291632	ENSG00000163156	176.19	NearestStart	-1723
1	54292106	54293285	ENSG00000163156	105.34	NearestStart	145
1	54437206	54438359	ENSG00000143398	85.98	NearestStart	-1202
1	54438948	54439855	ENSG00000143398	77.65	NearestStart	1031
1	55000846	55002317	ENSG00000159352	76.77	NearestStart	187
1	55124066	55124915	ENSG00000143373	58.91	NearestStart	-893
1	55326143	55326803	ENSG00000143373	55.79	NearestStart	1274
1	55450754	55451883	ENSG00000173436	82.1	NearestStart	-980
1	55451884	55453208	ENSG00000159377	227.12	NearestStart	-250
1	55453905	55455248	ENSG00000159377	124.34	NearestStart	810
1	56882208	56883282	ENSG00000143376	111.6	NearestStart	531
1	56884104	56885069	ENSG00000160679	83.77	NearestStart	-763
1	56885242	56885909	ENSG00000143553	55.2	NearestStart	252
1	57201929	57202837	ENSG00000173436	63.29	NearestStart	438
1	58489361	58490230	ENSG00000143578	57.99	NearestStart	-410
1	58783436	58784567	ENSG00000215914	105	NearestStart	22208
1	59019795	59020495	ENSG00000158828	54.25	NearestStart	421
1	59022877	59023628	ENSG00000177954	56.83	NearestStart	14
1	60051311	60052325	ENSG00000143569	144.96	NearestStart	-1697
1	60053559	60055009	ENSG00000143575	181.38	NearestStart	-470
1	61315504	61316514	ENSG00000143515	72.47	NearestStart	854
1	61318690	61320235	ENSG00000173207	95.76	NearestStart	-103
1	61322253	61322946	ENSG00000173207	65.97	NearestStart	1510
1	61963251	61964068	ENSG00000160688	77.35	NearestStart	-436
1	61979496	61980224	ENSG00000169241	56.87	NearestStart	-431
1	61981371	61982133	ENSG00000173171	56.3	NearestStart	1575
1	62673373	62674511	ENSG00000125459	102.57	NearestStart	10
1	62675700	62677686	ENSG00000203761	205.69	NearestStart	-2888
1	63021810	63023653	ENSG00000160785	166.2	NearestStart	-180
1	63606232	63606941	ENSG00000160785	53.31	NearestStart	1363
1	63759974	63761933	ENSG00000163472	160.93	NearestStart	-169
1	63761934	63762456	ENSG00000163467	57.98	NearestStart	-1804
1	63762457	63763279	ENSG00000163467	91.05	NearestStart	-1027
1	63830532	63831730	ENSG00000163467	158.66	NearestStart	19
1	64013741	64014397	ENSG00000163382	54.53	NearestStart	600
1	64742875	64743499	ENSG00000143303	51.76	NearestStart	-2927
1	64743951	64744833	ENSG00000143303	78.57	NearestStart	-1848
1	64744834	64745254	ENSG00000143294	55.8	NearestStart	-1655
1	65129264	65129924	ENSG00000143294	59.73	NearestStart	401
1	65659429	65660579	ENSG00000180433	141.75	NearestStart	338
1	65765223	65766176	ENSG00000162734	84.68	NearestStart	7177
1	67161584	67162351	ENSG00000142794	57.67	NearestStart	377
1	67163544	67165062	ENSG00000162736	198.03	NearestStart	-4727
1	67167525	67168511	ENSG00000162736	91.14	NearestStart	-3404
1	67169522	67170677	ENSG00000162736	99.19	NearestStart	-985
1	67290364	67291637	ENSG00000217568	126.8	NearestStart	-14799
1	67665892	67668203	ENSG00000217568	167.07	NearestStart	-13587
1	67669037	67670086	ENSG00000158793	101.55	NearestStart	154
1	68070097	68071083	ENSG00000143222	63.94	NearestStart	867
1	68072077	68073431	ENSG00000143258	111.84	NearestStart	240
1	68468614	68469486	ENSG00000143224	54.98	NearestStart	-2736
1	68470860	68471923	ENSG00000158882	98.26	NearestStart	377
1	68471924	68472593	ENSG00000143252	78.1	NearestStart	-786
1	68734333	68735211	ENSG00000208455	82.48	NearestStart	6584
1	68735741	68736365	ENSG00000218510	57.73	NearestStart	-6955
1	70442256	70443998	ENSG00000118217	232.27	NearestStart	350
1	70591184	70592599	ENSG00000152332	261.21	NearestStart	93
1	70593133	70593832	ENSG00000117143	56.42	NearestStart	394
1	70648112	70649161	ENSG00000132196	67.74	NearestStart	-60
1	71318026	71319558	ENSG00000143228	191.14	NearestStart	-1636
1	72521519	72523460	ENSG00000185630	84.48	NearestStart	337
1	74436450	74437641	ENSG00000185630	85.16	NearestStart	1262
1	74969826	74970646	ENSG00000143198	85.07	NearestStart	-2046
1	75853225	75853976	ENSG00000218510	56.24	NearestStart	-5747
1	75961565	75962538	ENSG00000143198	68.29	NearestStart	55
1	75963218	75964317	ENSG00000143198	101.41	NearestStart	1042
1	76024641	76026769	ENSG00000143179	180.55	NearestStart	816
1	76026770	76028031	ENSG00000143157	101.41	NearestStart	1362
1	76313539	76314470	ENSG00000070831	61.87	NearestStart	17212
1	77455484	77456401	ENSG00000143190	66.93	NearestStart	-5697
1	77456402	77457470	ENSG00000143190	60.29	NearestStart	1151
1	77918226	77919132	ENSG00000197965	111.06	NearestStart	-6510
1	77919926	77921091	ENSG00000197965	77.68	NearestStart	-899
1	77922029	77922948	ENSG00000143164	65.47	NearestStart	-2247
1	77996588	77997890	ENSG00000143155	165.87	NearestStart	119
1	78018029	78019368	ENSG00000213064	90.29	NearestStart	967
1	78214802	78215774	ENSG00000143153	87.7	NearestStart	1257
1	78215908	78217403	ENSG00000117475	105.69	NearestStart	-862
1	78217413	78218391	ENSG00000184677	139.74	NearestStart	566
1	78729587	78730528	ENSG00000000460	66.65	NearestStart	-226
1	78857639	78858917	ENSG00000120370	109.75	NearestStart	-121
1	84314932	84316056	ENSG00000117523	207.46	NearestStart	-1065
1	84717368	84718832	ENSG00000117523	162.78	NearestStart	431
1	84742131	84744304	ENSG00000004487	353.58	NearestStart	457
1	84745511	84746208	ENSG00000010165	76.5	NearestStart	-263
1	84750363	84751235	ENSG00000197959	61.71	NearestStart	-1309
1	84926802	84928002	ENSG00000197959	99.39	NearestStart	876
1	85285314	85286261	ENSG00000094975	86.95	NearestStart	-1267
1	85300219	85301544	ENSG00000094975	81.15	NearestStart	957
1	85437682	85438716	ENSG00000117592	123.28	NearestStart	-1930
1	85512395	85513141	ENSG00000117592	66.1	NearestStart	450
1	85513249	85514609	ENSG00000117592	117.86	NearestStart	1595
1	85701958	85703079	ENSG00000076321	113.08	NearestStart	-803
1	85819806	85820753	ENSG00000076321	60.9	NearestStart	264
1	85944689	85946905	ENSG00000117593	366.25	NearestStart	1839
1	86942079	86942801	ENSG00000185278	63.17	NearestStart	2137
1	87151208	87152689	ENSG00000152061	229.22	NearestStart	-1182
1	87153162	87154991	ENSG00000116161	336.47	NearestStart	-885
1	87155019	87155711	ENSG00000116161	53.1	NearestStart	844
1	87567977	87569584	ENSG00000219660	247.16	NearestStart	-106568
1	88921510	88922303	ENSG00000075391	68.87	NearestStart	-2112
1	88923228	88924202	ENSG00000075391	69.93	NearestStart	-73
1	89128706	89129399	ENSG00000116191	50.6	NearestStart	-1107
1	89231021	89232306	ENSG00000116191	177.83	NearestStart	1258
1	89871965	89873131	ENSG00000116199	98.14	NearestStart	-1140
1	90057809	90058873	ENSG00000116199	136.15	NearestStart	907
1	90233461	90234891	ENSG00000162779	242.95	NearestStart	420
1	91258661	91259466	ENSG00000143337	61.94	NearestStart	-806
1	91739709	91740909	ENSG00000143337	108.06	NearestStart	1078
1	91740910	91741346	ENSG00000116260	51.55	NearestStart	-1424
1	92317603	92318421	ENSG00000116260	67.75	NearestStart	234
1	92537303	92538247	ENSG00000143324	139.12	NearestStart	831
1	93197981	93199216	ENSG00000162783	126.2	NearestStart	1525
1	93317262	93318879	ENSG00000135862	121.53	NearestStart	-1602
1	93416079	93417266	ENSG00000135862	142.91	NearestStart	523
1	93419043	93419996	ENSG00000116698	198.16	NearestStart	-2366
1	93917758	93918677	ENSG00000116698	56.09	NearestStart	266
1	94116206	94117252	ENSG00000201405	118.61	NearestStart	62
1	94117253	94118051	ENSG00000143344	67.28	NearestStart	-294
1	94145374	94146111	ENSG00000198860	78.27	NearestStart	-957
1	94473802	94475340	ENSG00000198860	180.24	NearestStart	100
1	94655154	94655928	ENSG00000116667	53.96	NearestStart	620
1	94656988	94658237	ENSG00000116667	103.78	NearestStart	1949
1	95162980	95164156	ENSG00000121481	122.63	NearestStart	599
1	95309683	95311066	ENSG00000121481	188.56	NearestStart	1935
1	95311067	95311778	ENSG00000116668	62.77	NearestStart	135
1	96961221	96962011	ENSG00000143341	56.12	NearestStart	144
1	98900246	98901496	ENSG00000157181	144.06	NearestStart	267
1	100088577	100089629	ENSG00000116741	118.54	NearestStart	184
1	100369860	100371002	ENSG00000116747	73.86	NearestStart	-2634
1	100371186	100372132	ENSG00000116747	107.74	NearestStart	-1416
1	100486178	100487889	ENSG00000134371	106.23	NearestStart	-1220
1	100503465	100504446	ENSG00000143355	118.11	NearestStart	3751
1	100589096	100590541	ENSG00000142676	94.03	NearestStart	14
1	100591306	100592582	ENSG00000218506	298.39	NearestStart	3282
1	101131565	101132499	ENSG00000081277	70.12	NearestStart	-1849
1	101132765	101133825	ENSG00000198700	77.71	NearestStart	301
1	101134114	101135887	ENSG00000134375	133.6	NearestStart	52
1	101262932	101264195	ENSG00000176393	119	NearestStart	654
1	101264196	101265176	ENSG00000011007	148.32	NearestStart	978
1	101473435	101474687	ENSG00000077157	190.93	NearestStart	455
1	101474938	101475923	ENSG00000163444	90.25	NearestStart	288
1	103840923	103842279	ENSG00000159388	168.94	NearestStart	-1476
1	107399419	107400112	ENSG00000159388	84.94	NearestStart	422
1	108543052	108544213	ENSG00000058673	133.8	NearestStart	781
1	109035186	109036431	ENSG00000057757	123.66	NearestStart	531
1	109037062	109038046	ENSG00000182004	104.4	NearestStart	189
1	109221209	109222971	ENSG00000158055	129.24	NearestStart	5121
1	109433435	109434216	ENSG00000143479	75.03	NearestStart	9163
1	109435158	109437212	ENSG00000162889	188	NearestStart	1292
1	109558110	109559614	ENSG00000123836	195.15	NearestStart	-122
1	109626382	109627528	ENSG00000117335	81.66	NearestStart	-1161
1	109740144	109741017	ENSG00000001461	61.7	NearestStart	-67
1	109770639	109771593	ENSG00000117335	135.77	NearestStart	1374
1	109828684	109829465	ENSG00000082497	60.47	NearestStart	-1111
1	109853783	109854875	ENSG00000117625	115.91	NearestStart	1139
1	109891223	109892778	ENSG00000153363	159.44	NearestStart	-1156
1	109892779	109894150	ENSG00000153363	199.09	NearestStart	249
1	110083204	110084137	ENSG00000153363	68	NearestStart	1135
1	110329486	110330681	ENSG00000001461	91.42	NearestStart	1329
1	110379265	110380573	ENSG00000143476	148.49	NearestStart	-1558
1	110681096	110681975	ENSG00000143476	65.37	NearestStart	1124
1	110683801	110685428	ENSG00000066027	142.32	NearestStart	-1997
1	111308392	111309372	ENSG00000066027	116.01	NearestStart	619
1	111483017	111483881	ENSG00000117691	74.03	NearestStart	-933
1	111485496	111486229	ENSG00000162771	57.81	NearestStart	-18736
1	111790869	111792774	ENSG00000162771	124.47	NearestStart	-14711
1	111793681	111795477	ENSG00000162769	258.52	NearestStart	523
1	112098500	112099481	ENSG00000162769	97.58	NearestStart	1975
1	112739612	112740612	ENSG00000136643	65.26	NearestStart	-919
1	112741322	112741980	ENSG00000136643	55.01	NearestStart	355
1	112964353	112965618	ENSG00000117707	137.72	NearestStart	-6704
1	113017373	113018777	ENSG00000117707	190.28	NearestStart	-2760
1	113049517	113050819	ENSG00000117707	87.28	NearestStart	-1752
1	113297812	113299913	ENSG00000117707	154.72	NearestStart	-357
1	113301509	113302133	ENSG00000143499	52.02	NearestStart	-1205
1	113417698	113418871	ENSG00000215819	70.46	NearestStart	-7623
1	113732883	113734386	ENSG00000215819	168.74	NearestStart	-1547
1	113735436	113736853	ENSG00000117724	217.95	NearestStart	-26
1	114247899	114249055	ENSG00000067533	93.8	NearestStart	177
1	114272096	114273638	ENSG00000092969	198.36	NearestStart	-1345
1	114274282	114275059	ENSG00000143353	55.5	NearestStart	161
1	114853422	114854735	ENSG00000183726	240.26	NearestStart	-1757
1	114924774	114926273	ENSG00000154305	132.88	NearestStart	290
1	114926274	114926994	ENSG00000154305	66.62	NearestStart	1648
1	115012386	115013969	ENSG00000162909	84.73	NearestStart	1208
1	115059505	115060855	ENSG00000143756	216.43	NearestStart	254
1	115099647	115101870	ENSG00000183726	182.02	NearestStart	-733
1	115985165	115986119	ENSG00000143771	106.26	NearestStart	415
1	115986811	115988169	ENSG00000143742	143	NearestStart	-1391
1	116322139	116322763	ENSG00000183726	55.33	NearestStart	466
1	116456107	116456731	ENSG00000143742	51.59	NearestStart	62
1	116718238	116720099	ENSG00000163041	106.81	NearestStart	1296
1	117010488	117011148	ENSG00000143801	56.46	NearestStart	628
1	117464573	117465580	ENSG00000117640	62.77	NearestStart	-1573
1	117707400	117708024	ENSG00000143761	50.06	NearestStart	502
1	117709919	117711134	ENSG00000116574	162.55	NearestStart	1148
1	117711545	117714179	ENSG00000135763	203.06	NearestStart	306
1	118272308	118273560	ENSG00000143641	134.86	NearestStart	978
1	118273794	118275137	ENSG00000135775	163.24	NearestStart	-1653
1	119483436	119484525	ENSG00000135775	117.31	NearestStart	155
1	119485468	119486367	ENSG00000173409	60.83	NearestStart	-20
1	119850881	119851617	ENSG00000173409	54.54	NearestStart	1489
1	120056996	120058793	ENSG00000116906	118.39	NearestStart	-1254
1	120059608	120060625	ENSG00000116906	71.07	NearestStart	189
1	120411604	120413046	ENSG00000010072	82.87	NearestStart	214
1	120479838	120480748	ENSG00000175087	67.17	NearestStart	-2102
1	120707490	120708655	ENSG00000116918	86.33	NearestStart	-1466
1	120725790	120726414	ENSG00000116918	51.39	NearestStart	44
1	141830433	141831057	ENSG00000143674	69.37	NearestStart	-1438
1	142307074	142307892	ENSG00000143674	95.17	NearestStart	950
1	142307893	142309002	ENSG00000135750	91.22	NearestStart	-1047
1	142522026	142523446	ENSG00000168275	104.07	NearestStart	-948
1	142533636	142535101	ENSG00000168275	222.06	NearestStart	360
1	142536436	142537762	ENSG00000175087	74.15	NearestStart	600
1	143038224	143039608	ENSG00000152904	108.84	NearestStart	411
1	143049793	143051369	ENSG00000152904	236.42	NearestStart	2461
1	143052609	143053935	ENSG00000169442	72.59	NearestStart	-12513
1	143218475	143219859	ENSG00000116984	108.84	NearestStart	-1238
1	143230042	143231542	ENSG00000116984	218.31	NearestStart	189
1	143232823	143234001	ENSG00000198626	68.45	NearestStart	1123
1	143640868	143641600	ENSG00000117682	61.42	NearestStart	-65
1	143643748	143644854	ENSG00000162843	134.6	NearestStart	28266
1	143648169	143649012	ENSG00000174371	76.69	NearestStart	231
1	143750131	143751234	ENSG00000054282	87.03	NearestStart	-945
1	143808349	143809366	ENSG00000179456	76.37	NearestStart	-4265
1	143851484	143852357	ENSG00000117713	67.22	NearestStart	-2046
1	143916383	143917007	ENSG00000179456	57.81	NearestStart	-1743
1	143921300	143922687	ENSG00000121644	108.59	NearestStart	-1212
1	144150089	144151101	ENSG00000121644	78.45	NearestStart	313
1	144151552	144152353	ENSG00000203667	55.16	NearestStart	720
1	144181509	144182468	ENSG00000117713	67.82	NearestStart	2424
1	144182469	144183513	ENSG00000162852	80.31	NearestStart	515
1	144188789	144189741	ENSG00000146556	62.52	NearestStart	2599
1	144218715	144220621	ENSG00000008130	216	NearestStart	3175
1	144220827	144221590	ENSG00000142751	52.88	NearestStart	1387
1	144234626	144235686	ENSG00000198746	78.2	NearestStart	1301
1	144287462	144288150	ENSG00000090020	56.45	NearestStart	13037
1	144321354	144321978	ENSG00000158195	50.18	NearestStart	2172
1	144322805	144324290	ENSG00000158195	77.44	NearestStart	1464
1	144719710	144720684	ENSG00000078369	60.51	NearestStart	2043
1	145108848	145110254	ENSG00000158161	138.72	NearestStart	1344
1	145163313	145164223	ENSG00000126698	90.2	NearestStart	957
1	145181831	145183028	ENSG00000207314	119.24	NearestStart	410
1	145480277	145481407	ENSG00000120656	68.28	NearestStart	1333
1	145607364	145608365	ENSG00000120656	84.14	NearestStart	-733
1	146016713	146017675	ENSG00000116350	58.09	NearestStart	2479
1	146384631	146386051	ENSG00000116213	104.07	NearestStart	1318
1	146396259	146397834	ENSG00000134644	211.49	NearestStart	2136
1	146399066	146400392	ENSG00000060688	72.59	NearestStart	1525
1	146543314	146544577	ENSG00000060688	75.61	NearestStart	776
1	146822947	146824101	ENSG00000121769	245.88	NearestStart	1163
1	147664653	147665644	ENSG00000162517	92.3	NearestStart	-489
1	147841258	147842584	ENSG00000184007	73.48	NearestStart	1902
1	147843888	147845388	ENSG00000116251	213.04	NearestStart	1940
1	147855614	147856994	ENSG00000160058	118.48	NearestStart	1553
1	148048555	148049282	ENSG00000160058	78.33	NearestStart	-330
1	148049313	148050447	ENSG00000176261	128.49	NearestStart	1230
1	148068496	148070023	ENSG00000116237	153.87	NearestStart	1730
1	148071261	148073346	ENSG00000134684	288	NearestStart	-230
1	148076984	148078515	ENSG00000116514	121.34	NearestStart	2221
1	148081586	148082603	ENSG00000004455	92.6	NearestStart	1201
1	148083071	148083882	ENSG00000116525	63.68	NearestStart	2198
1	148086386	148087438	ENSG00000222112	72.21	NearestStart	-11230
1	148087439	148088799	ENSG00000221225	117	NearestStart	13050
1	148091611	148093329	ENSG00000097021	106.13	NearestStart	2076
1	148096792	148098907	ENSG00000163866	257.09	NearestStart	1580
1	148100144	148101490	ENSG00000163867	68.29	NearestStart	1667
1	148122521	148124184	ENSG00000116560	212.62	NearestStart	2491
1	148126313	148127789	ENSG00000142687	304.01	NearestStart	2241
1	148156194	148156892	ENSG00000142687	66.69	NearestStart	1544
1	148165223	148166298	ENSG00000142687	118.49	NearestStart	1167
1	148247366	148249060	ENSG00000126067	168.99	NearestStart	1382
1	148306312	148307552	ENSG00000054116	194.91	NearestStart	-166
1	148472781	148473813	ENSG00000116885	152.32	NearestStart	846
1	148505772	148507050	ENSG00000116898	110.72	NearestStart	608
1	148512148	148513456	ENSG00000163875	60.98	NearestStart	1732
1	148531718	148532866	ENSG00000163877	86.72	NearestStart	1780
1	148560411	148561688	ENSG00000134697	105.13	NearestStart	1161
1	148601871	148602991	ENSG00000116922	91.15	NearestStart	-34
1	148604841	148605896	ENSG00000116954	140.92	NearestStart	-155
1	148726788	148727483	ENSG00000214114	62.57	NearestStart	1572
1	148815960	148816657	ENSG00000214114	55.68	NearestStart	-149
1	148816658	148818223	ENSG00000090621	187.32	NearestStart	3071
1	148867267	148868803	ENSG00000202222	130.07	NearestStart	69
1	149113907	149115360	ENSG00000131238	223.23	NearestStart	1711
1	149165434	149166459	ENSG00000116285	71.24	NearestStart	1392
1	149244758	149245605	ENSG00000181295	70.97	NearestStart	35
1	149247623	149248923	ENSG00000181295	148.65	NearestStart	-16197
1	149296970	149298335	ENSG00000181295	55.64	NearestStart	-17437
1	149300721	149301659	ENSG00000127124	59.22	NearestStart	-757
1	149403418	149405285	ENSG00000198815	138.97	NearestStart	2871
1	149405286	149406340	ENSG00000066185	158.3	NearestStart	-558
1	149427973	149429181	ENSG00000066185	172.57	NearestStart	-1618
1	149436450	149438682	ENSG00000221083	124.55	NearestStart	89732
1	149438683	149439465	ENSG00000117385	101.06	NearestStart	2505
1	149493996	149494620	ENSG00000221083	63.53	NearestStart	-12648
1	149520519	149521468	ENSG00000117419	62.59	NearestStart	1689
1	149522686	149523310	ENSG00000126106	52.83	NearestStart	891
1	149564141	149565061	ENSG00000142599	84.46	NearestStart	2954
1	149565062	149566486	ENSG00000070785	165.23	NearestStart	1635
1	149567697	149568648	ENSG00000132781	70.77	NearestStart	30
1	149586504	149587420	ENSG00000070759	86.67	NearestStart	1288
1	149638423	149639482	ENSG00000070759	72.3	NearestStart	-3
1	149639483	149640505	ENSG00000142599	93.84	NearestStart	2076
1	149696775	149697570	ENSG00000159592	74.1	NearestStart	2471
1	149851713	149852571	ENSG00000117461	61.96	NearestStart	2326
1	150230288	150231636	ENSG00000117461	56.58	NearestStart	-625
1	150274419	150275147	ENSG00000132128	58.29	NearestStart	2803
1	151872386	151873010	ENSG00000074800	54.08	NearestStart	-1067
1	151898076	151899110	ENSG00000217880	110.76	NearestStart	-351
1	151908618	151910191	ENSG00000159658	97.39	NearestStart	2000
1	152159605	152161510	ENSG00000123473	193.54	NearestStart	1025
1	152195744	152197403	ENSG00000162373	235.29	NearestStart	-269749
1	152200355	152201674	ENSG00000185104	90.6	NearestStart	1816
1	152205536	152206542	ENSG00000171603	183.04	NearestStart	2408
1	152206593	152208040	ENSG00000085832	111.67	NearestStart	2094
1	152214610	152215568	ENSG00000218025	82.36	NearestStart	-21991
1	152215569	152216522	ENSG00000212624	162.2	NearestStart	-5569
1	152216654	152217747	ENSG00000078618	119.85	NearestStart	-198
1	152224108	152225303	ENSG00000117862	70.69	NearestStart	1491
1	152229876	152231532	ENSG00000178585	88.19	NearestStart	-1879
1	152419808	152420942	ENSG00000154222	120.32	NearestStart	1393
1	152420943	152421736	ENSG00000134744	60.69	NearestStart	1625
1	152457582	152459566	ENSG00000210660	211.23	NearestStart	-19398
1	152460518	152461746	ENSG00000162385	146.19	NearestStart	1088
1	152511193	152512631	ENSG00000058804	130.65	NearestStart	1074
1	152565508	152566382	ENSG00000081870	65.34	NearestStart	-551
1	152795126	152796153	ENSG00000116209	67.59	NearestStart	2197
1	152796154	152797305	ENSG00000215882	96.91	NearestStart	1067
1	152846191	152847200	ENSG00000162396	150.02	NearestStart	1929
1	152865376	152866655	ENSG00000116133	138.08	NearestStart	1443
1	153176587	153177667	ENSG00000162402	66.82	NearestStart	2620
1	153194847	153195814	ENSG00000162402	58.28	NearestStart	1490
1	153199676	153200741	ENSG00000162402	106.39	NearestStart	-531
1	153213650	153215185	ENSG00000021852	262.37	NearestStart	2347
1	153215263	153215887	ENSG00000173406	54.31	NearestStart	-598
1	153222005	153223684	ENSG00000162600	131.4	NearestStart	1604
1	153374013	153375032	ENSG00000177606	118.92	NearestStart	2792
1	153412246	153412905	ENSG00000177606	54.17	NearestStart	-290
1	153446689	153447524	ENSG00000078808	59.34	NearestStart	1433
1	153463069	153464140	ENSG00000162604	122.24	NearestStart	432
1	153479244	153480116	ENSG00000152763	70.59	NearestStart	1574
1	153482424	153483048	ENSG00000152763	51.49	NearestStart	-386
1	153498187	153498876	ENSG00000152763	57.05	NearestStart	-4367
1	153508560	153509791	ENSG00000152763	121.69	NearestStart	-6364
1	153796618	153798661	ENSG00000116704	212.41	NearestStart	2304
1	153799666	153800863	ENSG00000142864	124.07	NearestStart	2819
1	153846641	153847822	ENSG00000142864	87.47	NearestStart	-326
1	153922509	153924579	ENSG00000172380	220.52	NearestStart	1633
1	153982221	153983630	ENSG00000172380	126.32	NearestStart	-347
1	154092735	154093760	ENSG00000116729	84.49	NearestStart	2240
1	154170838	154171881	ENSG00000160049	100.34	NearestStart	1523
1	154255787	154257214	ENSG00000116729	179.79	NearestStart	-6
1	154430343	154431566	ENSG00000116729	126.37	NearestStart	-1070
1	154431886	154433139	ENSG00000024526	90.46	NearestStart	1020
1	154517504	154518714	ENSG00000024526	88.28	NearestStart	-388
1	154519194	154520430	ENSG00000118454	129.69	NearestStart	1809
1	154571923	154572681	ENSG00000132485	62.15	NearestStart	1307
1	154572700	154573745	ENSG00000172260	172.22	NearestStart	-514
1	154573746	154574804	ENSG00000160049	132.68	NearestStart	674
1	154739956	154740580	ENSG00000116791	50.44	NearestStart	1507
1	154808183	154809069	ENSG00000137968	91.44	NearestStart	-3836
1	154809070	154809925	ENSG00000142892	60.92	NearestStart	2236
1	154828778	154829588	ENSG00000142892	75.45	NearestStart	1318
1	154837021	154838584	ENSG00000036549	103.05	NearestStart	3466
1	154961975	154963053	ENSG00000036549	81.45	NearestStart	1766
1	154963054	154964922	ENSG00000036549	150.05	NearestStart	-337
1	154983832	154984560	ENSG00000077254	60.15	NearestStart	1537
1	154985795	154987213	ENSG00000162613	74	NearestStart	2563
1	155002243	155003620	ENSG00000162613	178.22	NearestStart	1457
1	155004299	155005696	ENSG00000162613	82.1	NearestStart	-48
1	155280296	155281707	ENSG00000171824	110.2	NearestStart	1583
1	155372632	155374779	ENSG00000174021	299.74	NearestStart	-680
1	155375379	155376544	ENSG00000174021	98.96	NearestStart	-5532
1	155380142	155380766	ENSG00000117155	51.67	NearestStart	2014
1	156413119	156413743	ENSG00000055732	54.56	NearestStart	1443
1	156991568	156992230	ENSG00000055732	61.89	NearestStart	-13462
1	158266603	158268365	ENSG00000097096	183.36	NearestStart	2313
1	158268685	158269630	ENSG00000142867	82.85	NearestStart	3964
1	158448926	158449664	ENSG00000142867	58.28	NearestStart	3110
1	158496467	158498715	ENSG00000153904	235.59	NearestStart	1453
1	158520172	158521407	ENSG00000117174	73.94	NearestStart	2000
1	158522094	158522936	ENSG00000183291	82.14	NearestStart	1487
1	158522937	158523648	ENSG00000116685	56.4	NearestStart	2347
1	158574960	158576014	ENSG00000137947	77.09	NearestStart	1183
1	158576283	158577059	ENSG00000137944	67.03	NearestStart	203
1	158578702	158579718	ENSG00000188023	92.23	NearestStart	-993
1	159256449	159257552	ENSG00000122482	90.54	NearestStart	1697
1	159257661	159258464	ENSG00000154511	54.04	NearestStart	1630
1	159280639	159281863	ENSG00000117500	120.64	NearestStart	-209
1	159354669	159356275	ENSG00000067334	168.24	NearestStart	1117
1	159366901	159368931	ENSG00000067334	243.96	NearestStart	70
1	159369007	159370604	ENSG00000023909	304	NearestStart	2226
1	159391040	159392609	ENSG00000137962	91.22	NearestStart	2093
1	159396118	159397030	ENSG00000160087	75.24	NearestStart	1868
1	159400088	159400712	ENSG00000117519	50.44	NearestStart	2314
1	159412439	159413615	ENSG00000172339	79.48	NearestStart	1412
1	159462834	159463753	ENSG00000172339	68.34	NearestStart	28
1	159550004	159550914	ENSG00000156876	62.68	NearestStart	1239
1	159663869	159664682	ENSG00000162694	78.64	NearestStart	2577
1	160003058	160004182	ENSG00000162694	82.14	NearestStart	1377
1	160258898	160259753	ENSG00000117543	70.61	NearestStart	1018
1	160734372	160735641	ENSG00000117543	158.84	NearestStart	-246
1	160798341	160799761	ENSG00000179743	197.16	NearestStart	-616
1	161027060	161028541	ENSG00000085491	146.16	NearestStart	1445
1	161556711	161557869	ENSG00000037637	135.31	NearestStart	1847
1	162796021	162796945	ENSG00000134222	76.89	NearestStart	949
1	162796946	162797378	ENSG00000134243	54.2	NearestStart	1942
1	163680042	163681035	ENSG00000143106	79.37	NearestStart	-50
1	163865028	163866399	ENSG00000181754	116.48	NearestStart	100
1	163867129	163867954	ENSG00000134202	55.86	NearestStart	1979
1	163868116	163868997	ENSG00000121931	67.16	NearestStart	-303
1	163932417	163933185	ENSG00000156171	51.81	NearestStart	-1258
1	163933739	163934400	ENSG00000116455	52.98	NearestStart	-328
1	164003566	164004703	ENSG00000186543	162.03	NearestStart	1609
1	164004847	164005823	ENSG00000007341	169.33	NearestStart	-790
1	164064330	164065707	ENSG00000155366	66.11	NearestStart	2031
1	164406186	164406993	ENSG00000155380	61.39	NearestStart	2686
1	165076710	165077557	ENSG00000155380	64.8	NearestStart	-1011
1	165110393	165111561	ENSG00000134262	77.5	NearestStart	1447
1	165451047	165451841	ENSG00000207513	53.75	NearestStart	1233
1	165457895	165458555	ENSG00000197323	55.79	NearestStart	1882
1	165951316	165952392	ENSG00000116752	100.88	NearestStart	1014
1	165956927	165957551	ENSG00000116752	50.23	NearestStart	-486
1	166170285	166171949	ENSG00000175984	170.03	NearestStart	1869
1	166372809	166373749	ENSG00000213281	62.49	NearestStart	1533
1	166414914	166416808	ENSG00000009307	224.54	NearestStart	2500
1	166462779	166464380	ENSG00000207513	149.26	NearestStart	-218
1	167342816	167343982	ENSG00000143061	99.07	NearestStart	1349
1	167602956	167603849	ENSG00000134253	62.94	NearestStart	1436
1	167719385	167721312	ENSG00000196505	118.74	NearestStart	1421
1	167947511	167948135	ENSG00000116874	55.48	NearestStart	1382
1	168029713	168030594	ENSG00000116874	65.06	NearestStart	-650
1	168030625	168032427	ENSG00000134250	121.86	NearestStart	2195
1	168127873	168129185	ENSG00000198019	154.23	NearestStart	11656
1	168308906	168310035	ENSG00000222289	81.24	NearestStart	-27088
1	168767773	168769428	ENSG00000222289	116.79	NearestStart	-27907
1	169720225	169721132	ENSG00000215863	69.93	NearestStart	2299
1	169721721	169723173	ENSG00000215863	175.62	NearestStart	-501
1	169975601	169977581	ENSG00000207106	157.57	NearestStart	-15491
1	169978473	169979556	ENSG00000213241	105.23	NearestStart	25735
1	170017121	170018286	ENSG00000213241	218.63	NearestStart	22919
1	170075952	170077070	ENSG00000206828	89.99	NearestStart	-15513
1	170078137	170078843	ENSG00000221978	62.98	NearestStart	1291
1	170766845	170768588	ENSG00000178104	82.53	NearestStart	37421
1	170769069	170770434	ENSG00000177144	266.12	NearestStart	-558
1	171711179	171712642	ENSG00000117118	102.66	NearestStart	-5996
1	171713559	171714703	ENSG00000186141	108.2	NearestStart	940
1	171714704	171715669	ENSG00000131791	60.19	NearestStart	1905
1	171949900	171950561	ENSG00000131781	51.72	NearestStart	256
1	171950967	171951697	ENSG00000162836	57.58	NearestStart	1624
1	172058530	172060007	ENSG00000198161	241.89	NearestStart	23308
1	172062420	172063115	ENSG00000127481	57.26	NearestStart	1809
1	172101085	172101955	ENSG00000203819	64.18	NearestStart	973
1	172102112	172103226	ENSG00000203814	178.85	NearestStart	1983
1	172105980	172106676	ENSG00000203814	53.43	NearestStart	1225
1	172393989	172395088	ENSG00000203811	115.36	NearestStart	2405
1	173034739	173035716	ENSG00000127481	103.49	NearestStart	-151
1	173035717	173036587	ENSG00000218157	91.87	NearestStart	2578
1	173234309	173235291	ENSG00000218157	116.45	NearestStart	1525
1	173236038	173237092	ENSG00000182217	117	NearestStart	2546
1	173256481	173257884	ENSG00000182217	144.25	NearestStart	-806
1	173258030	173259370	ENSG00000184678	156.17	NearestStart	2305
1	173426271	173427024	ENSG00000184270	70.13	NearestStart	-223
1	174440460	174442132	ENSG00000159164	216.92	NearestStart	-136
1	176328141	176329411	ENSG00000127463	123.41	NearestStart	995
1	176330180	176331499	ENSG00000143368	201.23	NearestStart	1103
1	176959816	176960674	ENSG00000163113	62.49	NearestStart	1944
1	176962181	176963092	ENSG00000143401	65.29	NearestStart	2303
1	177260514	177261595	ENSG00000117362	100.36	NearestStart	-3992
1	177262561	177263606	ENSG00000143384	61.85	NearestStart	2800
1	177462871	177463793	ENSG00000143384	59.94	NearestStart	2102
1	177464105	177465014	ENSG00000143420	67.08	NearestStart	1455
1	177601898	177602890	ENSG00000143437	54.67	NearestStart	1908
1	178113204	178113896	ENSG00000143409	51.87	NearestStart	1199
1	178116994	178118194	ENSG00000197622	203.2	NearestStart	-1972
1	178118878	178120111	ENSG00000053371	149.51	NearestStart	1468
1	178389167	178390060	ENSG00000163159	65.88	NearestStart	1317
1	178390825	178391908	ENSG00000143393	110.8	NearestStart	2674
1	178868594	178870079	ENSG00000143393	76.89	NearestStart	1753
1	179325996	179327092	ENSG00000143393	119.24	NearestStart	-882
1	180624862	180626030	ENSG00000143390	71.76	NearestStart	-78
1	180823904	180825148	ENSG00000143442	107.05	NearestStart	1790
1	180838497	180839330	ENSG00000197747	56.67	NearestStart	3050
1	180914976	180915749	ENSG00000163191	56.86	NearestStart	1716
1	181257616	181258529	ENSG00000143621	94.05	NearestStart	1485
1	181259741	181261417	ENSG00000143614	140.16	NearestStart	2470
1	181705891	181707080	ENSG00000160741	157.06	NearestStart	1981
1	181708523	181710276	ENSG00000160741	157.4	NearestStart	-2630
1	181869383	181871088	ENSG00000143570	97.66	NearestStart	1276
1	181871537	181872831	ENSG00000143543	156.52	NearestStart	2465
1	182286477	182287357	ENSG00000143543	68.5	NearestStart	1506
1	182287534	182288862	ENSG00000143543	273.19	NearestStart	421
1	182623393	182624721	ENSG00000143545	196.75	NearestStart	1322
1	182624722	182625391	ENSG00000143549	64.31	NearestStart	11425
1	182991136	182992010	ENSG00000143549	86.86	NearestStart	10290
1	183281773	183283108	ENSG00000143612	121.5	NearestStart	-621
1	183283109	183283577	ENSG00000160714	51.89	NearestStart	2618
1	183387111	183387838	ENSG00000160714	57.98	NearestStart	1590
1	183391181	183392317	ENSG00000160710	109.65	NearestStart	20907
1	183392970	183394214	ENSG00000117242	181.84	NearestStart	2412
1	183550989	183552085	ENSG00000160710	111.22	NearestStart	1722
1	183553077	183554027	ENSG00000163344	85.19	NearestStart	-479
1	183970450	183971387	ENSG00000163346	82.82	NearestStart	374
1	184609623	184610885	ENSG00000163348	143.9	NearestStart	1460
1	184611891	184612797	ENSG00000163463	61.1	NearestStart	182
1	184916680	184917583	ENSG00000117242	60.98	NearestStart	1260
1	188710819	188712801	ENSG00000160766	94.52	NearestStart	768
1	188713799	188714663	ENSG00000177628	56.1	NearestStart	1868
1	191044978	191046120	ENSG00000177628	92.94	NearestStart	-1312
1	191292742	191293959	ENSG00000116521	205.48	NearestStart	632
1	191293960	191294694	ENSG00000176444	164.64	NearestStart	1345
1	191339996	191340732	ENSG00000116539	64.6	NearestStart	2330
1	191356322	191357125	ENSG00000116539	53.05	NearestStart	-718
1	194843196	194844379	ENSG00000163374	157.63	NearestStart	2906
1	195380641	195381719	ENSG00000127483	64.07	NearestStart	1433
1	195435876	195436955	ENSG00000116580	80.74	NearestStart	975
1	196011747	196012580	ENSG00000132680	56.27	NearestStart	-24
1	196151995	196153757	ENSG00000163479	89.14	NearestStart	1595
1	198643752	198645211	ENSG00000198952	164.77	NearestStart	1736
1	198855465	198856548	ENSG00000127483	85.73	NearestStart	-509
1	199102841	199103465	ENSG00000116604	50.17	NearestStart	-2803
1	199517354	199518151	ENSG00000183856	67.19	NearestStart	837
1	199703172	199704127	ENSG00000183856	92.58	NearestStart	-50
1	200065212	200067591	ENSG00000160818	178.12	NearestStart	873
1	200180359	200182266	ENSG00000143321	103.64	NearestStart	5032
1	200182286	200183374	ENSG00000143321	107.57	NearestStart	3069
1	200191323	200192599	ENSG00000075151	132.18	NearestStart	2827
1	200219043	200219949	ENSG00000132694	66.75	NearestStart	1490
1	200391638	200392262	ENSG00000117036	51.15	NearestStart	2169
1	200584914	200586184	ENSG00000117036	124.39	NearestStart	-578
1	200758803	200759427	ENSG00000117036	51.47	NearestStart	-5341
1	201047286	201048242	ENSG00000217591	71.03	NearestStart	1050
1	201097330	201098262	ENSG00000143315	104.1	NearestStart	1802
1	201123504	201124449	ENSG00000143315	57.95	NearestStart	-280
1	201161821	201162665	ENSG00000132716	64.3	NearestStart	2448
1	201243445	201244179	ENSG00000162735	59.25	NearestStart	1383
1	201539811	201540870	ENSG00000162735	66.53	NearestStart	-539
1	201541709	201542816	ENSG00000162735	69.59	NearestStart	-1382
1	202032203	202033149	ENSG00000158773	65.1	NearestStart	1752
1	202097556	202098756	ENSG00000090686	168.59	NearestStart	1733
1	202644834	202647099	ENSG00000158796	123.31	NearestStart	2201
1	202653009	202653896	ENSG00000158796	65.3	NearestStart	95
1	202728894	202729713	ENSG00000158850	65.26	NearestStart	1499
1	202730891	202731720	ENSG00000162745	94.35	NearestStart	1370
1	203355436	203356527	ENSG00000143171	142.7	NearestStart	1012
1	203356528	203357910	ENSG00000143149	137.88	NearestStart	2107
1	203357911	203359064	ENSG00000143149	124.28	NearestStart	785
1	203445835	203446860	ENSG00000143183	115.27	NearestStart	1184
1	203447519	203448425	ENSG00000143183	63.62	NearestStart	-97
1	203865808	203867237	ENSG00000188859	302.71	NearestStart	-3356
1	203983397	203985100	ENSG00000152382	161.41	NearestStart	1710
1	204009447	204010954	ENSG00000189339	67.34	NearestStart	1299
1	204850524	204852399	ENSG00000143147	118.39	NearestStart	15905
1	204875894	204876803	ENSG00000117479	73.63	NearestStart	2480
1	204926204	204927600	ENSG00000188404	73.6	NearestStart	-50
1	205288855	205290543	ENSG00000171806	88.24	NearestStart	1018
1	205291022	205291979	ENSG00000000457	85.51	NearestStart	1797
1	205293121	205294100	ENSG00000075945	137.33	NearestStart	1597
1	205990864	205991735	ENSG00000117533	76.16	NearestStart	2236
1	205993399	205994417	ENSG00000117533	115.26	NearestStart	-636
1	208023659	208024609	ENSG00000169641	77.37	NearestStart	2220
1	208471707	208472331	ENSG00000120334	52.24	NearestStart	1553
1	209500665	209501829	ENSG00000200729	137.87	NearestStart	108
1	209621612	209622236	ENSG00000208313	57.48	NearestStart	17
1	209623017	209623902	ENSG00000216423	60.5	NearestStart	-41859
1	209623903	209624230	ENSG00000216423	57.44	NearestStart	-42837
1	209821347	209822283	ENSG00000125944	54.32	NearestStart	2589
1	209914060	209915370	ENSG00000206659	145.5	NearestStart	1858
1	210068915	210070217	ENSG00000120333	167.8	NearestStart	1154
1	210272469	210273753	ENSG00000143207	146.44	NearestStart	2533
1	210274196	210276434	ENSG00000125944	117.46	NearestStart	-301
1	210276878	210277538	ENSG00000143322	58.64	NearestStart	2284
1	210523505	210524129	ENSG00000143322	50.48	NearestStart	1050
1	210526121	210527848	ENSG00000169905	192.58	NearestStart	353
1	210653332	210653991	ENSG00000125945	52.97	NearestStart	718
1	210671970	210672845	ENSG00000135821	89.37	NearestStart	3102
1	210845703	210846907	ENSG00000135828	123.74	NearestStart	1097
1	210849728	210850716	ENSG00000143333	75.66	NearestStart	1636
1	211098743	211099367	ENSG00000135824	51.66	NearestStart	-3099
1	211100195	211101336	ENSG00000162704	99.58	NearestStart	2225
1	211290292	211290916	ENSG00000116406	52.28	NearestStart	-466
1	211291566	211292332	ENSG00000121486	53.99	NearestStart	5550
1	212221779	212222658	ENSG00000121486	62.45	NearestStart	1480
1	212225723	212226591	ENSG00000007968	55.97	NearestStart	-853
1	212226731	212227355	ENSG00000116679	51.57	NearestStart	2102
1	212228126	212229579	ENSG00000116679	178.87	NearestStart	14
1	212519994	212520868	ENSG00000047410	79.75	NearestStart	1760
1	212764693	212765700	ENSG00000073756	65.06	NearestStart	-501
1	212770769	212772042	ENSG00000162670	128.1	NearestStart	2563
1	212843129	212845075	ENSG00000162670	159.64	NearestStart	-417
1	214661365	214662495	ENSG00000117318	138.84	NearestStart	2673
1	215869760	215870818	ENSG00000023572	67.8	NearestStart	1871
1	216525429	216526940	ENSG00000162687	129.94	NearestStart	926
1	216585146	216585796	ENSG00000066279	50.09	NearestStart	1646
1	217414001	217415335	ENSG00000177888	265.33	NearestStart	419
1	218285214	218286003	ENSG00000162701	58.81	NearestStart	-669
1	218329068	218330050	ENSG00000162702	108.55	NearestStart	2037
1	218509842	218511322	ENSG00000189229	119.28	NearestStart	718
1	218511323	218512354	ENSG00000118193	159.26	NearestStart	1020
1	218512355	218513333	ENSG00000174307	111.8	NearestStart	1816
1	219979717	219982299	ENSG00000163431	229.43	NearestStart	1980
1	220835113	220835945	ENSG00000163431	61.8	NearestStart	53
1	220858357	220859714	ENSG00000143851	204.36	NearestStart	5694
1	220859715	220860328	ENSG00000217761	84.5	NearestStart	-50935
1	220951154	220952173	ENSG00000117139	67.93	NearestStart	-2100
1	221968085	221969053	ENSG00000220471	70.3	NearestStart	-2480
1	222098905	222099529	ENSG00000183155	53.63	NearestStart	1382
1	222368690	222370020	ENSG00000117153	233.77	NearestStart	2566
1	222582534	222583479	ENSG00000158615	60.39	NearestStart	2708
1	222583480	222584446	ENSG00000158615	106.81	NearestStart	-5467
1	222584537	222585615	ENSG00000133056	188.03	NearestStart	-2797
1	222611598	222612707	ENSG00000133056	162.1	NearestStart	-4794
1	222685619	222688189	ENSG00000117222	203.06	NearestStart	2330
1	222689323	222690343	ENSG00000117222	76.07	NearestStart	1238
1	223680294	223681827	ENSG00000117222	157.41	NearestStart	-145
1	223682901	223683820	ENSG00000133059	53.55	NearestStart	1487
1	223905322	223906921	ENSG00000133059	220.83	NearestStart	-197
1	223908346	223909111	ENSG00000158711	85.08	NearestStart	2815
1	224030763	224031902	ENSG00000069275	76.78	NearestStart	2523
1	224032216	224033698	ENSG00000117280	191.83	NearestStart	1753
1	224177635	224178296	ENSG00000143486	57.73	NearestStart	2003
1	224252229	224255097	ENSG00000180667	224.04	NearestStart	4093
1	224317471	224319037	ENSG00000180667	192.51	NearestStart	1926
1	224439647	224440271	ENSG00000162757	51.03	NearestStart	868
1	224564123	224564870	ENSG00000170385	55.48	NearestStart	-2625
1	224565375	224566086	ENSG00000117650	54.92	NearestStart	1523
1	224660446	224662132	ENSG00000123684	195.98	NearestStart	1822
1	225125524	225126548	ENSG00000143493	73.01	NearestStart	3038
1	225569744	225570762	ENSG00000065600	74.2	NearestStart	1517
1	225570763	225571747	ENSG00000117614	112.45	NearestStart	1149
1	225989776	225990944	ENSG00000117616	106.75	NearestStart	1751
1	226337486	226339736	ENSG00000042781	345.99	NearestStart	1996
1	226362571	226363487	ENSG00000092978	70.34	NearestStart	1272
1	226364219	226364885	ENSG00000136628	51.2	NearestStart	1409
1	226659064	226660196	ENSG00000162813	129.65	NearestStart	746
1	226849111	226850032	ENSG00000118873	64.8	NearestStart	2577
1	226938639	226939263	ENSG00000118873	52.22	NearestStart	1096
1	227474537	227475732	ENSG00000118873	120.65	NearestStart	64
1	227542250	227543115	ENSG00000143507	60.94	NearestStart	2367
1	227708899	227709738	ENSG00000143498	69.9	NearestStart	-5235
1	227709857	227710851	ENSG00000186063	86.15	NearestStart	1333
1	227710852	227711425	ENSG00000143514	58.3	NearestStart	1392
1	227759670	227760367	ENSG00000143748	53.29	NearestStart	1973
1	227826017	227826902	ENSG00000143748	63	NearestStart	1027
1	227826903	227827776	ENSG00000143748	89.45	NearestStart	-30
1	227828910	227830088	ENSG00000162923	87.44	NearestStart	3005
1	228270557	228271649	ENSG00000162923	77.08	NearestStart	-699
1	228843208	228844204	ENSG00000143815	75.4	NearestStart	2848
1	228845016	228845926	ENSG00000143815	66.53	NearestStart	241
1	229179505	229180658	ENSG00000154380	146.67	NearestStart	2146
1	229181426	229182934	ENSG00000154380	115.65	NearestStart	-878
1	229182935	229184282	ENSG00000215790	94.82	NearestStart	1288
1	229240883	229241570	ENSG00000143811	56.4	NearestStart	987
1	229442329	229443771	ENSG00000143751	113.32	NearestStart	1460
1	229443772	229444817	ENSG00000182827	110.44	NearestStart	1399
1	229536131	229537571	ENSG00000183814	147.59	NearestStart	70
1	229537757	229539711	ENSG00000183814	179.35	NearestStart	-1182
1	229540519	229542656	ENSG00000143799	273.18	NearestStart	1953
1	229621063	229621933	ENSG00000143776	66.37	NearestStart	2705
1	229621934	229623215	ENSG00000143776	169.78	NearestStart	1686
1	229625078	229626257	ENSG00000081692	110.7	NearestStart	-41
1	229729556	229730180	ENSG00000162910	50.11	NearestStart	1056
1	229731066	229732497	ENSG00000162910	155.75	NearestStart	-592
1	231496995	231497879	ENSG00000154370	79.72	NearestStart	2076
1	231528699	231529746	ENSG00000212237	74.33	NearestStart	1291
1	231531087	231532003	ENSG00000177788	125.24	NearestStart	-568
1	231815326	231816471	ENSG00000154429	98.07	NearestStart	3108
1	232574888	232575512	ENSG00000117632	51.72	NearestStart	2813
1	232576196	232577257	ENSG00000069248	77.27	NearestStart	1812
1	232809413	232810948	ENSG00000069248	199.87	NearestStart	854
1	232813909	232814869	ENSG00000069248	71.14	NearestStart	-141
1	233357144	233358148	ENSG00000135776	87.83	NearestStart	1395
1	233390701	233391360	ENSG00000135801	54.14	NearestStart	2400
1	233550130	233551106	ENSG00000135801	85.06	NearestStart	1514
1	233553911	233554852	ENSG00000158006	88.21	NearestStart	-159
1	233555902	233557168	ENSG00000143643	77.54	NearestStart	1702
1	233558787	233560286	ENSG00000182118	186.94	NearestStart	1725
1	233560837	233561892	ENSG00000116903	72.53	NearestStart	4090
1	233732137	233733106	ENSG00000116903	79.19	NearestStart	2464
1	233733107	233733896	ENSG00000135766	75.99	NearestStart	6350
1	234095269	234096483	ENSG00000135766	115.96	NearestStart	5479
1	234096849	234098336	ENSG00000135766	184.3	NearestStart	2335
1	234510220	234511254	ENSG00000135749	74.27	NearestStart	1087
1	234833008	234834592	ENSG00000168264	223.41	NearestStart	2481
1	235024103	235025073	ENSG00000168264	75.93	NearestStart	-2015
1	235025530	235026935	ENSG00000207181	169.17	NearestStart	731
1	235273251	235273949	ENSG00000188739	52.41	NearestStart	493
1	236504355	236505204	ENSG00000054267	63.27	NearestStart	8025
1	238840952	238842092	ENSG00000054267	106.57	NearestStart	4244
1	238842154	238842778	ENSG00000054267	50.78	NearestStart	2253
1	238842779	238843959	ENSG00000162885	98.71	NearestStart	2267
1	239585280	239585904	ENSG00000162885	55.86	NearestStart	1297
1	239910469	239911238	ENSG00000143669	57.48	NearestStart	1574
1	240078389	240080048	ENSG00000143669	123.35	NearestStart	-6
1	241482715	241483494	ENSG00000086619	61.51	NearestStart	1688
1	241483495	241484599	ENSG00000119285	144.36	NearestStart	1429
1	241484998	241486889	ENSG00000219603	135.99	NearestStart	-5837
1	242080972	242082030	ENSG00000180875	126.71	NearestStart	1133
1	242276919	242278030	ENSG00000180875	101.19	NearestStart	-69
1	242279441	242281398	ENSG00000180875	285.17	NearestStart	-694
1	242679601	242680367	ENSG00000182901	62.31	NearestStart	1873
1	242680523	242681456	ENSG00000143702	52.48	NearestStart	2616
1	242881814	242882803	ENSG00000143702	84.75	NearestStart	1836
1	242883339	242885875	ENSG00000117020	134.1	NearestStart	-919
1	243066307	243067687	ENSG00000035687	99.98	NearestStart	2435
1	243091885	243093081	ENSG00000035687	97.88	NearestStart	1513
1	243094408	243095579	ENSG00000153187	180.57	NearestStart	2565
1	243201017	243202380	ENSG00000153187	186.6	NearestStart	42
1	244735320	244736636	ENSG00000179576	151.29	NearestStart	-555
1	244794664	244795620	ENSG00000185420	81.69	NearestStart	1917
1	244796901	244797852	ENSG00000162851	83.74	NearestStart	1522
1	245160328	245161349	ENSG00000153207	108.91	NearestStart	1794
1	245562432	245563637	ENSG00000162714	122.19	NearestStart	-764
1	247084714	247085338	ENSG00000175137	52.02	NearestStart	2063
1	247085942	247087030	ENSG00000175137	87.38	NearestStart	835
10	1025712	1026585	ENSG00000107937	57.87	NearestStart	1363
10	1092862	1094055	ENSG00000047056	99.17	NearestStart	7384
10	3814748	3815708	ENSG00000173848	74.48	NearestStart	418
10	3815817	3816803	ENSG00000134452	70.8	NearestStart	583
10	5444936	5446104	ENSG00000134453	94.96	NearestStart	482
10	5892963	5894676	ENSG00000165629	86.37	NearestStart	228
10	5972783	5973797	ENSG00000165632	156.11	NearestStart	515
10	6171495	6172884	ENSG00000107485	196.93	NearestStart	-840
10	6281022	6281681	ENSG00000048740	59.49	NearestStart	838
10	7491576	7492407	ENSG00000181437	58.7	NearestStart	-2205
10	7495334	7496161	ENSG00000148426	70.17	NearestStart	343
10	7747638	7748473	ENSG00000151465	58.67	NearestStart	-3261
10	7870327	7871413	ENSG00000151465	103.22	NearestStart	-1068
10	7901022	7902520	ENSG00000183049	150.57	NearestStart	389
10	8135833	8136457	ENSG00000065328	50.67	NearestStart	68
10	11100771	11101620	ENSG00000152455	69.07	NearestStart	660
10	11691101	11691751	ENSG00000152464	68.6	NearestStart	-1036
10	11905746	11907237	ENSG00000165983	151.19	NearestStart	-879
10	12123231	12124185	ENSG00000026025	74.16	NearestStart	-2560
10	12274710	12275407	ENSG00000026025	51.71	NearestStart	-1480
10	12276903	12277870	ENSG00000136738	98.65	NearestStart	58
10	12279604	12280429	ENSG00000165997	85.77	NearestStart	-1025
10	12432127	12433255	ENSG00000165997	96.95	NearestStart	408
10	13243655	13245043	ENSG00000165997	225.39	NearestStart	1844
10	14686631	14687473	ENSG00000120594	68.79	NearestStart	592
10	14961528	14962950	ENSG00000120594	215.49	NearestStart	1736
10	15178149	15178916	ENSG00000168283	67.77	NearestStart	905
10	15179492	15180484	ENSG00000077327	89.82	NearestStart	-4032
10	15180638	15181557	ENSG00000165312	61.02	NearestStart	1149
10	15251632	15252359	ENSG00000220308	56.73	NearestStart	51764
10	15941178	15942305	ENSG00000207930	120.17	NearestStart	175373
10	15942380	15943324	ENSG00000185875	66.04	NearestStart	6905
10	16518091	16518821	ENSG00000148459	70.64	NearestStart	-1411
10	16898312	16898936	ENSG00000120539	54.62	NearestStart	1465
10	17281162	17281859	ENSG00000095739	53.98	NearestStart	695
10	17282450	17283074	ENSG00000095739	50.32	NearestStart	1866
10	17308690	17309769	ENSG00000188144	68.31	NearestStart	-5533
10	17309770	17310151	ENSG00000148516	60.6	NearestStart	-1521
10	17726188	17727296	ENSG00000075407	67.18	NearestStart	-880
10	18987294	18987943	ENSG00000099251	66.62	NearestStart	80
10	18988727	18989596	ENSG00000209855	65.9	NearestStart	11886
10	18990163	18990975	ENSG00000187783	57.64	NearestStart	-6368
10	20145766	20146676	ENSG00000107551	53.76	NearestStart	-1728
10	20146910	20147927	ENSG00000198250	83.88	NearestStart	-3327
10	21846287	21847750	ENSG00000198035	100.98	NearestStart	145
10	21847940	21849200	ENSG00000165388	91.65	NearestStart	99
10	21853431	21854919	ENSG00000204152	128.09	NearestStart	-181
10	22330889	22332050	ENSG00000204152	99.21	NearestStart	1333
10	22651051	22652338	ENSG00000138293	118.81	NearestStart	555
10	22670373	22671147	ENSG00000138293	59.86	NearestStart	1524
10	23041422	23042460	ENSG00000138293	104.79	NearestStart	4059
10	23769353	23770188	ENSG00000220766	55.45	NearestStart	-1509
10	24538534	24539183	ENSG00000220766	54.94	NearestStart	24
10	24779993	24780867	ENSG00000220766	72.15	NearestStart	1201
10	25352419	25353106	ENSG00000107984	51.89	NearestStart	-1107
10	27025190	27026393	ENSG00000122873	148.23	NearestStart	-1016
10	27187661	27188823	ENSG00000072401	69.83	NearestStart	528
10	27481392	27482848	ENSG00000202190	105.8	NearestStart	56586
10	27485763	27486488	ENSG00000202190	56.07	NearestStart	57954
10	27571359	27572099	ENSG00000150347	62.31	NearestStart	-2467
10	29007125	29008295	ENSG00000150347	85.95	NearestStart	-1124
10	29008296	29009130	ENSG00000150347	160.29	NearestStart	228
10	30063179	30064209	ENSG00000221094	98.41	NearestStart	-72734
10	30677108	30677732	ENSG00000221094	50.51	NearestStart	-70123
10	31646627	31647514	ENSG00000221094	71.56	NearestStart	-67039
10	32255868	32257334	ENSG00000181915	106.88	NearestStart	1171
10	32382556	32383292	ENSG00000181915	58.09	NearestStart	2165
10	32383425	32384736	ENSG00000219530	150.76	NearestStart	46105
10	32673801	32675000	ENSG00000165476	131.66	NearestStart	759
10	32676934	32677901	ENSG00000096746	99.94	NearestStart	-3166
10	32708312	32709252	ENSG00000138336	147.48	NearestStart	1422
10	33287633	33288821	ENSG00000107625	93.6	NearestStart	-15904
10	35142438	35143062	ENSG00000107625	51.85	NearestStart	255
10	35524169	35525193	ENSG00000165732	93.84	NearestStart	-815
10	35664084	35664743	ENSG00000165732	52.02	NearestStart	713
10	38185177	38186251	ENSG00000156502	73.26	NearestStart	244
10	38422401	38423165	ENSG00000166295	58.65	NearestStart	-829
10	38685401	38686645	ENSG00000156026	134.46	NearestStart	569
10	43211071	43211695	ENSG00000156026	50.98	NearestStart	1479
10	43214579	43215717	ENSG00000176986	114.58	NearestStart	-789
10	44720447	44721100	ENSG00000196968	51.52	NearestStart	1168
10	44773497	44774848	ENSG00000172586	71.99	NearestStart	-918
10	45487025	45487942	ENSG00000172586	101.47	NearestStart	375
10	46181014	46182766	ENSG00000035403	139.2	NearestStart	1018
10	46662292	46663283	ENSG00000156110	118.45	NearestStart	24636
10	47124928	47125731	ENSG00000156650	54.45	NearestStart	1274
10	47806027	47807044	ENSG00000156671	119.94	NearestStart	167
10	47975180	47976074	ENSG00000165637	67.56	NearestStart	308
10	48571104	48572600	ENSG00000138326	138.66	NearestStart	292
10	50415810	50416882	ENSG00000138326	102.66	NearestStart	1694
10	50417233	50418117	ENSG00000133678	74.88	NearestStart	365
10	51038734	51040106	ENSG00000165678	189.25	NearestStart	-903
10	51040107	51041231	ENSG00000165678	236.24	NearestStart	189
10	51041232	51042745	ENSG00000148600	272.92	NearestStart	-1908
10	51042746	51043989	ENSG00000107771	108.12	NearestStart	829
10	51158023	51158950	ENSG00000107779	72.21	NearestStart	897
10	51235788	51236412	ENSG00000107789	51.31	NearestStart	-2997
10	51236757	51237469	ENSG00000198682	53.15	NearestStart	394
10	51239292	51240087	ENSG00000171862	53.69	NearestStart	-2277
10	51290785	51292079	ENSG00000171862	139.86	NearestStart	943
10	51292080	51293592	ENSG00000220193	174.69	NearestStart	457
10	51293613	51294789	ENSG00000119922	268.6	NearestStart	-45986
10	51294790	51296132	ENSG00000185745	217.56	NearestStart	-350
10	52051435	52052945	ENSG00000138182	124.22	NearestStart	178
10	53128358	53129831	ENSG00000148688	74.31	NearestStart	140
10	53742940	53743596	ENSG00000107854	53.26	NearestStart	-1259
10	57789616	57790895	ENSG00000107854	98.88	NearestStart	376
10	59695746	59696875	ENSG00000214549	66.75	NearestStart	-3464
10	59697905	59698927	ENSG00000198060	94.94	NearestStart	1084
10	59765302	59766225	ENSG00000138160	70.57	NearestStart	269
10	61336834	61337819	ENSG00000095464	78.86	NearestStart	935
10	61568091	61568715	ENSG00000176273	50.08	NearestStart	-1188
10	61569459	61571480	ENSG00000119969	133.04	NearestStart	68
10	63328982	63330247	ENSG00000107443	128.74	NearestStart	945
10	63330325	63331676	ENSG00000196233	228.32	NearestStart	1366
10	63331677	63333127	ENSG00000171314	140.08	NearestStart	546
10	63473246	63474046	ENSG00000171307	55.68	NearestStart	588
10	63475857	63476741	ENSG00000165886	54.14	NearestStart	5021
10	63478941	63479824	ENSG00000203942	62.29	NearestStart	-31
10	63697819	63698443	ENSG00000043822	52.02	NearestStart	922
10	63698807	63699692	ENSG00000155256	61.94	NearestStart	162
10	64235693	64236686	ENSG00000166024	87.87	NearestStart	244
10	64236687	64237293	ENSG00000198018	51	NearestStart	-1341
10	64698026	64699225	ENSG00000198018	109.66	NearestStart	141
10	64894071	64895062	ENSG00000166135	102.46	NearestStart	-104
10	64895758	64897098	ENSG00000166135	80.81	NearestStart	1348
10	64951938	64952562	ENSG00000119906	58.07	NearestStart	459
10	69503469	69504769	ENSG00000119906	194.78	NearestStart	1515
10	69661548	69662172	ENSG00000107815	50.23	NearestStart	-56
10	69758719	69759343	ENSG00000107816	50.99	NearestStart	1037
10	69762640	69764378	ENSG00000107821	263.39	NearestStart	-1829
10	69764643	69766018	ENSG00000107821	91.6	NearestStart	-51
10	69834846	69836434	ENSG00000166167	220.01	NearestStart	273
10	69900166	69901727	ENSG00000148840	196.23	NearestStart	581
10	69956138	69957051	ENSG00000166197	59.71	NearestStart	173
10	69991545	69992661	ENSG00000119915	89.49	NearestStart	-48
10	70315136	70315946	ENSG00000107862	68.41	NearestStart	-131
10	70331295	70332217	ENSG00000107862	67.59	NearestStart	1790
10	70385083	70386119	ENSG00000156398	111.22	NearestStart	3097
10	70386611	70387562	ENSG00000148798	117.66	NearestStart	1683
10	70610243	70611569	ENSG00000148798	159.13	NearestStart	4708
10	70749494	70750118	ENSG00000148843	56.03	NearestStart	42
10	71598811	71600250	ENSG00000065613	135.58	NearestStart	1828
10	73644983	73645693	ENSG00000156384	54.16	NearestStart	-1486
10	73784840	73785761	ENSG00000156384	62.79	NearestStart	223
10	74054668	74055402	ENSG00000119950	63.16	NearestStart	1340
10	74122464	74123373	ENSG00000119950	65.62	NearestStart	3233
10	74123374	74124003	ENSG00000119950	59.63	NearestStart	19620
10	74524032	74525007	ENSG00000108055	65.35	NearestStart	-1210
10	74525142	74526083	ENSG00000108061	77.83	NearestStart	637
10	74675200	74676803	ENSG00000196865	81.51	NearestStart	297
10	74680137	74681374	ENSG00000211103	123.65	NearestStart	8807
10	74681375	74682336	ENSG00000198873	124.95	NearestStart	339
10	74682666	74683505	ENSG00000198873	63.45	NearestStart	1495
10	74787562	74788781	ENSG00000151929	81.47	NearestStart	1639
10	74842393	74843444	ENSG00000107651	75.75	NearestStart	1146
10	74924195	74924843	ENSG00000120008	56.25	NearestStart	-1031
10	74925646	74926774	ENSG00000120008	133.73	NearestStart	286
10	75159024	75160195	ENSG00000154473	69.02	NearestStart	610
10	75173349	75173973	ENSG00000154473	54.82	NearestStart	1521
10	75203223	75204387	ENSG00000154478	91.85	NearestStart	23020
10	75210893	75211848	ENSG00000165660	104.95	NearestStart	406
10	75212186	75213436	ENSG00000107938	98.56	NearestStart	-12456
10	75428896	75429727	ENSG00000107938	58.09	NearestStart	151
10	75579090	75580908	ENSG00000107949	319.72	NearestStart	-2
10	75605607	75606344	ENSG00000203780	73.05	NearestStart	-1740
10	76256620	76257728	ENSG00000150760	97.48	NearestStart	-1381
10	76541480	76542879	ENSG00000108010	113.39	NearestStart	1733
10	76640877	76642396	ENSG00000148814	157.37	NearestStart	385
10	76833645	76834371	ENSG00000067082	58.4	NearestStart	2707
10	79458344	79459394	ENSG00000067082	89.34	NearestStart	1638
10	79463872	79465273	ENSG00000057608	88.84	NearestStart	31138
10	79465274	79466206	ENSG00000213994	73.14	NearestStart	4694
10	81828766	81830394	ENSG00000198879	84.11	NearestStart	1880
10	81953590	81954496	ENSG00000198879	68.11	NearestStart	-1878
10	85888262	85889177	ENSG00000123243	85.78	NearestStart	1302
10	85889354	85890232	ENSG00000151461	79	NearestStart	1798
10	85942478	85943286	ENSG00000165609	68.2	NearestStart	-1455
10	86079151	86079809	ENSG00000201766	51.95	NearestStart	58859
10	88269996	88271047	ENSG00000176236	174.96	NearestStart	-168
10	88507273	88509096	ENSG00000176236	110.81	NearestStart	-1314
10	88840976	88841600	ENSG00000216981	51.51	NearestStart	1651
10	88841996	88842800	ENSG00000148481	54.05	NearestStart	1347
10	88842801	88843766	ENSG00000148481	107.86	NearestStart	145
10	89251634	89252289	ENSG00000148484	59.39	NearestStart	1156
10	89409850	89410956	ENSG00000107614	113.51	NearestStart	2525
10	89565145	89566348	ENSG00000107614	143.35	NearestStart	1237
10	89566943	89567824	ENSG00000180592	53.49	NearestStart	8330
10	89567825	89569115	ENSG00000180592	167.28	NearestStart	6677
10	89610898	89611522	ENSG00000180592	52.97	NearestStart	1186
10	89614118	89616085	ENSG00000136770	259.3	NearestStart	1815
10	90626644	90627303	ENSG00000150867	64.58	NearestStart	2087
10	91005706	91006507	ENSG00000136754	56.46	NearestStart	2304
10	91141952	91142895	ENSG00000136758	64.75	NearestStart	1935
10	91392876	91393907	ENSG00000107897	89.88	NearestStart	-294
10	91451525	91452819	ENSG00000197321	130.56	NearestStart	1557
10	92621829	92623699	ENSG00000165322	164.53	NearestStart	1908
10	93546790	93547543	ENSG00000170759	59.43	NearestStart	2778
10	93548425	93549614	ENSG00000170759	216.76	NearestStart	1909
10	93864928	93866059	ENSG00000222309	75.48	NearestStart	2079
10	94039359	94040587	ENSG00000222309	160.3	NearestStart	-1054
10	94041984	94042648	ENSG00000120616	53.93	NearestStart	-580
10	94321908	94323207	ENSG00000150093	175.66	NearestStart	-429
10	94343240	94344245	ENSG00000148498	70.45	NearestStart	1817
10	95186782	95187867	ENSG00000209753	83.43	NearestStart	36159
10	95231071	95232353	ENSG00000200097	74.52	NearestStart	-84098
10	95363270	95363930	ENSG00000198105	56.33	NearestStart	1315
10	95451466	95452484	ENSG00000169813	84.9	NearestStart	10083
10	95642532	95643337	ENSG00000172671	61.5	NearestStart	1242
10	96111232	96112823	ENSG00000204177	231.65	NearestStart	1732
10	96295632	96297211	ENSG00000204172	184.09	NearestStart	1188
10	97405004	97405848	ENSG00000204164	63.87	NearestStart	1379
10	97442332	97443868	ENSG00000032514	123.95	NearestStart	1268
10	97794086	97794815	ENSG00000222049	64.62	NearestStart	-141
10	98334795	98336099	ENSG00000214982	173.99	NearestStart	2603
10	98337312	98338127	ENSG00000214982	68.34	NearestStart	1230
10	98583395	98584302	ENSG00000204169	63.44	NearestStart	-1690
10	99082256	99083529	ENSG00000138297	135.63	NearestStart	2559
10	99149449	99150805	ENSG00000198964	136.75	NearestStart	2308
10	99176563	99178462	ENSG00000177613	227.53	NearestStart	999
10	99194270	99195687	ENSG00000122952	229.36	NearestStart	1424
10	99196508	99197589	ENSG00000151151	92.6	NearestStart	1954
10	99253779	99254507	ENSG00000108091	71.9	NearestStart	-10
10	99339443	99340271	ENSG00000182010	66.18	NearestStart	653
10	99391355	99392049	ENSG00000182010	66.32	NearestStart	-335
10	99487032	99488674	ENSG00000171988	201.36	NearestStart	1657
10	99778208	99778832	ENSG00000171988	51.48	NearestStart	-30
10	99884662	99886045	ENSG00000148634	214.28	NearestStart	1640
10	101179317	101180151	ENSG00000179774	58.45	NearestStart	318
10	101368277	101369986	ENSG00000108187	219.46	NearestStart	50
10	101407912	101409100	ENSG00000108187	150.85	NearestStart	-1953
10	101409394	101410347	ENSG00000204130	87.93	NearestStart	2215
10	101934451	101935617	ENSG00000138346	143.1	NearestStart	1719
10	101936189	101936856	ENSG00000122912	54.29	NearestStart	1475
10	101936857	101937873	ENSG00000216865	60.57	NearestStart	-18915
10	101977262	101978108	ENSG00000079332	87.29	NearestStart	1474
10	101978230	101979523	ENSG00000148719	180.49	NearestStart	35
10	102035035	102036437	ENSG00000107745	186.52	NearestStart	1237
10	102036438	102037255	ENSG00000122884	66.47	NearestStart	2598
10	102277864	102278835	ENSG00000122884	85.91	NearestStart	1488
10	102278836	102279724	ENSG00000213551	90.79	NearestStart	3426
10	102279953	102280614	ENSG00000182180	53.14	NearestStart	2320
10	102285582	102287033	ENSG00000182180	178.25	NearestStart	1082
10	102287034	102287785	ENSG00000182180	69.28	NearestStart	-209
10	102662775	102663686	ENSG00000156042	74.37	NearestStart	1896
10	102663831	102664530	ENSG00000138279	54.26	NearestStart	1424
10	102737246	102738403	ENSG00000107758	82.71	NearestStart	1570
10	102747992	102749178	ENSG00000107758	148.08	NearestStart	119
10	102809759	102810937	ENSG00000216450	177.9	NearestStart	-680
10	102811537	102812474	ENSG00000185009	72.29	NearestStart	1742
10	103104088	103105361	ENSG00000165655	208.25	NearestStart	-2126
10	103531440	103532241	ENSG00000148606	68.73	NearestStart	921
10	103533291	103534426	ENSG00000122359	91.15	NearestStart	1823
10	103565798	103567467	ENSG00000062650	267.9	NearestStart	1556
10	103883358	103885281	ENSG00000148672	156.84	NearestStart	3627
10	103902096	103903385	ENSG00000148672	115.96	NearestStart	2607
10	103976085	103976957	ENSG00000148672	72.79	NearestStart	1802
10	103995168	103997088	ENSG00000138138	239.52	NearestStart	2752
10	103997089	103998123	ENSG00000138138	141.49	NearestStart	954
10	104169649	104170601	ENSG00000138138	94.2	NearestStart	72
10	104462604	104463895	ENSG00000152782	240.01	NearestStart	2319
10	104467385	104468476	ENSG00000107864	82.32	NearestStart	1465
10	105028593	105029252	ENSG00000119912	55.3	NearestStart	1924
10	105031618	105032577	ENSG00000138119	154.78	NearestStart	45282
10	105145084	105146224	ENSG00000138119	99.98	NearestStart	993
10	105146444	105147427	ENSG00000148690	79.8	NearestStart	853
10	105665612	105666506	ENSG00000173145	83.21	NearestStart	1441
10	105718811	105719715	ENSG00000059573	79.75	NearestStart	1553
10	105870320	105871487	ENSG00000119977	82.04	NearestStart	1558
10	105872029	105872929	ENSG00000077147	68.35	NearestStart	2004
10	106088801	106089807	ENSG00000077147	126.69	NearestStart	-513
10	111758463	111759324	ENSG00000181274	66.44	NearestStart	2200
10	111958693	111959683	ENSG00000052749	67.54	NearestStart	1638
10	111960586	111961931	ENSG00000171311	119.47	NearestStart	1488
10	111976973	111978092	ENSG00000095713	79.57	NearestStart	2367
10	112316229	112317259	ENSG00000120053	81.71	NearestStart	1019
10	112666998	112668503	ENSG00000155287	163.7	NearestStart	1881
10	112669994	112671174	ENSG00000107566	114.7	NearestStart	3630
10	114194198	114195042	ENSG00000107566	58.66	NearestStart	1892
10	114195246	114196572	ENSG00000107566	75.76	NearestStart	1224
10	115602345	115603039	ENSG00000213341	69.84	NearestStart	2072
10	115603040	115603820	ENSG00000213341	56.36	NearestStart	1104
10	115604707	115605368	ENSG00000196072	59	NearestStart	1401
10	115922439	115923730	ENSG00000196072	128.72	NearestStart	-2
10	116275573	116276934	ENSG00000075826	63.83	NearestStart	1754
10	116415055	116415679	ENSG00000075826	51.98	NearestStart	782
10	118019209	118019869	ENSG00000166136	56.63	NearestStart	-206
10	118022953	118023909	ENSG00000107833	78.41	NearestStart	1708
10	118026290	118027399	ENSG00000107833	72.69	NearestStart	-143
10	118751915	118752827	ENSG00000198408	58.99	NearestStart	2367
10	119129179	119129876	ENSG00000059915	52.35	NearestStart	32
10	119794702	119795578	ENSG00000138175	73.82	NearestStart	1576
10	120090322	120091771	ENSG00000173915	162.28	NearestStart	1129
10	120502341	120503626	ENSG00000107960	110.94	NearestStart	2344
10	120827668	120829743	ENSG00000148841	298.22	NearestStart	-649
10	120830206	120831405	ENSG00000203876	191.28	NearestStart	-2675
10	120926183	120926843	ENSG00000214413	54.86	NearestStart	1936
10	120957430	120958585	ENSG00000023041	88.15	NearestStart	2464
10	120958586	120959146	ENSG00000023041	55.02	NearestStart	1416
10	121344161	121345397	ENSG00000198924	98.39	NearestStart	1787
10	121402511	121403667	ENSG00000198924	94.1	NearestStart	1092
10	121620762	121621522	ENSG00000165813	76.59	NearestStart	1915
10	121643359	121644353	ENSG00000217402	79.46	NearestStart	-23477
10	122599829	122600772	ENSG00000151892	83.58	NearestStart	3757
10	122601146	122601770	ENSG00000151892	50.38	NearestStart	13
10	123675791	123676980	ENSG00000151892	112.67	NearestStart	-3324
10	123722481	123723170	ENSG00000187164	52.05	NearestStart	2951
10	124756531	124757155	ENSG00000165650	58.92	NearestStart	-4252
10	124904470	124905380	ENSG00000107560	80.54	NearestStart	1402
10	124905381	124906027	ENSG00000165669	64.87	NearestStart	1500
10	125438881	125439682	ENSG00000151893	70.84	NearestStart	2407
10	126480750	126481598	ENSG00000107581	71.68	NearestStart	2656
10	127385618	127386726	ENSG00000107581	133.49	NearestStart	118
10	127398225	127399350	ENSG00000165672	104.13	NearestStart	2152
10	127502103	127503699	ENSG00000151923	116.7	NearestStart	2370
10	127573358	127574446	ENSG00000197771	157.64	NearestStart	1622
10	128582632	128583770	ENSG00000107669	58.14	NearestStart	2145
10	131826386	131827045	ENSG00000107672	61.94	NearestStart	2241
10	133992657	133993960	ENSG00000095574	118.21	NearestStart	1773
10	133996033	133997434	ENSG00000165752	101.72	NearestStart	2684
11	197681	198738	ENSG00000177963	92.81	NearestStart	-849
11	227287	228379	ENSG00000185627	91.32	NearestStart	306
11	357245	357964	ENSG00000182272	54.73	NearestStart	-2559
11	567086	567749	ENSG00000070047	55.99	NearestStart	600
11	682618	683840	ENSG00000177042	117.77	NearestStart	-2366
11	901538	902269	ENSG00000184281	56.03	NearestStart	99
11	2378533	2379671	ENSG00000183562	92.97	NearestStart	-744
11	2966925	2968436	ENSG00000167323	99.83	NearestStart	431
11	2968437	2969750	ENSG00000167325	118.28	NearestStart	547
11	3033759	3034383	ENSG00000196778	52.14	NearestStart	-4872
11	3401097	3402001	ENSG00000132286	68.2	NearestStart	-1210
11	3773394	3775052	ENSG00000166333	294.46	NearestStart	395
11	3817416	3818375	ENSG00000149054	70.66	NearestStart	-964
11	3833940	3834946	ENSG00000149054	90.3	NearestStart	423
11	4073047	4074680	ENSG00000175390	106.7	NearestStart	10
11	4461835	4462672	ENSG00000166441	58.53	NearestStart	-2167
11	4584659	4585637	ENSG00000166441	114.76	NearestStart	-887
11	4586056	4586958	ENSG00000200983	81.6	NearestStart	-1298
11	5060459	5061240	ENSG00000200983	53.74	NearestStart	-303
11	5324795	5325529	ENSG00000212607	54.37	NearestStart	141
11	6211529	6212567	ENSG00000212607	95.66	NearestStart	2205
11	6395439	6396136	ENSG00000166478	54	NearestStart	-1249
11	6449060	6449684	ENSG00000166478	50.94	NearestStart	1360
11	6458043	6459714	ENSG00000209444	78.89	NearestStart	-2723
11	6576107	6577199	ENSG00000148926	79.6	NearestStart	-1734
11	6579783	6581516	ENSG00000170242	390.58	NearestStart	1210
11	6581935	6583477	ENSG00000187079	252.59	NearestStart	-1285
11	6588465	6589618	ENSG00000133794	96.32	NearestStart	-1627
11	6590083	6591044	ENSG00000197601	94.39	NearestStart	-5095
11	6595686	6596493	ENSG00000197601	74.34	NearestStart	182
11	6597905	6598726	ENSG00000197601	74.71	NearestStart	1832
11	6658545	6659385	ENSG00000152270	50.98	NearestStart	-1440
11	6659558	6660999	ENSG00000110696	96.06	NearestStart	-81
11	6903266	6904381	ENSG00000213779	82.76	NearestStart	16049
11	6904653	6906071	ENSG00000188211	176.26	NearestStart	758
11	6997342	6998254	ENSG00000110768	72.07	NearestStart	248
11	7965470	7967549	ENSG00000110768	121.87	NearestStart	2075
11	8572274	8573365	ENSG00000134333	124.45	NearestStart	622
11	8638540	8639412	ENSG00000151117	72.65	NearestStart	-1061
11	8658404	8659100	ENSG00000185238	54.65	NearestStart	671
11	8659684	8660642	ENSG00000091664	90.9	NearestStart	-929
11	8661052	8662046	ENSG00000152219	77.26	NearestStart	-120
11	8662047	8663281	ENSG00000109911	118.42	NearestStart	-1338
11	8663703	8664327	ENSG00000109911	52.17	NearestStart	94
11	8665767	8666824	ENSG00000049449	68.06	NearestStart	1813
11	8941421	8942045	ENSG00000149100	51.9	NearestStart	516
11	9241769	9242856	ENSG00000121690	82.65	NearestStart	642
11	9437396	9438596	ENSG00000184566	294.74	NearestStart	1215
11	9440005	9440665	ENSG00000135387	52.99	NearestStart	-1384
11	9553431	9554128	ENSG00000135372	62.64	NearestStart	-1088
11	10281485	10282381	ENSG00000135372	59.9	NearestStart	309
11	11820756	11822799	ENSG00000121691	204.44	NearestStart	353
11	12651260	12652278	ENSG00000110435	72.84	NearestStart	179
11	13254274	13255592	ENSG00000179431	130.81	NearestStart	1121
11	13441374	13442352	ENSG00000166326	58.73	NearestStart	-1088
11	13641745	13642571	ENSG00000166326	63.9	NearestStart	639
11	13647022	13648139	ENSG00000135362	100.44	NearestStart	1378
11	13648672	13649440	ENSG00000166352	60.33	NearestStart	-155
11	14337115	14338107	ENSG00000052841	68.1	NearestStart	410
11	14476841	14477872	ENSG00000110455	89.51	NearestStart	270
11	14477935	14478717	ENSG00000121671	59.21	NearestStart	903
11	14496833	14498282	ENSG00000149091	164.89	NearestStart	13722
11	14620473	14621543	ENSG00000175224	107.61	NearestStart	-75
11	14868908	14869847	ENSG00000134574	65.72	NearestStart	-108
11	16716689	16718343	ENSG00000110514	255.78	NearestStart	-832
11	16990574	16991341	ENSG00000110514	56.28	NearestStart	1219
11	17054871	17055791	ENSG00000110514	59.48	NearestStart	2167
11	17187661	17188531	ENSG00000213619	55.05	NearestStart	128
11	17330643	17331864	ENSG00000213619	63.11	NearestStart	822
11	17452739	17453586	ENSG00000172409	82.13	NearestStart	549
11	17988567	17989474	ENSG00000156599	72.97	NearestStart	425
11	17989501	17990712	ENSG00000211450	109.14	NearestStart	715
11	18296946	18297570	ENSG00000198561	52.93	NearestStart	173
11	18298982	18300497	ENSG00000198561	243.51	NearestStart	1610
11	18300967	18301897	ENSG00000186660	74.17	NearestStart	-1848
11	18302794	18303563	ENSG00000204989	61.46	NearestStart	-5008
11	18373309	18374238	ENSG00000166900	60.49	NearestStart	-941
11	18503681	18504792	ENSG00000110079	102.39	NearestStart	-6085
11	18565786	18566727	ENSG00000110104	68.2	NearestStart	-646
11	18566928	18568373	ENSG00000110104	174.97	NearestStart	1050
11	18611015	18612466	ENSG00000149476	215.66	NearestStart	276
11	18675866	18676817	ENSG00000168496	77.55	NearestStart	-1182
11	19217965	19219047	ENSG00000149503	77.61	NearestStart	803
11	20366350	20367645	ENSG00000204922	161.01	NearestStart	-810
11	22315314	22315982	ENSG00000162222	53.63	NearestStart	-94
11	27338608	27339717	ENSG00000162227	65.75	NearestStart	-865
11	27340102	27341291	ENSG00000168003	140.18	NearestStart	1422
11	27341400	27342212	ENSG00000209987	70.68	NearestStart	14991
11	27483392	27484947	ENSG00000209987	72.76	NearestStart	15824
11	27868141	27869199	ENSG00000133318	98.93	NearestStart	313
11	28085605	28086229	ENSG00000168005	56.1	NearestStart	708
11	30301112	30302186	ENSG00000072518	93.94	NearestStart	285
11	31486535	31487966	ENSG00000110583	174.21	NearestStart	1398
11	31487967	31489033	ENSG00000168439	106	NearestStart	727
11	31786085	31786994	ENSG00000110011	77.82	NearestStart	-1471
11	31787135	31788249	ENSG00000173486	108.15	NearestStart	-874
11	31792915	31793842	ENSG00000168061	62.85	NearestStart	-13128
11	32070839	32071857	ENSG00000149792	69.69	NearestStart	-1188
11	32562483	32564226	ENSG00000014138	225.12	NearestStart	-1058
11	32994628	32995604	ENSG00000014138	77.95	NearestStart	6
11	33137885	33139789	ENSG00000133884	127.81	NearestStart	904
11	33712376	33713823	ENSG00000142186	177.83	NearestStart	-28830
11	33750850	33752006	ENSG00000142186	66.28	NearestStart	-27260
11	33859980	33860750	ENSG00000142186	56.02	NearestStart	-25323
11	34028422	34029560	ENSG00000142186	116.83	NearestStart	-21204
11	34082637	34083691	ENSG00000142186	88.4	NearestStart	463
11	34084034	34085278	ENSG00000173465	109.3	NearestStart	-1836
11	34336308	34337677	ENSG00000176973	118.63	NearestStart	-1558
11	34417407	34418252	ENSG00000175467	65.14	NearestStart	355
11	34893299	34894065	ENSG00000210095	55.5	NearestStart	-721
11	34894874	34896138	ENSG00000174871	94.43	NearestStart	-9245
11	35503044	35503747	ENSG00000174483	60.77	NearestStart	78
11	35597882	35599041	ENSG00000173933	88.06	NearestStart	794
11	35639841	35640758	ENSG00000212703	71.26	NearestStart	9229
11	35641568	35642387	ENSG00000212703	78.85	NearestStart	11131
11	36265974	36266887	ENSG00000173653	62.33	NearestStart	501
11	36267506	36268271	ENSG00000173120	62.16	NearestStart	-55
11	36355509	36356637	ENSG00000173120	93.67	NearestStart	1331
11	36487355	36487979	ENSG00000167792	51.03	NearestStart	100
11	36572491	36573115	ENSG00000162337	52.2	NearestStart	1358
11	43337477	43339353	ENSG00000132740	318.23	NearestStart	1397
11	44044856	44045792	ENSG00000168040	109.69	NearestStart	1063
11	45826508	45827631	ENSG00000131626	70.43	NearestStart	1199
11	46096725	46098139	ENSG00000085733	146.93	NearestStart	-1437
11	46104819	46105617	ENSG00000158483	55.75	NearestStart	-1673
11	46324753	46325377	ENSG00000137522	50.64	NearestStart	-302
11	46570667	46571893	ENSG00000175575	114.31	NearestStart	-235
11	46589580	46590239	ENSG00000214517	55.47	NearestStart	-132
11	46594101	46595383	ENSG00000198048	119.94	NearestStart	-1968
11	46595647	46597152	ENSG00000077514	209.35	NearestStart	547
11	46822866	46824023	ENSG00000166439	103.82	NearestStart	410
11	47153791	47154992	ENSG00000118363	94.81	NearestStart	187
11	47192981	47194827	ENSG00000206941	155.15	NearestStart	-832
11	47226127	47226858	ENSG00000207445	56.15	NearestStart	-2338
11	47246703	47247411	ENSG00000149257	52.24	NearestStart	-225
11	47248754	47249701	ENSG00000198382	99.12	NearestStart	1201
11	47249702	47250685	ENSG00000179240	111.56	NearestStart	-107
11	47555046	47556929	ENSG00000158636	109.58	NearestStart	-1681
11	47557336	47558029	ENSG00000165494	55.82	NearestStart	-1266
11	47558030	47558712	ENSG00000165494	77.92	NearestStart	1084
11	47619540	47620164	ENSG00000137494	50.62	NearestStart	-1813
11	47699660	47700509	ENSG00000137494	72.23	NearestStart	-706
11	47825308	47826620	ENSG00000171204	227.69	NearestStart	39
11	47826911	47827643	ENSG00000149196	55.38	NearestStart	1
11	55820703	55821469	ENSG00000166575	59.8	NearestStart	231
11	56858098	56859150	ENSG00000134640	67.97	NearestStart	-177643
11	56860024	56860745	ENSG00000182919	61.29	NearestStart	-130
11	57053996	57054656	ENSG00000042429	55.92	NearestStart	461
11	57181755	57182897	ENSG00000110218	99.94	NearestStart	367
11	57192369	57193525	ENSG00000168876	149.56	NearestStart	317
11	57266359	57267332	ENSG00000196371	75.24	NearestStart	-1224
11	57285983	57287100	ENSG00000166025	62.4	NearestStart	1260
11	57287420	57288081	ENSG00000180771	50.38	NearestStart	332
11	58101315	58102496	ENSG00000149218	163.33	NearestStart	734
11	59010798	59011746	ENSG00000166037	63.36	NearestStart	311
11	59138478	59139176	ENSG00000183340	68.1	NearestStart	-101
11	59140541	59141200	ENSG00000137693	59.79	NearestStart	1328
11	59278167	59279156	ENSG00000110330	103.8	NearestStart	-1150
11	59333284	59334235	ENSG00000110330	74.27	NearestStart	340
11	59798565	59799256	ENSG00000187240	66.46	NearestStart	135
11	60365359	60366004	ENSG00000149313	52.41	NearestStart	149
11	60367055	60368137	ENSG00000166266	93.08	NearestStart	509
11	60428984	60429820	ENSG00000166266	51.46	NearestStart	1988
11	60855252	60856803	ENSG00000149311	249.36	NearestStart	272
11	60857506	60858351	ENSG00000149311	67.31	NearestStart	1468
11	60952581	60953670	ENSG00000149311	116.5	NearestStart	2128
11	61315544	61316744	ENSG00000178105	166.62	NearestStart	482
11	61341496	61342120	ENSG00000137714	50.06	NearestStart	996
11	61353216	61354233	ENSG00000137720	76.78	NearestStart	-301
11	61489119	61489778	ENSG00000137720	60.62	NearestStart	2843
11	61490399	61491243	ENSG00000150768	58.1	NearestStart	99
11	61648824	61649768	ENSG00000150776	72.99	NearestStart	134
11	62095208	62097878	ENSG00000204370	139.05	NearestStart	25
11	62114599	62115746	ENSG00000197580	165.67	NearestStart	-533
11	62123744	62125175	ENSG00000150787	124.77	NearestStart	427
11	62127024	62128152	ENSG00000109906	142.85	NearestStart	-5000
11	62144768	62145787	ENSG00000076053	90.88	NearestStart	135
11	62194892	62195836	ENSG00000168092	103.71	NearestStart	547
11	62200900	62202684	ENSG00000167257	114.57	NearestStart	361
11	62247386	62248848	ENSG00000110274	129.96	NearestStart	438
11	62249288	62250475	ENSG00000110344	105.59	NearestStart	-335
11	62252066	62253574	ENSG00000167283	121.67	NearestStart	120
11	62294586	62295402	ENSG00000149582	64.38	NearestStart	-1339
11	62327785	62329334	ENSG00000095139	129.11	NearestStart	196
11	62377565	62379871	ENSG00000196655	276.41	NearestStart	279
11	62381516	62382534	ENSG00000149397	83.52	NearestStart	25
11	62405721	62406553	ENSG00000172375	137.59	NearestStart	-5058
11	62406554	62407095	ENSG00000172273	54.31	NearestStart	-1127
11	63205811	63207106	ENSG00000172273	184.49	NearestStart	-64
11	63338144	63339780	ENSG00000160703	154.38	NearestStart	1461
11	63363752	63366055	ENSG00000110395	214.4	NearestStart	381
11	63464437	63465543	ENSG00000181264	125.34	NearestStart	934
11	63710600	63711956	ENSG00000196914	197.59	NearestStart	-2247
11	63753138	63754237	ENSG00000196914	81.96	NearestStart	-362
11	63764115	63765095	ENSG00000196914	86.81	NearestStart	1724
11	64300149	64302041	ENSG00000109929	216.23	NearestStart	-1054
11	64403996	64404620	ENSG00000149548	52	NearestStart	-1743
11	64551824	64552729	ENSG00000165495	58.11	NearestStart	-7701
11	64606548	64607714	ENSG00000165495	120.15	NearestStart	1051
11	64645116	64645881	ENSG00000149547	59.22	NearestStart	682
11	64656671	64657847	ENSG00000134910	95.11	NearestStart	-1121
11	64659885	64660581	ENSG00000134910	60.58	NearestStart	11
11	64784948	64785906	ENSG00000149554	71.18	NearestStart	-246
11	64786012	64787458	ENSG00000197798	142.2	NearestStart	96
11	64858826	64860044	ENSG00000110074	107.07	NearestStart	-159
11	65020294	65021601	ENSG00000110074	121.24	NearestStart	785
11	65021864	65023073	ENSG00000110080	76.76	NearestStart	-1098
11	65023801	65027396	ENSG00000043039	192.83	NearestStart	-1768
11	65027920	65029303	ENSG00000084234	213.69	NearestStart	-1243
11	65049587	65050245	ENSG00000084234	58.09	NearestStart	943
11	65092683	65094223	ENSG00000151502	123.95	NearestStart	694
11	65094838	65096230	ENSG00000166105	61.23	NearestStart	-477
11	65379754	65381257	ENSG00000177830	230.59	NearestStart	-715
11	65382221	65383599	ENSG00000205531	276.56	NearestStart	1746
11	65412658	65414340	ENSG00000110619	133.11	NearestStart	1488
11	65486091	65487730	ENSG00000166492	143.7	NearestStart	-794
11	65576470	65577634	ENSG00000110713	133.07	NearestStart	2074
11	65793027	65793651	ENSG00000177105	61.35	NearestStart	1373
11	65867447	65868872	ENSG00000167333	99.36	NearestStart	1368
11	65869754	65870834	ENSG00000167333	87.89	NearestStart	-29
11	66034744	66035848	ENSG00000217859	85.9	NearestStart	-5587
11	66141467	66143394	ENSG00000167355	324.52	NearestStart	-3465
11	66161206	66162183	ENSG00000051009	78.52	NearestStart	988
11	66163108	66165117	ENSG00000166313	176.33	NearestStart	1781
11	66200282	66201925	ENSG00000110171	178.25	NearestStart	2730
11	66367960	66368750	ENSG00000132275	50.79	NearestStart	5280
11	66644019	66645202	ENSG00000132275	115.32	NearestStart	1604
11	66645405	66646611	ENSG00000166337	93.1	NearestStart	1556
11	67033569	67034228	ENSG00000166337	54.53	NearestStart	-62
11	67131083	67131996	ENSG00000166340	61.52	NearestStart	1582
11	67330142	67331083	ENSG00000166340	70.96	NearestStart	-637
11	67735286	67736770	ENSG00000158042	134.9	NearestStart	2605
11	67794670	67795402	ENSG00000158042	64.6	NearestStart	1592
11	67838042	67838702	ENSG00000149050	53.82	NearestStart	820
11	68429292	68430413	ENSG00000130413	106.3	NearestStart	77
11	69727980	69728862	ENSG00000166436	55.82	NearestStart	11449
11	69795670	69796363	ENSG00000175348	58.99	NearestStart	1144
11	69920855	69921901	ENSG00000184014	123.96	NearestStart	1678
11	71174517	71175436	ENSG00000148925	55.57	NearestStart	40
11	71315952	71317143	ENSG00000133818	108.89	NearestStart	190
11	71317429	71319248	ENSG00000129083	159.6	NearestStart	1133
11	71467184	71468209	ENSG00000129083	82.85	NearestStart	39
11	71468210	71469235	ENSG00000129083	226.75	NearestStart	-18859
11	71490498	71491914	ENSG00000186104	203.24	NearestStart	1419
11	72108882	72109506	ENSG00000166689	54.06	NearestStart	1961
11	72526494	72527118	ENSG00000110700	50.87	NearestStart	925
11	72528777	72529563	ENSG00000006071	76.28	NearestStart	2286
11	72985118	72986375	ENSG00000129158	111.52	NearestStart	2718
11	73147837	73149001	ENSG00000129158	96.92	NearestStart	1784
11	73263756	73264452	ENSG00000110756	63.93	NearestStart	3351
11	73265446	73266538	ENSG00000110756	129.67	NearestStart	1315
11	73366933	73367596	ENSG00000074319	55.89	NearestStart	1384
11	73558110	73559757	ENSG00000151116	190.5	NearestStart	1071
11	73559873	73561943	ENSG00000151116	226.9	NearestStart	-71
11	73880165	73881087	ENSG00000179119	55.33	NearestStart	1581
11	73981824	73982859	ENSG00000129173	97.31	NearestStart	2000
11	74137971	74139137	ENSG00000109881	106.74	NearestStart	2820
11	74338162	74339347	ENSG00000109881	87.54	NearestStart	1326
11	74788251	74789644	ENSG00000109881	189.84	NearestStart	28
11	74790775	74792076	ENSG00000148943	165.08	NearestStart	1487
11	74950593	74951972	ENSG00000176668	169.07	NearestStart	1015
11	75205061	75206273	ENSG00000121621	144.67	NearestStart	717
11	75767624	75769273	ENSG00000007372	148.56	NearestStart	10000
11	75769910	75771502	ENSG00000007372	188.25	NearestStart	8950
11	75832036	75833515	ENSG00000007372	142.15	NearestStart	3170
11	76858966	76860109	ENSG00000176102	79.48	NearestStart	1728
11	77025314	77026160	ENSG00000085063	84.58	NearestStart	2224
11	77207246	77208467	ENSG00000110429	126.94	NearestStart	1797
11	77526882	77528466	ENSG00000166016	194.85	NearestStart	-930
11	77962263	77963449	ENSG00000149089	102.06	NearestStart	1173
11	82290297	82292267	ENSG00000149090	173.24	NearestStart	1111
11	82460723	82461718	ENSG00000110442	172.41	NearestStart	1580
11	82544519	82545204	ENSG00000110442	53.68	NearestStart	48
11	82546869	82548563	ENSG00000175104	168.18	NearestStart	1043
11	82581126	82582063	ENSG00000135365	94.8	NearestStart	2836
11	82582233	82584375	ENSG00000135365	113.15	NearestStart	-5258
11	82673138	82674548	ENSG00000110497	196.58	NearestStart	1478
11	85015763	85017248	ENSG00000180423	183.62	NearestStart	5773
11	85017335	85018715	ENSG00000180423	95.63	NearestStart	1252
11	85051320	85052743	ENSG00000175216	115.07	NearestStart	1553
11	85454897	85457259	ENSG00000149182	307.73	NearestStart	1204
11	85690937	85692777	ENSG00000134575	310.57	NearestStart	812
11	86426779	86427793	ENSG00000123444	93.9	NearestStart	2048
11	89593621	89595702	ENSG00000109919	274.03	NearestStart	1100
11	89596134	89596898	ENSG00000200090	51.81	NearestStart	5460
11	92164794	92165529	ENSG00000030066	55.9	NearestStart	1325
11	93110797	93111491	ENSG00000030066	57.53	NearestStart	-278
11	93113309	93114007	ENSG00000181693	57.59	NearestStart	-5589
11	93114311	93115316	ENSG00000149136	87.17	NearestStart	1829
11	93157514	93158549	ENSG00000149136	96.01	NearestStart	-97
11	93502109	93503809	ENSG00000134809	159.88	NearestStart	812
11	93865639	93866680	ENSG00000110048	59.6	NearestStart	1715
11	93867118	93868388	ENSG00000110048	98.33	NearestStart	-348
11	93915551	93916565	ENSG00000166902	89.69	NearestStart	1637
11	94142416	94143249	ENSG00000110107	69.26	NearestStart	1648
11	94440371	94441505	ENSG00000167986	133.91	NearestStart	1891
11	94463399	94464023	ENSG00000149532	51.27	NearestStart	1440
11	94602398	94603412	ENSG00000149485	91.4	NearestStart	-610
11	94604311	94605362	ENSG00000149485	129.49	NearestStart	-12330
11	95161049	95161977	ENSG00000167996	86.92	NearestStart	2589
11	95163601	95165442	ENSG00000167996	230.7	NearestStart	1309
11	95761506	95762677	ENSG00000186676	101.13	NearestStart	11414
11	95762705	95763961	ENSG00000149016	159.15	NearestStart	993
11	101487825	101488835	ENSG00000149480	79.97	NearestStart	2135
11	101722026	101722650	ENSG00000149480	53.3	NearestStart	-1145
11	101723516	101724741	ENSG00000149541	95.59	NearestStart	1256
11	101826895	101828005	ENSG00000162191	95.64	NearestStart	2203
11	102468423	102469118	ENSG00000214753	60.61	NearestStart	4011
11	102485505	102486236	ENSG00000214753	58.01	NearestStart	2109
11	104281133	104281792	ENSG00000162231	54.63	NearestStart	1755
11	105398507	105399166	ENSG00000207424	55.49	NearestStart	215
11	105451995	105453168	ENSG00000168066	85.23	NearestStart	2668
11	105453651	105454917	ENSG00000110047	90.75	NearestStart	-271
11	106940410	106941740	ENSG00000146670	162.78	NearestStart	1552
11	107235494	107236361	ENSG00000162298	55.28	NearestStart	1908
11	107385127	107386212	ENSG00000162298	80.36	NearestStart	-1306
11	107386606	107387300	ENSG00000172757	96.52	NearestStart	2626
11	107596148	107597139	ENSG00000172757	68.39	NearestStart	159
11	107597140	107598629	ENSG00000172500	87.57	NearestStart	-72
11	107599041	107600236	ENSG00000174744	106.24	NearestStart	1711
11	107600237	107600725	ENSG00000174744	56.87	NearestStart	-596
11	107600897	107601560	ENSG00000173914	56.41	NearestStart	1569
11	107842269	107843462	ENSG00000167797	82.26	NearestStart	-891
11	107872637	107873877	ENSG00000171084	123.27	NearestStart	-781
11	108041496	108042404	ENSG00000110066	80.62	NearestStart	2585
11	109670545	109671204	ENSG00000171067	58.52	NearestStart	1327
11	109806800	109808132	ENSG00000196763	128.35	NearestStart	1184
11	111255174	111256232	ENSG00000212089	101.47	NearestStart	-70
11	111258318	111259202	ENSG00000137497	81.98	NearestStart	1011
11	111401473	111402432	ENSG00000149357	76.53	NearestStart	1472
11	111449372	111450032	ENSG00000186635	73.55	NearestStart	32213
11	111450312	111451577	ENSG00000137478	132.94	NearestStart	4460
11	111461181	111461900	ENSG00000137478	52.58	NearestStart	2177
11	111462857	111463814	ENSG00000054965	63.32	NearestStart	1758
11	111550885	111551820	ENSG00000175582	78.78	NearestStart	2012
11	111602736	111603611	ENSG00000181924	70.2	NearestStart	1782
11	113249183	113250055	ENSG00000175567	91.79	NearestStart	4604
11	113252298	113253349	ENSG00000168014	80.02	NearestStart	1602
11	113430525	113431185	ENSG00000137492	51.9	NearestStart	2010
11	113775268	113776518	ENSG00000149269	107.9	NearestStart	3615
11	113776721	113777557	ENSG00000074201	68.39	NearestStart	1181
11	114880950	114882088	ENSG00000219529	82.41	NearestStart	2077
11	116147068	116147692	ENSG00000159063	51.17	NearestStart	1465
11	116164006	116164630	ENSG00000137513	51.42	NearestStart	1211
11	116472965	116473589	ENSG00000137509	54.25	NearestStart	-1092
11	116520817	116521789	ENSG00000137502	120.38	NearestStart	-191
11	116606060	116607037	ENSG00000137500	89.75	NearestStart	1887
11	116608975	116610568	ENSG00000150672	167.6	NearestStart	199
11	116704219	116705292	ENSG00000137504	109.3	NearestStart	2474
11	117298269	117298929	ENSG00000073921	57.68	NearestStart	2890
11	117735177	117736710	ENSG00000110172	119.87	NearestStart	2233
11	117777434	117778753	ENSG00000110172	134.1	NearestStart	-280
11	117810193	117811186	ENSG00000210825	72.37	NearestStart	-2747
11	117905795	117906558	ENSG00000166012	67.8	NearestStart	999
11	117940433	117941311	ENSG00000020922	86.56	NearestStart	1049
11	117948517	117949676	ENSG00000149212	98.54	NearestStart	1496
11	118165035	118166478	ENSG00000149212	222.95	NearestStart	-417
11	118392879	118394268	ENSG00000077458	134.53	NearestStart	1380
11	118394730	118395634	ENSG00000197188	65.71	NearestStart	1085
11	118405466	118406255	ENSG00000152558	56.43	NearestStart	2090
11	118431345	118432506	ENSG00000137692	81.51	NearestStart	-344
11	118460822	118461875	ENSG00000204403	74.06	NearestStart	-6526
11	118472265	118472994	ENSG00000170903	57.1	NearestStart	-343
11	118475800	118476424	ENSG00000182359	52.46	NearestStart	1401
11	118478245	118478983	ENSG00000137760	52.14	NearestStart	1227
11	118496371	118496995	ENSG00000110660	58.35	NearestStart	-630
11	118497434	118499015	ENSG00000149308	174.92	NearestStart	2427
11	118545754	118546378	ENSG00000149308	50.66	NearestStart	1435
11	118582581	118583573	ENSG00000166323	83.76	NearestStart	1199
11	119702160	119703267	ENSG00000178202	75.58	NearestStart	1732
11	119710909	119711533	ENSG00000137710	55.33	NearestStart	2102
11	119712794	119714031	ENSG00000150773	199.05	NearestStart	733
11	119714880	119715824	ENSG00000150779	103.4	NearestStart	1498
11	120667544	120668767	ENSG00000048028	173.58	NearestStart	2283
11	122435368	122436603	ENSG00000048028	100.02	NearestStart	-832
11	122436615	122437889	ENSG00000180425	119.36	NearestStart	1081
11	122438856	122439741	ENSG00000182985	68.63	NearestStart	-628
11	123116669	123117331	ENSG00000137656	57.17	NearestStart	1846
11	124049309	124050266	ENSG00000109917	67.98	NearestStart	-57
11	124173540	124174714	ENSG00000160584	127.23	NearestStart	1382
11	124327484	124329271	ENSG00000160613	154.6	NearestStart	1961
11	124485103	124486901	ENSG00000137747	95.19	NearestStart	7056
11	124532068	124532984	ENSG00000175913	75.66	NearestStart	515
11	124540820	124541774	ENSG00000118096	82.43	NearestStart	1527
11	124945190	124946227	ENSG00000110367	114.91	NearestStart	2047
11	124966846	124967606	ENSG00000118181	57.44	NearestStart	1388
11	124967978	124969209	ENSG00000137700	111.52	NearestStart	1334
11	125001301	125002887	ENSG00000149428	131.66	NearestStart	1777
11	125585196	125586720	ENSG00000188486	122.92	NearestStart	-896
11	125586925	125588427	ENSG00000188486	145.3	NearestStart	-4431
11	125642690	125643979	ENSG00000202252	139.21	NearestStart	-28
11	125644106	125645049	ENSG00000109971	99.69	NearestStart	1439
11	125645050	125646131	ENSG00000109971	88.96	NearestStart	-802
11	125729691	125730490	ENSG00000166261	64.57	NearestStart	904
11	128749323	128750010	ENSG00000110013	54.67	NearestStart	-336
11	129375992	129377045	ENSG00000120458	120.67	NearestStart	1969
11	129443768	129444392	ENSG00000150433	50.71	NearestStart	1616
11	129445954	129446969	ENSG00000165526	82.06	NearestStart	1562
11	129808406	129809139	ENSG00000182934	64.18	NearestStart	1270
11	133597029	133597903	ENSG00000170325	58.75	NearestStart	1948
11	133597904	133598772	ENSG00000134917	82.35	NearestStart	-4657
11	133600465	133601474	ENSG00000151503	72.11	NearestStart	2607
11	133626957	133628642	ENSG00000151503	139.78	NearestStart	1732
11	133650197	133651360	ENSG00000151500	97.91	NearestStart	1517
12	367492	368736	ENSG00000120647	98.84	NearestStart	-449
12	380635	382468	ENSG00000060237	268.01	NearestStart	971
12	733457	734298	ENSG00000082805	57.51	NearestStart	-1405
12	969260	969922	ENSG00000082805	50.59	NearestStart	547
12	971212	971836	ENSG00000082805	54.25	NearestStart	1172
12	971837	972668	ENSG00000006831	74.33	NearestStart	356
12	1470800	1471424	ENSG00000111203	52.39	NearestStart	401
12	1570868	1572276	ENSG00000171792	191.64	NearestStart	984
12	1574187	1575724	ENSG00000197905	143.78	NearestStart	765
12	1670864	1671852	ENSG00000011105	91.05	NearestStart	4379
12	1982372	1983770	ENSG00000078237	127.8	NearestStart	986
12	2792525	2793183	ENSG00000111247	67.23	NearestStart	-934
12	2855226	2856260	ENSG00000139180	118.2	NearestStart	-1335
12	2857634	2858543	ENSG00000139180	60.06	NearestStart	-163
12	2939522	2940613	ENSG00000010292	71.79	NearestStart	-114
12	3061197	3062327	ENSG00000111652	82.41	NearestStart	-1081
12	3731075	3731769	ENSG00000111652	52.51	NearestStart	319
12	3851591	3852498	ENSG00000159335	107.94	NearestStart	1242
12	4301606	4302522	ENSG00000111667	62.95	NearestStart	-2087
12	4516388	4517119	ENSG00000111667	56.92	NearestStart	854
12	4517383	4519985	ENSG00000111669	94.67	NearestStart	1489
12	4627209	4628043	ENSG00000010626	64.65	NearestStart	357
12	4628381	4629536	ENSG00000111676	76.38	NearestStart	2330
12	5923764	5924628	ENSG00000111676	68.23	NearestStart	5064
12	5929785	5930565	ENSG00000126749	61.47	NearestStart	367
12	6318852	6320952	ENSG00000089818	125.52	NearestStart	-1327
12	6471475	6472824	ENSG00000089818	100.48	NearestStart	161
12	6473415	6474075	ENSG00000221104	80.47	NearestStart	22130
12	6533721	6535028	ENSG00000111752	205.02	NearestStart	122
12	6546469	6547488	ENSG00000111752	194.98	NearestStart	1149
12	6584235	6585498	ENSG00000111788	113.42	NearestStart	-660
12	6640930	6642468	ENSG00000212432	217.79	NearestStart	-1819
12	6666502	6668414	ENSG00000180574	77	NearestStart	636
12	6669149	6670284	ENSG00000139083	295.01	NearestStart	667
12	6702392	6703406	ENSG00000165714	116.13	NearestStart	246
12	6703792	6704416	ENSG00000111269	52.71	NearestStart	302
12	6747044	6747863	ENSG00000111276	72	NearestStart	950
12	6829488	6831762	ENSG00000111276	114.03	NearestStart	1575
12	6832429	6833725	ENSG00000178878	93.62	NearestStart	41
12	6848033	6849103	ENSG00000213782	79.82	NearestStart	-211
12	6884570	6885252	ENSG00000013588	54.22	NearestStart	-13620
12	6906217	6907175	ENSG00000013588	59.32	NearestStart	-569
12	6908951	6909742	ENSG00000111332	64.69	NearestStart	-793
12	6947992	6949258	ENSG00000111332	124.74	NearestStart	-168
12	6950715	6951650	ENSG00000182993	76.01	NearestStart	-61
12	6994761	6995783	ENSG00000023734	142.62	NearestStart	-1325
12	6996644	6997455	ENSG00000023734	71.05	NearestStart	307
12	7979291	7980240	ENSG00000023734	91.41	NearestStart	28970
12	8124778	8126265	ENSG00000052126	163.03	NearestStart	1285
12	8126266	8127484	ENSG00000139154	178.56	NearestStart	874
12	8287490	8289086	ENSG00000111711	124.96	NearestStart	-1256
12	8432679	8433303	ENSG00000139163	51.77	NearestStart	349
12	8958705	8959695	ENSG00000205707	78.29	NearestStart	-8
12	8959732	8960398	ENSG00000123094	58.34	NearestStart	315
12	8990774	8991716	ENSG00000123094	99.23	NearestStart	1610
12	8992143	8993649	ENSG00000123096	199.97	NearestStart	416
12	9327618	9329792	ENSG00000111790	116.26	NearestStart	516
12	9329811	9330465	ENSG00000110841	54.19	NearestStart	358
12	9331409	9332238	ENSG00000061794	64.79	NearestStart	-1
12	9487114	9488211	ENSG00000013573	74.86	NearestStart	609
12	9489976	9491451	ENSG00000177340	169.29	NearestStart	-5061
12	10462608	10463232	ENSG00000177340	62.05	NearestStart	-1931
12	10550405	10551326	ENSG00000151746	73.44	NearestStart	223
12	10656555	10657203	ENSG00000087470	56.15	NearestStart	229
12	10657204	10658288	ENSG00000139133	93.07	NearestStart	-1283
12	10764727	10766569	ENSG00000139133	139.12	NearestStart	191
12	10845517	10846572	ENSG00000139133	68.14	NearestStart	1366
12	11213085	11214390	ENSG00000175548	132.53	NearestStart	101
12	11215731	11216736	ENSG00000134283	80.34	NearestStart	-228
12	11694722	11695524	ENSG00000198001	78.37	NearestStart	639
12	12309235	12310895	ENSG00000177119	186.66	NearestStart	1672
12	12401568	12402751	ENSG00000177119	136.92	NearestStart	2378
12	12603946	12605598	ENSG00000189079	92.41	NearestStart	-4396
12	12656400	12657216	ENSG00000189079	54.77	NearestStart	1052
12	12762526	12763150	ENSG00000211584	53.89	NearestStart	-5151
12	12763151	12764477	ENSG00000134291	160.49	NearestStart	190
12	12770171	12771319	ENSG00000134291	114.14	NearestStart	1486
12	12857336	12859087	ENSG00000177875	176.88	NearestStart	-4039
12	12921363	12922386	ENSG00000167553	81.68	NearestStart	1519
12	12934414	12935499	ENSG00000139644	62.99	NearestStart	474
12	13142982	13143769	ENSG00000139644	54.76	NearestStart	2380
12	14814339	14815038	ENSG00000178449	61.65	NearestStart	-81
12	14817823	14818447	ENSG00000161813	53.13	NearestStart	627
12	14818448	14818783	ENSG00000161813	50.93	NearestStart	1600
12	14846471	14847711	ENSG00000123268	202.18	NearestStart	774
12	14847712	14848958	ENSG00000185432	193.16	NearestStart	-65
12	15831851	15833036	ENSG00000050426	65.87	NearestStart	-304
12	15925283	15926776	ENSG00000183283	136.64	NearestStart	-818
12	15926915	15928846	ENSG00000183283	146.09	NearestStart	707
12	15955578	15956423	ENSG00000050438	88.39	NearestStart	-2922
12	19175280	19176385	ENSG00000135503	70.92	NearestStart	1444
12	19484774	19485975	ENSG00000123358	118	NearestStart	12590
12	21544760	21545857	ENSG00000123395	136.86	NearestStart	65
12	21700266	21700890	ENSG00000214466	53.24	NearestStart	-2190
12	21984173	21984978	ENSG00000063046	57.14	NearestStart	1709
12	22380277	22380937	ENSG00000135476	52.77	NearestStart	-40
12	22669692	22670980	ENSG00000123349	141.06	NearestStart	89
12	23994061	23995213	ENSG00000185591	118.65	NearestStart	-1601
12	24604927	24606011	ENSG00000205352	126.98	NearestStart	-925
12	24991468	24992861	ENSG00000205352	120.53	NearestStart	-125
12	25238275	25239408	ENSG00000197111	115.47	NearestStart	600
12	25239409	25240572	ENSG00000139546	138.3	NearestStart	-1309
12	26003544	26004749	ENSG00000123388	79.98	NearestStart	-7077
12	26004839	26005726	ENSG00000123388	60.42	NearestStart	-5469
12	26240205	26241113	ENSG00000123388	92.79	NearestStart	-316
12	26981240	26982088	ENSG00000123388	80.65	NearestStart	4781
12	26983099	26984231	ENSG00000180818	130.77	NearestStart	1197
12	27058663	27059585	ENSG00000172789	77.44	NearestStart	-8255
12	27568670	27569910	ENSG00000207571	128.33	NearestStart	14722
12	27754995	27757193	ENSG00000135486	81.81	NearestStart	-104
12	29424091	29425068	ENSG00000135486	67.26	NearestStart	3225
12	29425209	29426385	ENSG00000135441	147.71	NearestStart	963
12	30737844	30738914	ENSG00000135437	142.31	NearestStart	-2011
12	30738915	30739526	ENSG00000123353	55.44	NearestStart	546
12	30797481	30798656	ENSG00000182796	95.35	NearestStart	-748
12	31118655	31119842	ENSG00000065357	85.24	NearestStart	6
12	31119843	31120478	ENSG00000123374	66.39	NearestStart	-1010
12	31121958	31122851	ENSG00000111540	73.52	NearestStart	-1104
12	31363629	31364777	ENSG00000111540	74.16	NearestStart	296
12	31366759	31368138	ENSG00000139531	160.45	NearestStart	-863
12	31633255	31634406	ENSG00000197728	89.29	NearestStart	144
12	31772449	31773073	ENSG00000170515	68.91	NearestStart	-1248
12	32151671	32152724	ENSG00000170515	115.06	NearestStart	416
12	32723720	32724690	ENSG00000135482	111.02	NearestStart	-2092
12	32800099	32801112	ENSG00000135482	89.5	NearestStart	-1223
12	34065200	34065927	ENSG00000135482	50.04	NearestStart	157
12	34066674	34067848	ENSG00000135482	90.87	NearestStart	1480
12	34067849	34068603	ENSG00000139641	67.1	NearestStart	-1546
12	36996925	36998018	ENSG00000139641	102.41	NearestStart	181
12	37583757	37584788	ENSG00000196465	107.37	NearestStart	-1252
12	38121876	38122610	ENSG00000196465	56.97	NearestStart	76
12	38299717	38300786	ENSG00000092841	68.2	NearestStart	-216
12	38784369	38785282	ENSG00000176422	57.58	NearestStart	137
12	40822969	40824548	ENSG00000076067	180.91	NearestStart	70
12	40918865	40919894	ENSG00000166886	109.88	NearestStart	-2574
12	41005986	41008973	ENSG00000182199	215.24	NearestStart	304
12	42437791	42438727	ENSG00000166986	55.43	NearestStart	-73
12	42439686	42440979	ENSG00000166908	83.25	NearestStart	-1089
12	43554832	43556329	ENSG00000166908	94.17	NearestStart	501
12	43731571	43732418	ENSG00000135506	66.37	NearestStart	92
12	43897842	43898547	ENSG00000139266	57.29	NearestStart	-2306
12	43898548	43899285	ENSG00000123297	63.22	NearestStart	254
12	44405491	44407321	ENSG00000166896	91.51	NearestStart	-6680
12	44410939	44411819	ENSG00000166896	82.94	NearestStart	-1172
12	44672341	44672965	ENSG00000166896	51.6	NearestStart	67
12	45048773	45049759	ENSG00000135655	66.91	NearestStart	-1575
12	45050558	45051216	ENSG00000061987	52.71	NearestStart	-1189
12	45051715	45052401	ENSG00000061987	69.35	NearestStart	486
12	45053257	45053881	ENSG00000199179	52.05	NearestStart	166
12	45053882	45054335	ENSG00000196935	67.71	NearestStart	-293
12	45471834	45472458	ENSG00000184575	52.59	NearestStart	460
12	46384808	46385753	ENSG00000183735	92.15	NearestStart	-1794
12	46386160	46387413	ENSG00000183735	72.68	NearestStart	216
12	46448107	46449081	ENSG00000153179	76.98	NearestStart	-1427
12	46584265	46584889	ENSG00000174106	51.08	NearestStart	753
12	46643845	46645140	ENSG00000174099	66.7	NearestStart	-4022
12	46645141	46645477	ENSG00000111530	62.78	NearestStart	716
12	46683393	46684261	ENSG00000127334	71.38	NearestStart	1545
12	46784458	46785677	ENSG00000127314	140.22	NearestStart	-1060
12	46836386	46837051	ENSG00000127314	61.54	NearestStart	775
12	46859627	46860279	ENSG00000111581	53.21	NearestStart	-1483
12	47360981	47362212	ENSG00000111581	241.59	NearestStart	666
12	47395609	47396905	ENSG00000175782	137.23	NearestStart	-4462
12	47529817	47531505	ENSG00000175782	78.87	NearestStart	277
12	47531506	47531986	ENSG00000175782	55.42	NearestStart	1316
12	47532617	47533813	ENSG00000135679	121.26	NearestStart	642
12	47635071	47636944	ENSG00000111605	282.66	NearestStart	366
12	47697836	47698460	ENSG00000111605	54.11	NearestStart	1265
12	47737309	47738709	ENSG00000111596	132.3	NearestStart	-1122
12	47739067	47739827	ENSG00000135643	60.82	NearestStart	891
12	47867235	47867895	ENSG00000213292	67.64	NearestStart	82019
12	47946651	47947311	ENSG00000173451	54.77	NearestStart	-61
12	48017293	48018268	ENSG00000139291	77.17	NearestStart	1213
12	48247891	48248892	ENSG00000080371	95.75	NearestStart	524
12	48422104	48423199	ENSG00000121749	93.73	NearestStart	78
12	48424010	48424854	ENSG00000180632	61.13	NearestStart	-2778
12	48521364	48522332	ENSG00000173401	92.97	NearestStart	-16654
12	48522333	48522947	ENSG00000173401	54.59	NearestStart	-5324
12	48792086	48792710	ENSG00000186908	51.76	NearestStart	1023
12	48846130	48847007	ENSG00000111058	79.03	NearestStart	-6
12	48900502	48901224	ENSG00000179104	64.54	NearestStart	-1412
12	48901469	48903138	ENSG00000179104	92.35	NearestStart	687
12	48960892	48961782	ENSG00000133641	69.14	NearestStart	370
12	48963697	48964706	ENSG00000139324	128.46	NearestStart	53
12	49081544	49082204	ENSG00000173598	63.09	NearestStart	659
12	49082517	49083210	ENSG00000173598	60.57	NearestStart	3003
12	49444860	49445808	ENSG00000169372	65.1	NearestStart	-57
12	49604736	49605996	ENSG00000136040	149.22	NearestStart	-2528
12	49704469	49705921	ENSG00000028203	107.5	NearestStart	214
12	49728047	49729876	ENSG00000111142	247.55	NearestStart	-1176
12	49761802	49763279	ENSG00000111142	127.98	NearestStart	374
12	49851465	49852916	ENSG00000139343	234.4	NearestStart	205
12	49918059	49918992	ENSG00000139344	66.24	NearestStart	284
12	49919584	49920763	ENSG00000139350	222.63	NearestStart	-1049
12	50068477	50069181	ENSG00000139350	55.17	NearestStart	344
12	50633197	50634415	ENSG00000120802	120.97	NearestStart	1223
12	50731351	50732013	ENSG00000075415	55.32	NearestStart	304
12	50750090	50751369	ENSG00000075089	88.71	NearestStart	30
12	51409928	51410658	ENSG00000136021	52.56	NearestStart	391
12	51688038	51689065	ENSG00000139354	186.31	NearestStart	-20645
12	51859155	51859923	ENSG00000120800	53.28	NearestStart	217
12	51861177	51862386	ENSG00000185480	107.06	NearestStart	-1055
12	51948310	51949184	ENSG00000139372	69.22	NearestStart	-1646
12	51975591	51976709	ENSG00000139372	104.78	NearestStart	290
12	52058645	52059524	ENSG00000198431	56.7	NearestStart	-73
12	52120775	52121399	ENSG00000198431	50.65	NearestStart	1032
12	52121575	52122537	ENSG00000171310	83.38	NearestStart	1602
12	52132761	52133875	ENSG00000151131	128.46	NearestStart	997
12	52179663	52181130	ENSG00000136051	221.88	NearestStart	-903
12	52303932	52306215	ENSG00000136051	133.84	NearestStart	276
12	52354810	52356087	ENSG00000111785	141.78	NearestStart	717
12	52406322	52407467	ENSG00000151135	140.26	NearestStart	-53154
12	52646100	52647194	ENSG00000151135	69.65	NearestStart	1077
12	52647708	52648612	ENSG00000151136	60.56	NearestStart	1365
12	52652861	52653631	ENSG00000136045	55.33	NearestStart	-1385
12	52657958	52658582	ENSG00000136045	51.36	NearestStart	76
12	52666410	52667329	ENSG00000136003	59.66	NearestStart	242
12	52704844	52705900	ENSG00000212138	69.19	NearestStart	-6844
12	52728723	52729370	ENSG00000076513	52.64	NearestStart	-1627
12	52761155	52762403	ENSG00000111249	84.38	NearestStart	-1246
12	52959878	52960650	ENSG00000111271	81.55	NearestStart	379
12	52960651	52963696	ENSG00000089022	200.41	NearestStart	-1947
12	52963980	52964636	ENSG00000179295	56.38	NearestStart	1692
12	54397051	54398102	ENSG00000135119	87.7	NearestStart	-202
12	54398477	54399484	ENSG00000111707	56.84	NearestStart	-2107
12	54496388	54497784	ENSG00000111707	150.6	NearestStart	678
12	54498619	54499243	ENSG00000111775	53.94	NearestStart	34
12	54508008	54508975	ENSG00000022840	58.1	NearestStart	993
12	54510157	54511076	ENSG00000110917	76.75	NearestStart	814
12	54605001	54606184	ENSG00000175970	82.69	NearestStart	633
12	54606185	54607004	ENSG00000135124	90.13	NearestStart	-7474
12	54611219	54612222	ENSG00000170633	88.06	NearestStart	-1014
12	54645816	54646885	ENSG00000170633	79.11	NearestStart	336
12	54653021	54653755	ENSG00000188735	83.19	NearestStart	815
12	54654421	54655293	ENSG00000110987	64.7	NearestStart	1346
12	54676447	54677108	ENSG00000184445	55.21	NearestStart	-69
12	54722333	54723696	ENSG00000139726	256.82	NearestStart	-547
12	54783422	54784092	ENSG00000130787	55.32	NearestStart	868
12	54785086	54787319	ENSG00000130921	159.37	NearestStart	-1499
12	54796205	54797073	ENSG00000183955	55.27	NearestStart	3867
12	54797074	54798075	ENSG00000086598	119.65	NearestStart	-2229
12	54798454	54799509	ENSG00000086598	99.54	NearestStart	490
12	54799777	54800401	ENSG00000111364	53.04	NearestStart	194
12	54806772	54807965	ENSG00000111358	97.99	NearestStart	-192
12	54808499	54809233	ENSG00000111358	56.52	NearestStart	543
12	54831350	54832302	ENSG00000185344	78.51	NearestStart	534
12	54832678	54833302	ENSG00000179195	52.21	NearestStart	766
12	54838151	54840428	ENSG00000184992	169.45	NearestStart	804
12	54868028	54869017	ENSG00000208928	88.32	NearestStart	-97086
12	54870532	54871537	ENSG00000132341	77.83	NearestStart	546
12	54900550	54901680	ENSG00000061936	70.6	NearestStart	-1142
12	54978983	54979931	ENSG00000151963	70.47	NearestStart	359
12	54994466	54995377	ENSG00000073614	92.82	NearestStart	1389
12	55014169	55015031	ENSG00000171823	71.85	NearestStart	102792
12	55128532	55129156	ENSG00000171823	50.5	NearestStart	2724
12	55129612	55131028	ENSG00000171823	88.16	NearestStart	-595
12	55148769	55150288	ENSG00000151065	78.63	NearestStart	1566
12	55166839	55167846	ENSG00000111206	88.29	NearestStart	1338
12	55202063	55203414	ENSG00000130038	110.32	NearestStart	1449
12	55316214	55317105	ENSG00000111224	58.77	NearestStart	1272
12	55323362	55326291	ENSG00000047621	162.35	NearestStart	1547
12	55366606	55367715	ENSG00000047617	108.01	NearestStart	1895
12	55368377	55369549	ENSG00000047617	162.26	NearestStart	-4126
12	55403335	55405206	ENSG00000067182	144.12	NearestStart	2670
12	55431394	55432085	ENSG00000111639	55.23	NearestStart	1243
12	55685302	55686060	ENSG00000010295	55.78	NearestStart	1777
12	55766370	55766994	ENSG00000111641	52.1	NearestStart	1272
12	55910090	55911226	ENSG00000111642	100.01	NearestStart	2577
12	56109623	56110663	ENSG00000111653	90.57	NearestStart	1637
12	56168045	56169571	ENSG00000126746	207.55	NearestStart	2428
12	56169572	56170529	ENSG00000126746	87.12	NearestStart	-219
12	56198768	56199670	ENSG00000215021	68.32	NearestStart	2160
12	56225513	56226892	ENSG00000111684	97.25	NearestStart	1342
12	56227108	56227808	ENSG00000111684	50.76	NearestStart	-541
12	56270251	56270976	ENSG00000059804	73.16	NearestStart	2955
12	56271841	56272635	ENSG00000171847	59.45	NearestStart	-16009
12	56374245	56375766	ENSG00000003056	129.46	NearestStart	2745
12	56430393	56432437	ENSG00000003056	156.27	NearestStart	1376
12	56432861	56434854	ENSG00000212440	81.18	NearestStart	3042
12	56463080	56463811	ENSG00000212440	70.69	NearestStart	849
[truncated: 6,374 more rows]
