# Supplementary material for: Identification and Regulation of c-Myb Target Genes in MCF-7 Cells
Source: BMC Cancer. 2011 Jan 25;11:30. doi: 10.1186/1471-2407-11-30 (PMC3038977; doi:10.1186/1471-2407-11-30)
Supplement: Additional file 4 — The ChIP-on-chip results obtained using estrogen-deprived then beta-estradiol stimulated cells and antibody 1.1 (tab-delimited text file). [file 1471-2407-11-30-S4.TXT]

chr	start	end	name	score	feature	distance
1	52756	53593	ENSG00000205292	81.21	NearestStart	-122
1	350037	350745	ENSG00000049245	59.84	NearestStart	-33510
1	618541	619422	ENSG00000198520	64.98	NearestStart	4721
1	743475	744356	ENSG00000132763	60.21	NearestStart	-3695
1	776751	777733	ENSG00000117448	158.65	NearestStart	1405
1	1155871	1156524	ENSG00000216741	55.58	NearestStart	-99583
1	3529095	3530004	ENSG00000123091	66.68	NearestStart	-1074
1	6367402	6368026	ENSG00000221306	51.45	NearestStart	-7690
1	6563230	6564245	ENSG00000157077	91.02	NearestStart	-2866
1	7720406	7721495	ENSG00000134748	90.59	NearestStart	-88
1	8006730	8007487	ENSG00000169174	89.48	NearestStart	70254
1	8009523	8010326	ENSG00000221591	60.26	NearestStart	6182
1	8350390	8351081	ENSG00000134709	60.56	NearestStart	438
1	8411934	8412625	ENSG00000162607	55.52	NearestStart	-827
1	8507540	8508164	ENSG00000125703	54.23	NearestStart	-288
1	8851838	8852491	ENSG00000177414	51.95	NearestStart	-26369
1	8862851	8864008	ENSG00000177414	106.01	NearestStart	-4971
1	10016045	10017002	ENSG00000118473	60.81	NearestStart	-3862
1	10413501	10414125	ENSG00000206757	94.9	NearestStart	39676
1	10948859	10949765	ENSG00000184957	108.11	NearestStart	-3200
1	11173755	11174523	ENSG00000162623	68.76	NearestStart	-281
1	11719253	11720254	ENSG00000222849	80.67	NearestStart	-79
1	11784407	11785209	ENSG00000137965	56.62	NearestStart	97
1	11789335	11790344	ENSG00000213521	114.99	NearestStart	-1865
1	13347821	13348445	ENSG00000197147	51.24	NearestStart	31447
1	13568657	13569281	ENSG00000171492	51.24	NearestStart	-6794
1	13710340	13711074	ENSG00000117505	58.26	NearestStart	-7469
1	13714619	13715346	ENSG00000137942	58.26	NearestStart	916
1	13784755	13785627	ENSG00000117600	80.93	NearestStart	-4870
1	14793048	14794231	ENSG00000212666	122.83	NearestStart	-1056
1	15559375	15560269	ENSG00000079335	124.18	NearestStart	588
1	15562836	15563644	ENSG00000181656	87.8	NearestStart	-3263
1	15724655	15725571	ENSG00000162692	74.82	NearestStart	-7920
1	15884973	15885633	ENSG00000162692	50.47	NearestStart	301
1	16048593	16049254	ENSG00000162699	55.81	NearestStart	124
1	16197790	16198880	ENSG00000162650	233.89	NearestStart	425
1	16550378	16551323	ENSG00000168710	56.6	NearestStart	-5739
1	16566800	16567769	ENSG00000168710	62.76	NearestStart	434
1	16864493	16865494	ENSG00000143093	71.77	NearestStart	3688
1	16924245	16924934	ENSG00000186150	55.1	NearestStart	-4351
1	17215421	17216045	ENSG00000116396	52.45	NearestStart	-3362
1	18300876	18301676	ENSG00000203878	74.67	NearestStart	-2090
1	18677817	18678502	ENSG00000116489	62.64	NearestStart	-234
1	19156563	19157359	ENSG00000081026	73.51	NearestStart	585
1	19408234	19409382	ENSG00000130939	261.04	NearestStart	442
1	19411159	19411783	ENSG00000118655	51.06	NearestStart	22646
1	19415019	19415714	ENSG00000173212	77.56	NearestStart	-1251
1	19449638	19450558	ENSG00000134256	110.23	NearestStart	-3999
1	20020435	20021059	ENSG00000116830	56.62	NearestStart	-42
1	20852768	20853703	ENSG00000198162	78.02	NearestStart	-3801
1	20992410	20993344	ENSG00000175279	165.51	NearestStart	755
1	21871330	21872170	ENSG00000171943	98.58	NearestStart	-4493
1	22247754	22248378	ENSG00000171943	51.57	NearestStart	1310
1	22289267	22290257	ENSG00000196369	89.49	NearestStart	93142
1	22520173	22520983	ENSG00000117289	54.07	NearestStart	-32
1	22649549	22650209	ENSG00000131788	53.45	NearestStart	-5238
1	23292908	23293650	ENSG00000177799	53.7	NearestStart	-7485
1	23293651	23294274	ENSG00000216664	56.9	NearestStart	475
1	28155798	28156675	ENSG00000218680	72.29	NearestStart	22840
1	28434476	28435235	ENSG00000213223	82.91	NearestStart	24601
1	28435474	28436351	ENSG00000183941	72.44	NearestStart	1220
1	28717713	28718626	ENSG00000118292	68.21	NearestStart	-1250
1	29427627	29428540	ENSG00000159208	83.23	NearestStart	3622
1	29435520	29436642	ENSG00000171819	120.05	NearestStart	1770
1	31949290	31949951	ENSG00000178796	50.93	NearestStart	-5138
1	32465706	32466580	ENSG00000178796	79.96	NearestStart	-817
1	32512012	32512953	ENSG00000177674	81.61	NearestStart	524
1	32704079	32704703	ENSG00000176075	50.68	NearestStart	3350
1	33711406	33712180	ENSG00000186269	73.67	NearestStart	2954
1	35269438	35270325	ENSG00000186844	83.11	NearestStart	2451
1	35505698	35506424	ENSG00000184330	60.02	NearestStart	979
1	35793648	35794707	ENSG00000160688	126.42	NearestStart	-122
1	35955605	35956261	ENSG00000160685	51.46	NearestStart	-2701
1	38030579	38031571	ENSG00000011021	79.53	NearestStart	541
1	39352830	39353762	ENSG00000208011	120.55	NearestStart	5764
1	39569236	39569975	ENSG00000125459	53.83	NearestStart	-23
1	39932868	39933685	ENSG00000203761	69.08	NearestStart	-2956
1	40333068	40333995	ENSG00000132698	95.09	NearestStart	-3418
1	40400011	40400938	ENSG00000196189	82.19	NearestStart	-3807
1	40401191	40402104	ENSG00000160785	84.26	NearestStart	4
1	40716948	40717962	ENSG00000163467	66.8	NearestStart	5556
1	41106530	41107326	ENSG00000143303	57.91	NearestStart	-1423
1	42695083	42696142	ENSG00000018625	158.07	NearestStart	-4102
1	42696818	42697700	ENSG00000162734	150.85	NearestStart	8566
1	42697701	42698239	ENSG00000162734	52.76	NearestStart	10027
1	42771547	42772242	ENSG00000217568	59.76	NearestStart	-16341
1	43406270	43407063	ENSG00000217568	100.26	NearestStart	-14435
1	43409363	43410439	ENSG00000158869	146.1	NearestStart	-6365
1	43573053	43573750	ENSG00000173110	56.87	NearestStart	-1222
1	43587705	43588655	ENSG00000162746	77.91	NearestStart	-280
1	43598498	43599443	ENSG00000081721	102.26	NearestStart	-5722
1	43666611	43667680	ENSG00000081721	145.48	NearestStart	-5063
1	43942179	43943380	ENSG00000117143	163.52	NearestStart	-7575
1	43946643	43947516	ENSG00000143228	92.06	NearestStart	-1318
1	44090924	44091836	ENSG00000143228	68.54	NearestStart	210
1	44165542	44166345	ENSG00000216795	53.46	NearestStart	-2473
1	44218428	44219375	ENSG00000215838	89.02	NearestStart	951
1	44453602	44454380	ENSG00000143179	76.47	NearestStart	722
1	44913958	44915161	ENSG00000143194	181.21	NearestStart	-4796
1	44917702	44918657	ENSG00000198842	134.27	NearestStart	18943
1	45084208	45084832	ENSG00000143155	50.02	NearestStart	119
1	45734617	45735384	ENSG00000120370	58	NearestStart	110
1	45759112	45759952	ENSG00000162493	61.32	NearestStart	1916
1	45790490	45791358	ENSG00000116132	96.66	NearestStart	133
1	46243632	46244404	ENSG00000010165	62.07	NearestStart	-146
1	46370057	46371008	ENSG00000197959	80.96	NearestStart	-4588
1	46876698	46877745	ENSG00000197959	61.5	NearestStart	-851
1	49019096	49019899	ENSG00000180999	54.32	NearestStart	-26607
1	51473459	51474083	ENSG00000117592	54.57	NearestStart	631
1	51539329	51540280	ENSG00000117593	80.22	NearestStart	-310
1	51854573	51855310	ENSG00000185278	59.68	NearestStart	1815
1	51855554	51856495	ENSG00000189337	155.99	NearestStart	-4739
1	52377768	52378821	ENSG00000116161	130.41	NearestStart	760
1	52642719	52643776	ENSG00000116183	116.16	NearestStart	-3343
1	52789962	52790872	ENSG00000075391	67.23	NearestStart	-146
1	55348062	55348797	ENSG00000116191	59.78	NearestStart	1444
1	55451783	55452695	ENSG00000203729	84.99	NearestStart	-517
1	57063720	57064583	ENSG00000135838	88.69	NearestStart	-4886
1	57210723	57211385	ENSG00000142634	60.34	NearestStart	-49645
1	59023506	59024281	ENSG00000116698	57.68	NearestStart	52540
1	60053559	60054794	ENSG00000143344	259.21	NearestStart	-138
1	62673736	62674707	ENSG00000116667	118.63	NearestStart	-2884
1	63022106	63022937	ENSG00000116668	71.69	NearestStart	97
1	64415709	64416711	ENSG00000116747	80.83	NearestStart	-2245
1	64437107	64437731	ENSG00000142634	52.95	NearestStart	-46184
1	66767792	66768633	ENSG00000143355	63.67	NearestStart	-2624
1	67163757	67164827	ENSG00000218506	99.26	NearestStart	-850
1	67669108	67670086	ENSG00000163395	62.81	NearestStart	-1910
1	67898483	67899295	ENSG00000081277	71.5	NearestStart	-3496
1	68435892	68437519	ENSG00000221028	174.85	NearestStart	-21945
1	70592198	70592895	ENSG00000116138	52.68	NearestStart	-1240
1	70765597	70766502	ENSG00000163485	58.69	NearestStart	30308
1	71248081	71248930	ENSG00000159388	67.92	NearestStart	-2117
1	71326550	71327206	ENSG00000133069	56.53	NearestStart	19170
1	74725011	74725914	ENSG00000133069	107.36	NearestStart	39023
1	74971147	74972090	ENSG00000116786	152.23	NearestStart	1559
1	78018092	78018868	ENSG00000123836	70.54	NearestStart	-233
1	78888201	78888894	ENSG00000123838	60.4	NearestStart	-6851
1	79248878	79249862	ENSG00000123838	69.17	NearestStart	-4632
1	79293223	79294352	ENSG00000203710	143.17	NearestStart	-922
1	85300036	85301172	ENSG00000123689	151.66	NearestStart	1712
1	85442825	85443801	ENSG00000117597	73.85	NearestStart	2
1	85512096	85512831	ENSG00000117625	73.43	NearestStart	1197
1	85702276	85702981	ENSG00000203705	58.84	NearestStart	2525
1	87368408	87369591	ENSG00000143499	191.86	NearestStart	-7307
1	89516233	89516932	ENSG00000215819	78.41	NearestStart	-4939
1	89794497	89795286	ENSG00000215819	67.91	NearestStart	-1042
1	90052398	90053240	ENSG00000082482	82.51	NearestStart	71250
1	91770628	91771440	ENSG00000197520	57.87	NearestStart	-3432
1	92353227	92354222	ENSG00000197520	95.95	NearestStart	1211
1	93576597	93577335	ENSG00000183888	67.54	NearestStart	-5528
1	93687162	93687904	ENSG00000143786	61.36	NearestStart	1423
1	94476796	94477589	ENSG00000163041	51.77	NearestStart	1589
1	95309578	95310778	ENSG00000010072	121.91	NearestStart	462
1	99497566	99498225	ENSG00000135778	51.47	NearestStart	110688
1	100486178	100487116	ENSG00000055070	82.85	NearestStart	493
1	100591199	100592048	ENSG00000183780	59	NearestStart	-7414
1	100773053	100773816	ENSG00000217607	57.48	NearestStart	-56800
1	100949965	100950831	ENSG00000152904	74.6	NearestStart	201
1	100958186	100958992	ENSG00000152904	57.4	NearestStart	2720
1	101227625	101228386	ENSG00000116977	52.2	NearestStart	38198
1	102110279	102110942	ENSG00000174371	53.2	NearestStart	-6799
1	108134006	108135056	ENSG00000174371	80.62	NearestStart	1903
1	109828509	109829537	ENSG00000054282	69.18	NearestStart	-99
1	110323092	110324011	ENSG00000179456	74.46	NearestStart	-1410
1	110329265	110330581	ENSG00000121644	367.59	NearestStart	-2408
1	110379410	110380537	ENSG00000177757	121.79	NearestStart	861
1	110452234	110452918	ENSG00000209530	53.96	NearestStart	-403
1	110552226	110552850	ENSG00000219250	55.6	NearestStart	-4903
1	110734714	110735635	ENSG00000196240	58.87	NearestStart	-2714
1	110751760	110752672	ENSG00000117154	56.76	NearestStart	-5951
1	110866925	110867771	ENSG00000179023	82.66	NearestStart	-2194
1	111020920	111021901	ENSG00000217713	136.05	NearestStart	-21784
1	111296051	111296675	ENSG00000070831	50.15	NearestStart	12597
1	111622579	111623997	ENSG00000184677	225.74	NearestStart	-1382
1	112963072	112964059	ENSG00000206935	83.04	NearestStart	-68876
1	112964427	112965329	ENSG00000206935	75.7	NearestStart	-68133
1	112968972	112969923	ENSG00000158156	79.74	NearestStart	-3293
1	113735583	113736853	ENSG00000130770	193.64	NearestStart	-722
1	114217979	114219177	ENSG00000130770	106.4	NearestStart	276
1	114219799	114220493	ENSG00000209791	60.36	NearestStart	1138
1	114272207	114273133	ENSG00000060656	78.31	NearestStart	-114
1	115059505	115060449	ENSG00000084623	106.96	NearestStart	5148
1	115123980	115124779	ENSG00000116478	69.09	NearestStart	-18283
1	116454654	116455505	ENSG00000215897	59.33	NearestStart	-4734
1	116996912	116997690	ENSG00000121903	63.25	NearestStart	587
1	117341906	117342770	ENSG00000158109	89.72	NearestStart	-2321
1	117404430	117405160	ENSG00000146463	53.17	NearestStart	-1457
1	117707793	117709006	ENSG00000185090	240.21	NearestStart	-1782
1	118529912	118530948	ENSG00000117000	100.94	NearestStart	383
1	119246603	119247505	ENSG00000117000	97.68	NearestStart	1563
1	120150837	120151881	ENSG00000187815	139	NearestStart	1474
1	120804184	120804879	ENSG00000117400	56.47	NearestStart	-3009
1	120809987	120810611	ENSG00000204859	52.57	NearestStart	587
1	142534056	142534795	ENSG00000117399	65.75	NearestStart	-9508
1	142720689	142721675	ENSG00000117399	97.21	NearestStart	1285
1	143050244	143050953	ENSG00000126091	57.7	NearestStart	-3626
1	144149907	144150957	ENSG00000126091	93.48	NearestStart	838
1	144282107	144282731	ENSG00000117407	55.04	NearestStart	-6037
1	144798664	144799288	ENSG00000117411	52.71	NearestStart	975
1	144989477	144990350	ENSG00000178028	75.3	NearestStart	9026
1	146095768	146096392	ENSG00000198520	52.71	NearestStart	977
1	146396679	146397418	ENSG00000205028	63.4	NearestStart	-1867
1	147844228	147844937	ENSG00000117450	63.27	NearestStart	1084
1	148072076	148073109	ENSG00000117461	98.85	NearestStart	996
1	148165069	148166369	ENSG00000142961	274.8	NearestStart	-21548
1	148247598	148248579	ENSG00000162373	87.98	NearestStart	-3919
1	148505974	148506777	ENSG00000116285	61.07	NearestStart	2213
1	148525199	148525999	ENSG00000218025	71.23	NearestStart	-21416
1	149403672	149404780	ENSG00000218025	133.81	NearestStart	-22397
1	149432766	149433739	ENSG00000134744	253.23	NearestStart	1369
1	149565401	149566025	ENSG00000162402	50.98	NearestStart	1591
1	149586613	149587456	ENSG00000187889	78.62	NearestStart	-6088
1	149944395	149945272	ENSG00000116285	87.1	NearestStart	-580
1	149948716	149949557	ENSG00000177606	55.12	NearestStart	-919
1	150003761	150004568	ENSG00000152763	56.21	NearestStart	-599
1	150042096	150042825	ENSG00000142864	62.36	NearestStart	-397
1	150278962	150279946	ENSG00000216291	97.4	NearestStart	803
1	150280428	150281125	ENSG00000221203	55.93	NearestStart	-14011
1	150353747	150354806	ENSG00000118454	138.89	NearestStart	795
1	150359731	150360355	ENSG00000050628	51.6	NearestStart	37998
1	150399119	150399743	ENSG00000132485	50.09	NearestStart	-7217
1	150601307	150602104	ENSG00000162621	69.33	NearestStart	-3390
1	150859486	150860145	ENSG00000162618	67.23	NearestStart	-1633
1	150897927	150898627	ENSG00000221083	67.11	NearestStart	82631
1	151018426	151019087	ENSG00000217763	98.85	NearestStart	1105
1	151067598	151068533	ENSG00000055732	64.14	NearestStart	-13279
1	151281651	151282459	ENSG00000097096	64.23	NearestStart	-2830
1	151297263	151297923	ENSG00000142867	53.74	NearestStart	4263
1	151585225	151586130	ENSG00000153904	68.41	NearestStart	1135
1	151632431	151633091	ENSG00000154451	51.92	NearestStart	-5101
1	151656603	151657348	ENSG00000185636	55.94	NearestStart	2616
1	152214610	152215234	ENSG00000221083	50.78	NearestStart	-12975
1	152224186	152225057	ENSG00000216580	76.18	NearestStart	722
1	152429329	152430164	ENSG00000137962	72.95	NearestStart	-901
1	152738584	152739410	ENSG00000172339	70.85	NearestStart	1517
1	153102764	153103566	ENSG00000074800	62.09	NearestStart	9529
1	153222319	153223363	ENSG00000117543	70.87	NearestStart	36325
1	153239035	153239970	ENSG00000134215	85.2	NearestStart	175062
1	153265166	153266291	ENSG00000074800	127.43	NearestStart	-1484
1	153437356	153438315	ENSG00000168679	82.34	NearestStart	445
1	153797526	153798515	ENSG00000134248	82.71	NearestStart	323
1	153846608	153848015	ENSG00000143105	300.39	NearestStart	-3942
1	153923375	153924390	ENSG00000177272	71.05	NearestStart	-1742
1	153982153	153983595	ENSG00000121931	260.28	NearestStart	12038
1	154089260	154090321	ENSG00000007341	168.07	NearestStart	-864
1	154294172	154295119	ENSG00000216301	78.42	NearestStart	1398
1	154382627	154383509	ENSG00000134242	70.76	NearestStart	-2122
1	154430527	154431566	ENSG00000134242	140.5	NearestStart	-3942
1	154488294	154489368	ENSG00000213281	97.83	NearestStart	1533
1	154579283	154579944	ENSG00000052723	55.59	NearestStart	849
1	154738696	154739556	ENSG00000143061	77.41	NearestStart	14925
1	154739557	154740067	ENSG00000155761	52.38	NearestStart	-555
1	154963479	154964317	ENSG00000092607	76.17	NearestStart	87099
1	155373699	155374705	ENSG00000134193	117.52	NearestStart	4889
1	155934767	155935427	ENSG00000215863	61.36	NearestStart	1879
1	156935967	156936591	ENSG00000213241	52.33	NearestStart	25284
1	158102664	158104110	ENSG00000175262	201.74	NearestStart	-1982
1	158267150	158268248	ENSG00000203839	165.22	NearestStart	3289
1	158345828	158346659	ENSG00000203834	54.68	NearestStart	3284
1	158450315	158451115	ENSG00000143368	66.67	NearestStart	1257
1	158451776	158452671	ENSG00000163113	76.03	NearestStart	1712
1	159102761	159103674	ENSG00000163155	141.06	NearestStart	1288
1	159104152	159105035	ENSG00000163159	68.75	NearestStart	-3476
1	159254907	159255928	ENSG00000143393	123.15	NearestStart	1414
1	159256813	159257509	ENSG00000143390	51.63	NearestStart	-187
1	159323352	159324482	ENSG00000143436	88.38	NearestStart	-1097
1	159353389	159354453	ENSG00000213171	135.47	NearestStart	2410
1	159371284	159372271	ENSG00000163191	160.28	NearestStart	-2827
1	159416580	159417489	ENSG00000163191	60.98	NearestStart	-4293
1	159420378	159421002	ENSG00000159450	61.14	NearestStart	-567
1	159445328	159445952	ENSG00000219179	54.04	NearestStart	4449
1	159759438	159760279	ENSG00000215853	65.23	NearestStart	-791
1	159957697	159958520	ENSG00000143520	62.86	NearestStart	-2201
1	159980483	159981141	ENSG00000185962	54.81	NearestStart	2717
1	159981142	159981659	ENSG00000163216	51.93	NearestStart	-620
1	160790372	160790996	ENSG00000213166	50.02	NearestStart	13472
1	161557029	161557869	ENSG00000177000	91.25	NearestStart	4295
1	161558557	161559357	ENSG00000163218	56.77	NearestStart	2715
1	163678737	163679985	ENSG00000143546	118.15	NearestStart	-2258
1	163815001	163816186	ENSG00000143543	121.35	NearestStart	2465
1	163935562	163936467	ENSG00000143545	75.27	NearestStart	1244
1	164064236	164065091	ENSG00000143549	66.59	NearestStart	1904
1	164297744	164298830	ENSG00000169291	155.3	NearestStart	2629
1	165220179	165221064	ENSG00000143603	93.19	NearestStart	6614
1	165348849	165350081	ENSG00000163354	93.91	NearestStart	7715
1	166414914	166416695	ENSG00000116539	125.88	NearestStart	1422
1	167968054	167968947	ENSG00000163374	69.1	NearestStart	2040
1	168768004	168768793	ENSG00000116580	59.24	NearestStart	4450
1	168900070	168900694	ENSG00000204491	54.5	NearestStart	2335
1	170017238	170018286	ENSG00000160781	184.5	NearestStart	-3823
1	170072673	170073441	ENSG00000116604	64.75	NearestStart	-1543
1	170076410	170077285	ENSG00000116604	78.42	NearestStart	-2404
1	170629846	170631147	ENSG00000117036	82.48	NearestStart	1102
1	170684824	170685879	ENSG00000160856	154.07	NearestStart	2632
1	171713740	171714772	ENSG00000196171	90.36	NearestStart	1099
1	172060271	172061142	ENSG00000188004	65.37	NearestStart	-3593
1	172105658	172107027	ENSG00000143315	257.33	NearestStart	1255
1	172332196	172332855	ENSG00000204480	55.3	NearestStart	2335
1	173036067	173036870	ENSG00000122223	67.41	NearestStart	-3445
1	173235954	173237092	ENSG00000122223	128.17	NearestStart	-4836
1	174449922	174450546	ENSG00000143217	50.32	NearestStart	2614
1	174695587	174696571	ENSG00000143256	66.46	NearestStart	1101
1	176330107	176331025	ENSG00000158796	79.34	NearestStart	-2182
1	176962367	176963162	ENSG00000162494	65.43	NearestStart	2489
1	178307736	178308451	ENSG00000158850	79.26	NearestStart	-2642
1	180625702	180626566	ENSG00000158850	77.98	NearestStart	-6440
1	180642862	180643982	ENSG00000162494	126.05	NearestStart	-1790
1	181020641	181021692	ENSG00000143171	136.05	NearestStart	2317
1	181187056	181187838	ENSG00000212920	77.52	NearestStart	-2653
1	181760797	181761608	ENSG00000007908	55.01	NearestStart	1777
1	181871693	181872628	ENSG00000135845	81.04	NearestStart	-4971
1	182274217	182275028	ENSG00000218626	93.54	NearestStart	-5963
1	182619889	182620513	ENSG00000185097	50.54	NearestStart	-6644
1	183385610	183386845	ENSG00000216423	178.9	NearestStart	-43187
1	183391318	183392281	ENSG00000143207	72.41	NearestStart	-6929
1	183392932	183393966	ENSG00000217584	97.41	NearestStart	-71170
1	188713835	188714939	ENSG00000135821	187.67	NearestStart	2262
1	191293131	191293959	ENSG00000157060	102.93	NearestStart	2120
1	191302133	191303192	ENSG00000198756	115.54	NearestStart	-731
1	191339887	191340845	ENSG00000121486	120.73	NearestStart	7051
1	196011747	196012693	ENSG00000121486	97.41	NearestStart	1343
1	196145620	196146593	ENSG00000162670	94.29	NearestStart	-453
1	198909336	198910090	ENSG00000116750	80.03	NearestStart	-6382
1	199098709	199099370	ENSG00000023572	57.62	NearestStart	1980
1	199405580	199406530	ENSG00000162701	91.15	NearestStart	-669
1	199447255	199447939	ENSG00000118197	54.7	NearestStart	-3587
1	199515707	199516849	ENSG00000116857	261.17	NearestStart	1745
1	200022417	200023078	ENSG00000159346	59.39	NearestStart	2440
1	201191600	201192522	ENSG00000122180	88.57	NearestStart	1730
1	201320270	201321226	ENSG00000176754	89.41	NearestStart	-4601
1	201356713	201357589	ENSG00000143845	65.45	NearestStart	2224
1	201539170	201539866	ENSG00000143850	52.39	NearestStart	-3716
1	202281612	202282535	ENSG00000174529	76.91	NearestStart	1014
1	202385530	202386519	ENSG00000162897	65.43	NearestStart	-2353
1	202599383	202600268	ENSG00000179743	103.33	NearestStart	-1364
1	203319197	203320111	ENSG00000196482	56.1	NearestStart	333070
1	203482831	203483757	ENSG00000196482	94.81	NearestStart	191477
1	203502684	203503678	ENSG00000118873	132.11	NearestStart	1721
1	205212470	205213488	ENSG00000143512	100.18	NearestStart	3218
1	205293010	205294100	ENSG00000143498	159.88	NearestStart	-5880
1	205337379	205338665	ENSG00000143502	161.46	NearestStart	-1368
1	205339598	205340402	ENSG00000217419	75.08	NearestStart	5391
1	205735174	205736042	ENSG00000162923	94.69	NearestStart	1380
1	207917100	207917753	ENSG00000196187	57.93	NearestStart	1903
1	208067958	208068617	ENSG00000143787	54.58	NearestStart	-690
1	209500723	209501829	ENSG00000183814	126.3	NearestStart	-588
1	211034333	211035153	ENSG00000220627	79.84	NearestStart	20835
1	212513892	212514731	ENSG00000181201	67.39	NearestStart	-4203
1	212767377	212768187	ENSG00000037637	59.97	NearestStart	1157
1	212771274	212772184	ENSG00000215811	67.57	NearestStart	-4168
1	213316758	213317382	ENSG00000212237	54.78	NearestStart	1165
1	215044650	215045632	ENSG00000069248	100.12	NearestStart	-1256
1	215186243	215186900	ENSG00000135801	64.16	NearestStart	2293
1	218510698	218511466	ENSG00000135801	59.25	NearestStart	1288
1	220784849	220785473	ENSG00000213028	52.33	NearestStart	-3218
1	220835758	220836418	ENSG00000116903	57.98	NearestStart	1891
1	220973749	220974373	ENSG00000116991	55	NearestStart	41498
1	220978392	220979455	ENSG00000135749	210.49	NearestStart	-1309
1	221605535	221606159	ENSG00000135749	51.83	NearestStart	-4373
1	222106321	222107190	ENSG00000168264	70.54	NearestStart	-1785
1	222687244	222688033	ENSG00000116962	53.47	NearestStart	-15
1	222872041	222873039	ENSG00000116996	87.54	NearestStart	-3704
1	224134768	224135807	ENSG00000207513	128.77	NearestStart	1537
1	224144159	224144986	ENSG00000180875	61.76	NearestStart	948
1	224317764	224318711	ENSG00000180287	113.44	NearestStart	-5757
1	224564781	224565442	ENSG00000143702	52.78	NearestStart	7095
1	225191756	225192412	ENSG00000153187	60.18	NearestStart	-330
1	226723121	226723950	ENSG00000179576	68.68	NearestStart	-483
1	226770795	226771521	ENSG00000217492	62.72	NearestStart	-29346
1	226849237	226850213	ENSG00000177151	107.82	NearestStart	-1711
1	227711967	227712591	ENSG00000159363	52.53	NearestStart	-4411
1	227826124	227827128	ENSG00000169991	64.48	NearestStart	-1633
1	227827129	227827776	ENSG00000127481	124.44	NearestStart	1099
1	227895492	227896490	ENSG00000127481	92.09	NearestStart	-1826
1	229538330	229538954	ENSG00000127481	53.97	NearestStart	-5686
1	229540767	229541912	ENSG00000127463	196.25	NearestStart	995
1	230722429	230723200	ENSG00000178828	79.25	NearestStart	-6077
1	231263681	231264305	ENSG00000215511	52.95	NearestStart	-2974
1	231499391	231500154	ENSG00000127483	62.06	NearestStart	-6642
1	231502455	231503079	ENSG00000076864	58.18	NearestStart	-2940
1	232100033	232101008	ENSG00000162552	135.98	NearestStart	52839
1	232813679	232814869	ENSG00000198137	130.15	NearestStart	2238
1	233469003	233469702	ENSG00000078808	63.04	NearestStart	1403
1	233558577	233559654	ENSG00000116353	135.66	NearestStart	2414
1	233561096	233561854	ENSG00000084636	56.9	NearestStart	-6783
1	234295119	234296041	ENSG00000163867	56.96	NearestStart	718
1	234786386	234787078	ENSG00000142687	64.26	NearestStart	1943
1	236124262	236124886	ENSG00000142686	51.14	NearestStart	1772
1	238841137	238842051	ENSG00000206654	81.2	NearestStart	6472
1	240071359	240072232	ENSG00000220226	79	NearestStart	-26079
1	240080061	240081003	ENSG00000116983	82.68	NearestStart	-3192
1	240760378	240761002	ENSG00000131238	51.24	NearestStart	2487
1	241478236	241479030	ENSG00000097021	73.44	NearestStart	9011
1	241485844	241486749	ENSG00000179862	66.93	NearestStart	-5905
1	242279774	242280505	ENSG00000066185	68.03	NearestStart	-558
1	242880618	242881530	ENSG00000066185	84.89	NearestStart	-2293
1	243094780	243095440	ENSG00000066185	53.19	NearestStart	-3176
1	243200945	243201756	ENSG00000216491	83.06	NearestStart	-32950
1	245015103	245015727	ENSG00000117395	50.43	NearestStart	4248
1	246052508	246053368	ENSG00000117395	86.17	NearestStart	1155
1	246680008	246680847	ENSG00000178922	77.35	NearestStart	25894
1	246870893	246871906	ENSG00000220282	101.04	NearestStart	-932
10	685008	685767	ENSG00000180525	56.09	NearestStart	-880
10	1544612	1545446	ENSG00000205696	55.59	NearestStart	-14328
10	3814639	3815745	ENSG00000178473	138.44	NearestStart	-3189
10	3815746	3816476	ENSG00000201581	84.98	NearestStart	18239
10	5393787	5394914	ENSG00000165632	161.21	NearestStart	-2729
10	6159204	6160029	ENSG00000048740	51.65	NearestStart	838
10	6249831	6250526	ENSG00000151465	56.37	NearestStart	-3012
10	6280652	6281681	ENSG00000183049	178.99	NearestStart	500
10	7897778	7898670	ENSG00000065328	139.76	NearestStart	412
10	8083438	8084389	ENSG00000152455	100.53	NearestStart	978
10	8602903	8603678	ENSG00000183748	80.86	NearestStart	161
10	9483096	9484011	ENSG00000120586	82.89	NearestStart	199
10	11100771	11101801	ENSG00000207930	133.37	NearestStart	175165
10	12274959	12275653	ENSG00000221086	55.74	NearestStart	267
10	12432238	12433255	ENSG00000185875	97.16	NearestStart	6701
10	13243999	13244974	ENSG00000077420	75.73	NearestStart	-5077
10	14923383	14924007	ENSG00000209570	53.02	NearestStart	-1980
10	14961846	14962894	ENSG00000095787	111.11	NearestStart	2300
10	15172350	15173081	ENSG00000095787	67.09	NearestStart	51457
10	15802757	15803816	ENSG00000095787	97.11	NearestStart	54531
10	16897301	16898080	ENSG00000107968	65.03	NearestStart	-2899
10	17891529	17892595	ENSG00000107968	171.99	NearestStart	1058
10	18138557	18139585	ENSG00000218425	142.31	NearestStart	5695
10	21848151	21848809	ENSG00000217552	54.85	NearestStart	1731
10	24779785	24780983	ENSG00000209855	137.46	NearestStart	10110
10	25279606	25280404	ENSG00000172661	65.94	NearestStart	10819
10	25352215	25353284	ENSG00000152726	140.59	NearestStart	639
10	26762195	26762819	ENSG00000214989	54.66	NearestStart	-2632
10	27195120	27195890	ENSG00000099290	68.47	NearestStart	10841
10	28864006	28865139	ENSG00000216351	89.49	NearestStart	73910
10	28913163	28913862	ENSG00000165443	58.64	NearestStart	-833
10	28916237	28917115	ENSG00000202190	92.18	NearestStart	60206
10	30759973	30760836	ENSG00000202190	62.8	NearestStart	131072
10	30763930	30764629	ENSG00000122872	62.36	NearestStart	-1265
10	32383425	32384121	ENSG00000170312	57.26	NearestStart	-8095
10	32708492	32709252	ENSG00000183346	84.45	NearestStart	-5546
10	35492935	35493831	ENSG00000181915	70.43	NearestStart	1434
10	38225302	38225997	ENSG00000213610	55.3	NearestStart	1716
10	38300781	38301923	ENSG00000212953	110.07	NearestStart	-7721
10	43209295	43210542	ENSG00000156510	87.89	NearestStart	-3434
10	45349653	45350599	ENSG00000156515	100.71	NearestStart	-21791
10	45412289	45413161	ENSG00000218584	50.43	NearestStart	-4197
10	45553492	45554187	ENSG00000099284	52.62	NearestStart	-4309
10	46042732	46043356	ENSG00000166295	75.84	NearestStart	-5701
10	46092998	46093846	ENSG00000156026	77.41	NearestStart	-4557
10	47414668	47415364	ENSG00000156026	54.16	NearestStart	1699
10	48038674	48039584	ENSG00000156650	79.51	NearestStart	1559
10	48429663	48430287	ENSG00000156650	75.84	NearestStart	14872
10	48479897	48480745	ENSG00000108179	67.95	NearestStart	-2680
10	49000120	49000878	ENSG00000185303	72.97	NearestStart	1764
10	49050558	49051300	ENSG00000122852	55.45	NearestStart	1723
10	50174561	50175737	ENSG00000133678	89.94	NearestStart	964
10	51508531	51509227	ENSG00000165678	54.16	NearestStart	-3654
10	51681871	51682633	ENSG00000165678	59.7	NearestStart	189
10	52051835	52052801	ENSG00000148600	78.25	NearestStart	-7658
10	52136526	52137505	ENSG00000185745	60.5	NearestStart	-7633
10	60219230	60219996	ENSG00000148667	55.23	NearestStart	-7074
10	60605520	60606144	ENSG00000148688	50.38	NearestStart	210
10	61334176	61335014	ENSG00000186188	65.72	NearestStart	-2228
10	61571711	61572594	ENSG00000219399	74.28	NearestStart	4118
10	61642577	61643376	ENSG00000171307	72.68	NearestStart	15952
10	62112782	62113640	ENSG00000166024	65.52	NearestStart	-4658
10	62200012	62200971	ENSG00000107815	70.15	NearestStart	-91
10	62885343	62886220	ENSG00000107819	64.43	NearestStart	3811
10	63087179	63088100	ENSG00000166171	94.92	NearestStart	326
10	64235956	64236898	ENSG00000148842	74.63	NearestStart	879
10	64858779	64859403	ENSG00000120051	53.64	NearestStart	2000
10	65045453	65046267	ENSG00000120051	98.9	NearestStart	17278
10	69503843	69504732	ENSG00000119950	55.77	NearestStart	1281
10	69665159	69665888	ENSG00000119950	58.54	NearestStart	12437
10	69765467	69766091	ENSG00000138166	53.68	NearestStart	-4514
10	70646631	70647536	ENSG00000150593	145.48	NearestStart	-1436
10	70677971	70678855	ENSG00000148735	83.27	NearestStart	-3321
10	71204527	71205151	ENSG00000043591	52.29	NearestStart	-1437
10	71478054	71478786	ENSG00000151553	57.42	NearestStart	-2735
10	71599073	71599917	ENSG00000175535	63.94	NearestStart	-240
10	71861658	71862322	ENSG00000175535	56.65	NearestStart	617
10	73640111	73640908	ENSG00000188316	68.1	NearestStart	-1291
10	74117338	74118725	ENSG00000177640	123.76	NearestStart	-115
10	74123594	74124218	ENSG00000107679	50.66	NearestStart	-3852
10	74681183	74682374	ENSG00000107679	236.2	NearestStart	-1625
10	75078408	75079413	ENSG00000203796	61.27	NearestStart	-2278
10	75246847	75247542	ENSG00000196177	59.58	NearestStart	6470
10	76256905	76257864	ENSG00000019995	97.64	NearestStart	38974
10	76270218	76271082	ENSG00000019995	60.72	NearestStart	83038
10	77209875	77210855	ENSG00000019995	103.68	NearestStart	91934
10	79351481	79352403	ENSG00000150760	74.35	NearestStart	-1353
10	79458512	79459205	ENSG00000186766	58.28	NearestStart	4529
10	80774546	80775494	ENSG00000170430	86.72	NearestStart	-6735
10	81042465	81043089	ENSG00000170430	63.2	NearestStart	64280
10	81362370	81363221	ENSG00000175470	85.63	NearestStart	6159
10	81621561	81622470	ENSG00000148814	59.82	NearestStart	989
10	81829365	81830641	ENSG00000130649	162.72	NearestStart	-2456
10	85885511	85886170	ENSG00000067082	54.93	NearestStart	2816
10	85889354	85890232	ENSG00000067082	88.81	NearestStart	1709
10	85936728	85937601	ENSG00000214015	78.11	NearestStart	-5314
10	85989353	85990038	ENSG00000213994	66.86	NearestStart	5064
10	86117426	86118086	ENSG00000197308	51.73	NearestStart	52015
10	86121249	86122084	ENSG00000220584	103.39	NearestStart	-5828
10	89137802	89138781	ENSG00000203336	61.79	NearestStart	323289
10	90608387	90609077	ENSG00000185267	56.96	NearestStart	-2803
10	90697230	90698241	ENSG00000176244	64.6	NearestStart	-1569
10	91134669	91135556	ENSG00000077943	77.54	NearestStart	-981
10	91721380	91722102	ENSG00000148484	61.72	NearestStart	2167
10	92621899	92622920	ENSG00000180592	117.69	NearestStart	6466
10	92668197	92668997	ENSG00000170759	61.73	NearestStart	1909
10	95314184	95315105	ENSG00000120616	126.81	NearestStart	-760
10	95455153	95456016	ENSG00000175395	131.18	NearestStart	4780
10	96937518	96938457	ENSG00000165406	64.45	NearestStart	60707
10	97197385	97198077	ENSG00000165406	51.29	NearestStart	-1929
10	97232292	97232916	ENSG00000204179	50.62	NearestStart	18277
10	97442670	97443757	ENSG00000150175	176.99	NearestStart	3540
10	98975227	98976097	ENSG00000128802	68.09	NearestStart	-1815
10	99211872	99212937	ENSG00000183675	113.82	NearestStart	18277
10	99527725	99528386	ENSG00000197704	57.12	NearestStart	3741
10	99879760	99880484	ENSG00000126542	63.01	NearestStart	18362
10	101361050	101362027	ENSG00000126542	79.35	NearestStart	-32076
10	101667969	101668593	ENSG00000188611	51.98	NearestStart	-3495
10	101987428	101988311	ENSG00000198964	75.82	NearestStart	1908
10	102278569	102279687	ENSG00000219649	109.07	NearestStart	2146
10	102737211	102738477	ENSG00000108091	177.2	NearestStart	2648
10	102784792	102785926	ENSG00000196932	107.13	NearestStart	-2129
10	103338398	103339447	ENSG00000148634	91.91	NearestStart	1266
10	103533659	103534605	ENSG00000179774	135.07	NearestStart	-3293
10	104462712	104463782	ENSG00000108187	130.86	NearestStart	-2777
10	104585475	104586099	ENSG00000079332	50.03	NearestStart	1212
10	104668983	104669966	ENSG00000156574	72.67	NearestStart	9771
10	105606348	105607010	ENSG00000182180	55.96	NearestStart	1274
10	106088874	106089877	ENSG00000166317	84.86	NearestStart	7430
10	106105513	106106205	ENSG00000214633	56.45	NearestStart	-5298
10	106120791	106121561	ENSG00000215921	72.99	NearestStart	43667
10	111958634	111959731	ENSG00000151208	113.81	NearestStart	4903
10	111969790	111970683	ENSG00000148606	136.5	NearestStart	753
10	112243101	112244118	ENSG00000204437	137.02	NearestStart	3171
10	112620150	112620874	ENSG00000148602	56.88	NearestStart	1844
10	114191467	114192091	ENSG00000217028	52.81	NearestStart	21936
10	115497882	115498650	ENSG00000217028	64.16	NearestStart	18113
10	115792359	115792983	ENSG00000219145	50.94	NearestStart	2138
10	116152238	116152882	ENSG00000152766	52.24	NearestStart	-6675
10	116568758	116570078	ENSG00000107796	113.27	NearestStart	5279
10	118295178	118296015	ENSG00000148677	62.69	NearestStart	2815
10	118296035	118296888	ENSG00000148690	58.03	NearestStart	-2834
10	118423045	118424243	ENSG00000212950	111.62	NearestStart	-90392
10	118597722	118598915	ENSG00000095637	196.64	NearestStart	78869
10	119123035	119124172	ENSG00000119977	153.69	NearestStart	1220
10	119127607	119128516	ENSG00000187122	65.52	NearestStart	40647
10	119796391	119797188	ENSG00000120057	94.7	NearestStart	-5998
10	120623719	120625046	ENSG00000155287	130.77	NearestStart	9108
10	122110325	122110970	ENSG00000107554	51.34	NearestStart	91697
10	124120358	124121332	ENSG00000212464	70.24	NearestStart	-379
10	124122585	124123700	ENSG00000075826	182.26	NearestStart	1049
10	124631007	124631668	ENSG00000107833	55.37	NearestStart	-511
10	124764889	124765550	ENSG00000138175	56.31	NearestStart	1468
10	125796585	125797209	ENSG00000148795	50.76	NearestStart	1805
10	126100500	126101124	ENSG00000107957	52.26	NearestStart	-1194
10	126659656	126660280	ENSG00000148841	51.26	NearestStart	-722
10	126703720	126704750	ENSG00000023041	195.75	NearestStart	5195
10	126712616	126713809	ENSG00000169129	92.56	NearestStart	2267
10	128582660	128583640	ENSG00000165863	92.11	NearestStart	-3574
10	129430033	129430657	ENSG00000165650	52	NearestStart	1892
10	131148775	131149399	ENSG00000165650	53.62	NearestStart	-2680
10	131219790	131220883	ENSG00000217638	145.25	NearestStart	-1615
10	133006091	133006861	ENSG00000220842	57.94	NearestStart	-5640
10	133604109	133604945	ENSG00000218666	59.54	NearestStart	-42251
10	133996637	133997469	ENSG00000065154	56.24	NearestStart	-3050
10	135188401	135189238	ENSG00000176769	74.33	NearestStart	-6115
11	84550	85395	ENSG00000175800	59.32	NearestStart	-949
11	1573975	1574599	ENSG00000175800	55.3	NearestStart	560
11	2255057	2255709	ENSG00000175609	61.28	NearestStart	-650
11	2968796	2969642	ENSG00000175609	65.47	NearestStart	2236
11	3211721	3212345	ENSG00000197426	51.23	NearestStart	-5160
11	3355202	3356077	ENSG00000215090	72.8	NearestStart	-382
11	3774138	3774825	ENSG00000180974	78.48	NearestStart	-5054
11	3965768	3966392	ENSG00000180947	56.3	NearestStart	572
11	4345968	4346772	ENSG00000175485	58.6	NearestStart	-2734
11	4355139	4356050	ENSG00000132259	63.98	NearestStart	6300
11	4356648	4357272	ENSG00000132286	56.88	NearestStart	23
11	4563969	4564847	ENSG00000132249	66.41	NearestStart	-5759
11	4566855	4567479	ENSG00000132283	54.03	NearestStart	-4253
11	4581898	4583002	ENSG00000170803	159.91	NearestStart	-2207
11	4586093	4586879	ENSG00000149054	90.58	NearestStart	644
11	4681166	4682052	ENSG00000158077	69.56	NearestStart	-969
11	4898718	4899637	ENSG00000183801	79.53	NearestStart	-7717
11	4901779	4902604	ENSG00000183801	86.59	NearestStart	-258
11	4936924	4937898	ENSG00000183801	71.26	NearestStart	1176
11	5206944	5207807	ENSG00000170688	55.84	NearestStart	-1038
11	5230615	5231470	ENSG00000212607	80.13	NearestStart	38074
11	5496121	5497295	ENSG00000166452	111.18	NearestStart	3062
11	5521713	5522605	ENSG00000198730	66.55	NearestStart	964
11	5602309	5603146	ENSG00000203532	102.63	NearestStart	-1161
11	5857045	5857705	ENSG00000187079	57.68	NearestStart	-2335
11	5879155	5880209	ENSG00000222162	106.65	NearestStart	-8913
11	6040369	6041233	ENSG00000197601	72.56	NearestStart	1645
11	6174296	6175051	ENSG00000152270	53.25	NearestStart	5419
11	6219000	6219624	ENSG00000188487	50.06	NearestStart	-40218
11	6459276	6460047	ENSG00000188162	55.85	NearestStart	40142
11	6505971	6506939	ENSG00000129152	155.21	NearestStart	-2067
11	6539658	6540318	ENSG00000189332	51.2	NearestStart	781
11	6601052	6601935	ENSG00000110768	67.82	NearestStart	3672
11	6631211	6632227	ENSG00000151117	98.1	NearestStart	-952
11	6760638	6761329	ENSG00000060749	58.41	NearestStart	24997
11	6904874	6906071	ENSG00000110427	151.3	NearestStart	-6743
11	6997307	6998472	ENSG00000110427	128.06	NearestStart	1386
11	7455572	7456306	ENSG00000110435	85.83	NearestStart	-94
11	7463031	7463655	ENSG00000179431	54.82	NearestStart	-2418
11	7464465	7465331	ENSG00000166326	60.56	NearestStart	72626
11	7655341	7656222	ENSG00000052841	90.56	NearestStart	620
11	7826136	7827183	ENSG00000166199	105.21	NearestStart	446
11	8572457	8573365	ENSG00000019485	82.95	NearestStart	-4925
11	8701636	8702400	ENSG00000149091	54.59	NearestStart	6276
11	8892339	8893612	ENSG00000149091	147.44	NearestStart	13722
11	8915327	8916352	ENSG00000176547	81.73	NearestStart	-4729
11	9065582	9066279	ENSG00000181935	55.15	NearestStart	530
11	10730343	10731094	ENSG00000181903	69.09	NearestStart	-359
11	11940907	11941603	ENSG00000198877	60.42	NearestStart	-261
11	12650210	12650951	ENSG00000205030	72.63	NearestStart	-382
11	12913688	12914384	ENSG00000181780	56.37	NearestStart	52
11	13322418	13323293	ENSG00000181395	55.62	NearestStart	-6076
11	13648485	13649546	ENSG00000214876	97.43	NearestStart	-6217
11	14627332	14627992	ENSG00000181273	57.83	NearestStart	-264
11	14951389	14952013	ENSG00000211450	50.11	NearestStart	-4220
11	14953671	14954579	ENSG00000211450	135.11	NearestStart	217
11	15050328	15051370	ENSG00000186508	103.15	NearestStart	1274
11	16385780	16386404	ENSG00000186513	52.99	NearestStart	-13286
11	16955751	16956450	ENSG00000172320	60.18	NearestStart	-716
11	17521370	17522064	ENSG00000176205	59.53	NearestStart	-4627
11	17566093	17566717	ENSG00000209815	51.21	NearestStart	595
11	17695619	17696702	ENSG00000172742	68.53	NearestStart	-616
11	18092193	18092817	ENSG00000172742	50.64	NearestStart	637
11	18188189	18189100	ENSG00000166900	57.08	NearestStart	-1234
11	18304391	18305339	ENSG00000213582	88.68	NearestStart	-8243
11	18675975	18676965	ENSG00000172689	85.86	NearestStart	-4915
11	19217999	19219047	ENSG00000006118	75.28	NearestStart	-4802
11	26705337	26705998	ENSG00000134780	57.12	NearestStart	-5283
11	27674696	27675353	ENSG00000168496	57.53	NearestStart	680
11	27866970	27867633	ENSG00000168002	59.44	NearestStart	-287
11	27875994	27876796	ENSG00000149742	95.31	NearestStart	1385
11	32896365	32897234	ENSG00000072518	61.85	NearestStart	456
11	33138942	33139680	ENSG00000072518	52.07	NearestStart	1756
11	33513654	33514540	ENSG00000110011	80.36	NearestStart	-1291
11	33521783	33522407	ENSG00000014138	53.33	NearestStart	-40
11	34894601	34895672	ENSG00000149798	77.1	NearestStart	-7505
11	35404018	35404678	ENSG00000142186	56.64	NearestStart	-25323
11	35594343	35595440	ENSG00000214659	113.86	NearestStart	-23
11	35713555	35714475	ENSG00000175334	108.71	NearestStart	-3158
11	36273503	36274270	ENSG00000174871	61.96	NearestStart	-5346
11	40269487	40270111	ENSG00000212703	60.17	NearestStart	744
11	43337687	43338311	ENSG00000173020	50.7	NearestStart	-17410
11	43859417	43860298	ENSG00000131626	75.29	NearestStart	-5455
11	45067215	45067995	ENSG00000137496	55.78	NearestStart	-4533
11	46097331	46097955	ENSG00000137491	52.68	NearestStart	-13316
11	46317307	46318303	ENSG00000118369	66.35	NearestStart	1470
11	46324753	46325377	ENSG00000212700	52.73	NearestStart	-17529
11	46410425	46411486	ENSG00000212700	90.07	NearestStart	1474
11	47219488	47220393	ENSG00000165494	65.71	NearestStart	-948
11	47571238	47572040	ENSG00000165494	56.02	NearestStart	1043
11	48298340	48298964	ENSG00000150676	51.26	NearestStart	13441
11	48410481	48411394	ENSG00000074266	75.09	NearestStart	-1047
11	49412766	49413426	ENSG00000149196	54.31	NearestStart	-7545
11	54821235	54821859	ENSG00000213283	54.86	NearestStart	45245
11	55096710	55097679	ENSG00000134640	113.01	NearestStart	-62413
11	55185843	55186723	ENSG00000201199	72.85	NearestStart	-24
11	55297229	55298233	ENSG00000168876	84.96	NearestStart	4981
11	55350889	55351836	ENSG00000166025	79.07	NearestStart	-4643
11	55595134	55595975	ENSG00000149289	81.28	NearestStart	-115442
11	55930720	55931751	ENSG00000204370	85.08	NearestStart	-183
11	56050665	56051919	ENSG00000167283	160.3	NearestStart	47
11	56408670	56410169	ENSG00000167279	111.97	NearestStart	2768
11	56512701	56513505	ENSG00000149582	53.87	NearestStart	-1410
11	57261424	57262212	ENSG00000160683	63.54	NearestStart	-472
11	57265861	57266557	ENSG00000172367	52.17	NearestStart	-2827
11	57549388	57550205	ENSG00000173456	67.67	NearestStart	-80
11	57636373	57636997	ENSG00000181264	51.17	NearestStart	-3671
11	57669802	57670597	ENSG00000181264	51.99	NearestStart	4473
11	57701253	57702338	ENSG00000197849	81.29	NearestStart	81
11	58966502	58967126	ENSG00000154143	63	NearestStart	-984
11	58996957	58997619	ENSG00000154144	53.48	NearestStart	-2121
11	59023600	59024336	ENSG00000154146	56.1	NearestStart	-5605
11	59038346	59039365	ENSG00000154134	92.85	NearestStart	6502
11	59039599	59040476	ENSG00000149548	80.16	NearestStart	-1207
11	59277874	59279225	ENSG00000134955	186.48	NearestStart	-934
11	59327904	59328772	ENSG00000151702	57.66	NearestStart	-2858
11	59593893	59594670	ENSG00000209294	67.17	NearestStart	-1131
11	60304482	60305473	ENSG00000084234	86.68	NearestStart	-1466
11	60443687	60444635	ENSG00000182667	110.62	NearestStart	-4763
11	60480844	60481783	ENSG00000151498	143.06	NearestStart	5508
11	61199198	61200343	ENSG00000149328	125.08	NearestStart	-1943
11	61316027	61316683	ENSG00000206082	53.26	NearestStart	34838
11	61317406	61318030	ENSG00000205867	96.88	NearestStart	2081
11	62114599	62115651	ENSG00000183734	103.56	NearestStart	-6299
11	62249401	62250061	ENSG00000205531	50.77	NearestStart	1387
11	62285304	62286453	ENSG00000184350	69.92	NearestStart	-1529
11	62376554	62377465	ENSG00000005801	63.12	NearestStart	1789
11	62377466	62378325	ENSG00000110713	69.78	NearestStart	1330
11	62545538	62546539	ENSG00000174558	122.3	NearestStart	1500
11	62895222	62896308	ENSG00000221996	154.63	NearestStart	133
11	63363923	63365222	ENSG00000167333	106.43	NearestStart	4129
11	63365223	63365549	ENSG00000167333	53.43	NearestStart	-66
11	63753318	63753978	ENSG00000176879	59.14	NearestStart	3427
11	64300746	64301499	ENSG00000176879	65.61	NearestStart	366
11	64500794	64501560	ENSG00000205496	63.35	NearestStart	-3405
11	64785966	64786870	ENSG00000221842	85.59	NearestStart	257
11	64831402	64832026	ENSG00000175518	52.22	NearestStart	-1610
11	65023801	65024794	ENSG00000181616	130.91	NearestStart	7871
11	65250918	65251750	ENSG00000196565	68.8	NearestStart	21286
11	65522968	65523695	ENSG00000180923	61.34	NearestStart	-4288
11	65796926	65798009	ENSG00000166340	150.83	NearestStart	-3784
11	66152721	66153345	ENSG00000166341	53.18	NearestStart	2445
11	66773071	66773695	ENSG00000166394	51.62	NearestStart	-3944
11	67041006	67041697	ENSG00000130413	54.34	NearestStart	-106
11	68101690	68102695	ENSG00000176029	129.61	NearestStart	-4198
11	69789016	69789718	ENSG00000175356	84.29	NearestStart	4149
11	70507105	70508083	ENSG00000212137	72.51	NearestStart	-30577
11	71382702	71383326	ENSG00000110680	51.46	NearestStart	-981
11	71490925	71491914	ENSG00000110680	91.98	NearestStart	-3263
11	73427456	73428361	ENSG00000110693	97.43	NearestStart	68714
11	73556936	73557668	ENSG00000209522	58.09	NearestStart	-3145
11	74467490	74468318	ENSG00000006611	51.26	NearestStart	1169
11	74526493	74527158	ENSG00000166787	55.92	NearestStart	2062
11	75054472	75055096	ENSG00000129173	50.8	NearestStart	1966
11	75740402	75741241	ENSG00000148942	59.08	NearestStart	-3788
11	75768074	75768834	ENSG00000176697	69.54	NearestStart	25485
11	77579076	77580071	ENSG00000176668	61.79	NearestStart	2186
11	77731391	77732147	ENSG00000176668	60.03	NearestStart	-6838
11	77962343	77963449	ENSG00000176102	61.57	NearestStart	671
11	82072748	82073445	ENSG00000110436	60.2	NearestStart	-5832
11	82193608	82194761	ENSG00000110442	99.24	NearestStart	-5949
11	82212611	82213235	ENSG00000148948	54.4	NearestStart	2753
11	82544837	82545617	ENSG00000135365	50.88	NearestStart	2230
11	82546828	82547806	ENSG00000222006	88.72	NearestStart	-45691
11	84311657	84312726	ENSG00000134575	142.87	NearestStart	7451
11	85051848	85053141	ENSG00000172247	123.32	NearestStart	1299
11	85073093	85074144	ENSG00000184789	76.95	NearestStart	794
11	85144660	85145404	ENSG00000123443	68.96	NearestStart	-200
11	85257233	85258140	ENSG00000166007	97.8	NearestStart	1089
11	85632416	85633923	ENSG00000185701	117.27	NearestStart	649
11	85683391	85684449	ENSG00000200817	66.63	NearestStart	1472
11	86062498	86063513	ENSG00000196779	82.16	NearestStart	-2664
11	87551870	87552530	ENSG00000166902	54.25	NearestStart	7017
11	87553850	87554691	ENSG00000110446	73.45	NearestStart	-5011
11	88862363	88863032	ENSG00000134825	59.88	NearestStart	631
11	89396974	89397736	ENSG00000149016	55.34	NearestStart	993
11	92280024	92281098	ENSG00000214753	110.11	NearestStart	1996
11	93094332	93095239	ENSG00000207487	102.91	NearestStart	529
11	93871782	93872406	ENSG00000207424	50.64	NearestStart	314
11	94136513	94137319	ENSG00000149452	81.48	NearestStart	-5651
11	95761834	95762677	ENSG00000168066	62.49	NearestStart	2071
11	101299937	101300561	ENSG00000168070	50.68	NearestStart	-4661
11	102154856	102155726	ENSG00000167791	97.91	NearestStart	6469
11	102160966	102161731	ENSG00000212093	69.05	NearestStart	-71480
11	102175126	102176395	ENSG00000162105	74.19	NearestStart	28915
11	102228504	102229247	ENSG00000149357	72.16	NearestStart	1045
11	102229248	102229607	ENSG00000204552	56.88	NearestStart	-4598
11	102331597	102332638	ENSG00000168014	132.14	NearestStart	2776
11	104335385	104336638	ENSG00000213333	166.72	NearestStart	1332
11	104414379	104415337	ENSG00000171533	77.48	NearestStart	2655
11	106399354	106400240	ENSG00000137492	71.96	NearestStart	29232
11	106941038	106941961	ENSG00000137492	86.26	NearestStart	1560
11	109353855	109354769	ENSG00000033327	59.39	NearestStart	75023
11	111147029	111147763	ENSG00000137513	63.99	NearestStart	1131
11	111252574	111253665	ENSG00000182103	114.21	NearestStart	49671
11	111458131	111458906	ENSG00000213305	53.68	NearestStart	98688
11	111460959	111461900	ENSG00000137504	75.43	NearestStart	1946
11	111462649	111463661	ENSG00000179071	73.98	NearestStart	1728
11	111640287	111641172	ENSG00000137501	55.65	NearestStart	2032
11	113159798	113160422	ENSG00000151376	52.03	NearestStart	-1423
11	116247244	116248045	ENSG00000123892	62.11	NearestStart	-3621
11	116472489	116473632	ENSG00000123892	124.82	NearestStart	-5601
11	116601301	116602074	ENSG00000086991	64.63	NearestStart	1938
11	117777361	117778497	ENSG00000197188	120.95	NearestStart	757
11	117816161	117816988	ENSG00000187151	73.79	NearestStart	-7472
11	117905724	117906594	ENSG00000166670	70.72	NearestStart	1713
11	118162447	118163214	ENSG00000166670	63.23	NearestStart	-4397
11	118259299	118260071	ENSG00000196611	54.81	NearestStart	-1022
11	118468700	118469835	ENSG00000149968	120.72	NearestStart	-8952
11	118475800	118476781	ENSG00000149968	95.14	NearestStart	-9696
11	118558578	118559347	ENSG00000137745	58.21	NearestStart	75
11	118710367	118711097	ENSG00000196954	56.83	NearestStart	9150
11	118723709	118724395	ENSG00000137752	62.87	NearestStart	-3293
11	119697555	119698478	ENSG00000152402	78.3	NearestStart	-4973
11	119705699	119706605	ENSG00000137760	82.94	NearestStart	599
11	120737817	120738879	ENSG00000137713	104.31	NearestStart	-4650
11	120742562	120743579	ENSG00000137702	181	NearestStart	2789
11	122979095	122979936	ENSG00000150779	68.69	NearestStart	4548
11	123030776	123031400	ENSG00000150779	50.51	NearestStart	1720
11	123319287	123320265	ENSG00000213234	97.47	NearestStart	4017
11	123353425	123354279	ENSG00000086827	64.42	NearestStart	-10163
11	123625714	123626540	ENSG00000118137	63.41	NearestStart	-33673
11	123917963	123918958	ENSG00000160584	94.18	NearestStart	1858
11	123985679	123986690	ENSG00000160613	74.55	NearestStart	6720
11	123995860	123996847	ENSG00000110367	86.97	NearestStart	4635
11	124049746	124050681	ENSG00000188486	75.06	NearestStart	2669
11	124109347	124110007	ENSG00000188486	56.87	NearestStart	-4431
11	124139930	124140742	ENSG00000213192	54.52	NearestStart	-1130
11	124246994	124248216	ENSG00000185932	109.71	NearestStart	965
11	124328020	124328715	ENSG00000185932	61.02	NearestStart	-3780
11	124437289	124438264	ENSG00000166257	69.14	NearestStart	51430
11	127903510	127904174	ENSG00000166257	55.95	NearestStart	-251
11	127906269	127906967	ENSG00000181499	62.16	NearestStart	468
11	128066341	128067252	ENSG00000196248	61.32	NearestStart	183
11	128663878	128664791	ENSG00000170953	84.5	NearestStart	797
11	129443545	129444596	ENSG00000110013	143.9	NearestStart	-773
11	129763239	129764227	ENSG00000149564	81.18	NearestStart	-2497
11	130741149	130742362	ENSG00000134954	132.39	NearestStart	44725
11	132323664	132324288	ENSG00000134954	51.27	NearestStart	41966
11	133316047	133316834	ENSG00000134917	56.97	NearestStart	40510
11	133318069	133318915	ENSG00000209171	71.08	NearestStart	488479
11	133634152	133634980	ENSG00000080854	61.07	NearestStart	16043
11	133705073	133705734	ENSG00000080854	69.76	NearestStart	14021
12	111750	112482	ENSG00000120645	61.72	NearestStart	65440
12	246583	247314	ENSG00000111203	60.66	NearestStart	-7407
12	367492	368370	ENSG00000078246	61.21	NearestStart	-1907
12	1574675	1575528	ENSG00000011105	66.39	NearestStart	136616
12	2784717	2785878	ENSG00000111218	79.39	NearestStart	2194
12	2868387	2869227	ENSG00000118976	62.59	NearestStart	-6934
12	3193434	3194058	ENSG00000111674	51.65	NearestStart	-2201
12	3472880	3473667	ENSG00000111679	76.45	NearestStart	-1642
12	3616035	3617074	ENSG00000139182	91.13	NearestStart	-986
12	3811795	3812737	ENSG00000139182	75.44	NearestStart	4277
12	6414016	6414640	ENSG00000089818	54.37	NearestStart	453
12	6641321	6642396	ENSG00000111729	169.94	NearestStart	-107
12	6667532	6668604	ENSG00000166527	86.6	NearestStart	-4067
12	6678593	6679244	ENSG00000139187	67.14	NearestStart	-281
12	6891674	6892336	ENSG00000139088	57.54	NearestStart	-16209
12	6924359	6925453	ENSG00000165685	120.17	NearestStart	-2979
12	7173248	7174085	ENSG00000111269	55.79	NearestStart	-4730
12	7178511	7179413	ENSG00000111269	68.17	NearestStart	161
12	8126558	8127391	ENSG00000207983	72.92	NearestStart	23012
12	8167386	8168117	ENSG00000182993	63.87	NearestStart	-136
12	8553336	8554257	ENSG00000123096	78.77	NearestStart	-6479
12	8992067	8993453	ENSG00000029153	158.13	NearestStart	-1215
12	9033207	9034083	ENSG00000110841	67.68	NearestStart	146
12	9598476	9599173	ENSG00000061794	58.1	NearestStart	-1
12	10058394	10059018	ENSG00000139133	54.68	NearestStart	-1653
12	10219845	10220668	ENSG00000175548	55.96	NearestStart	-1774
12	10845693	10846761	ENSG00000214639	82.32	NearestStart	-20328
12	12604209	12605344	ENSG00000207467	75.26	NearestStart	1180
12	12651368	12652217	ENSG00000123358	85.45	NearestStart	7266
12	12656259	12657331	ENSG00000123358	158.84	NearestStart	10670
12	12831862	12832871	ENSG00000214467	139.14	NearestStart	-2851
12	14023649	14024380	ENSG00000111077	53.05	NearestStart	-795
12	14847637	14848733	ENSG00000182544	126.1	NearestStart	7217
12	14886618	14887521	ENSG00000223268	83.37	NearestStart	3975
12	15588469	15589524	ENSG00000135486	126.77	NearestStart	1877
12	16318518	16319729	ENSG00000179695	148.29	NearestStart	-5799
12	16442459	16443412	ENSG00000135414	72.24	NearestStart	1746
12	26233310	26234560	ENSG00000166908	210.72	NearestStart	-3749
12	27376040	27377048	ENSG00000196935	100.99	NearestStart	38
12	27568458	27569253	ENSG00000174099	56.03	NearestStart	-1613
12	27754995	27755716	ENSG00000177747	65.5	NearestStart	1422
12	30797558	30798584	ENSG00000090382	96.14	NearestStart	-181
12	32777672	32778296	ENSG00000166268	51.5	NearestStart	-42514
12	34064830	34065454	ENSG00000166268	53.65	NearestStart	-11399
12	36995050	36995674	ENSG00000166268	52.76	NearestStart	-10774
12	37583365	37584137	ENSG00000166268	55.57	NearestStart	-9936
12	39160711	39161834	ENSG00000173451	150.21	NearestStart	-278
12	45038990	45039945	ENSG00000165899	94.31	NearestStart	-105654
12	46687451	46688113	ENSG00000179104	53.42	NearestStart	-1780
12	47491141	47492248	ENSG00000187510	84.13	NearestStart	149
12	47696370	47697460	ENSG00000221617	97.55	NearestStart	-8367
12	47738132	47739279	ENSG00000173598	104.25	NearestStart	2019
12	48017426	48018050	ENSG00000169372	50.56	NearestStart	-237
12	48247698	48248861	ENSG00000136040	118.38	NearestStart	-15371
12	48250797	48251456	ENSG00000136040	55.53	NearestStart	-4263
12	48385581	48386240	ENSG00000213243	52.84	NearestStart	-4361
12	48586078	48586954	ENSG00000179520	74.55	NearestStart	1355
12	49757733	49758389	ENSG00000012504	61.95	NearestStart	-3127
12	49758390	49758736	ENSG00000012504	55.09	NearestStart	-414
12	50184478	50185418	ENSG00000012504	66.85	NearestStart	29901
12	50186934	50187924	ENSG00000223046	78.4	NearestStart	-2429
12	50726027	50727034	ENSG00000139352	114.64	NearestStart	-6135
12	50729431	50730124	ENSG00000136011	53.03	NearestStart	595
12	50878210	50879071	ENSG00000222492	70.91	NearestStart	1108
12	51259798	51260714	ENSG00000198431	68.39	NearestStart	18104
12	51287051	51288239	ENSG00000151131	145.56	NearestStart	1778
12	51334337	51335341	ENSG00000166046	91.69	NearestStart	20165
12	51385863	51386521	ENSG00000166046	50.65	NearestStart	22172
12	51517180	51518056	ENSG00000111783	78.09	NearestStart	19664
12	51726282	51727023	ENSG00000111785	66.69	NearestStart	-91031
12	51861016	51861974	ENSG00000151135	68.76	NearestStart	1004
12	51938921	51939613	ENSG00000135093	59.31	NearestStart	-3213
12	51999960	52000740	ENSG00000174437	57.23	NearestStart	-2062
12	52020559	52021524	ENSG00000089022	86.98	NearestStart	-1366
12	52195796	52197144	ENSG00000135148	210.48	NearestStart	-3557
12	52629182	52630003	ENSG00000201428	59.24	NearestStart	6463
12	52962632	52963334	ENSG00000111725	54.18	NearestStart	243
12	54126466	54127090	ENSG00000110917	57.64	NearestStart	1896
12	54409702	54410618	ENSG00000110987	74.58	NearestStart	1346
12	54425077	54425827	ENSG00000111364	65.46	NearestStart	194
12	54608955	54609695	ENSG00000206897	60.2	NearestStart	-3548
12	55838142	55838885	ENSG00000206897	60.25	NearestStart	-2484
12	56267591	56268301	ENSG00000139364	78.89	NearestStart	293596
12	56506096	56506793	ENSG00000010379	65.11	NearestStart	-4320
12	57598052	57598937	ENSG00000073614	84.95	NearestStart	1389
12	61613599	61614455	ENSG00000171823	73.55	NearestStart	-1083
12	62524846	62525505	ENSG00000206004	52.5	NearestStart	-2878
12	63441682	63442659	ENSG00000215039	74.33	NearestStart	8571
12	63957142	63958136	ENSG00000111653	81.01	NearestStart	1246
12	64804962	64805770	ENSG00000126746	62.2	NearestStart	1398
12	64808796	64809670	ENSG00000139200	62.59	NearestStart	-1326
12	64809671	64810562	ENSG00000003056	161.31	NearestStart	1452
12	68028220	68029298	ENSG00000165682	167.24	NearestStart	-15228
12	68385824	68386814	ENSG00000121377	98.39	NearestStart	743
12	68573489	68574149	ENSG00000111266	64.33	NearestStart	2375
12	68604604	68605228	ENSG00000150086	52.29	NearestStart	670
12	68605229	68605575	ENSG00000111339	51.38	NearestStart	1071
12	68606067	68606691	ENSG00000200105	50.41	NearestStart	127542
12	69293099	69293723	ENSG00000188991	52.27	NearestStart	-1551
12	69318257	69318950	ENSG00000215923	62.89	NearestStart	11073
12	69321243	69322091	ENSG00000110888	103.33	NearestStart	1157
12	69842317	69843383	ENSG00000139131	132.59	NearestStart	22469
12	70343773	70344830	ENSG00000139117	114.3	NearestStart	4084
12	73892030	73892762	ENSG00000134294	63.18	NearestStart	21687
12	78609338	78610736	ENSG00000139219	213.52	NearestStart	-2899
12	79020460	79021559	ENSG00000181929	92.97	NearestStart	2493
12	81603285	81604441	ENSG00000167548	137.14	NearestStart	-2758
12	83829368	83830347	ENSG00000186897	84.43	NearestStart	-193
12	87030457	87031512	ENSG00000187778	113.65	NearestStart	480
12	88442065	88442987	ENSG00000187778	72.02	NearestStart	-2619
12	89926517	89927608	ENSG00000161791	123.84	NearestStart	1883
12	91654591	91655678	ENSG00000135472	115.03	NearestStart	-2091
12	92006791	92007605	ENSG00000110925	53.42	NearestStart	5867
12	92297851	92298625	ENSG00000110925	54.82	NearestStart	5210
12	92595045	92596167	ENSG00000139629	132.32	NearestStart	-113011
12	93051259	93052129	ENSG00000139629	92.57	NearestStart	-115467
12	93062367	93063305	ENSG00000167767	79.26	NearestStart	-6159
12	93995277	93996159	ENSG00000170484	92.22	NearestStart	-5922
12	94014059	94014717	ENSG00000172867	53.18	NearestStart	-2111
12	97553470	97554283	ENSG00000189182	58.25	NearestStart	-2349
12	98907007	98907774	ENSG00000185640	68.5	NearestStart	-2834
12	99276343	99276967	ENSG00000139631	53.05	NearestStart	-57
12	99388683	99389708	ENSG00000094914	76	NearestStart	1688
12	99391396	99392057	ENSG00000170374	50.48	NearestStart	-11070
12	99421711	99422335	ENSG00000139574	53.91	NearestStart	-8107
12	100752297	100752921	ENSG00000135404	53.27	NearestStart	-525
12	101035853	101037030	ENSG00000170473	92.32	NearestStart	-1143
12	101869459	101870482	ENSG00000203388	92.54	NearestStart	-7602
12	102505776	102506799	ENSG00000207789	124.68	NearestStart	-1354
12	102781745	102782403	ENSG00000139263	59.41	NearestStart	2477
12	102785748	102786372	ENSG00000111110	60.98	NearestStart	1333
12	103058558	103059473	ENSG00000210571	72.29	NearestStart	-662
12	103222961	103223767	ENSG00000139233	67.23	NearestStart	2004
12	103906006	103906809	ENSG00000139233	55.57	NearestStart	1129
12	104246469	104247126	ENSG00000127325	59.18	NearestStart	-6361
12	105240876	105241596	ENSG00000127329	56.56	NearestStart	24378
12	105242883	105243541	ENSG00000127329	57.78	NearestStart	-780
12	105520479	105521382	ENSG00000127329	94.49	NearestStart	-3766
12	105601498	105602122	ENSG00000153233	52.15	NearestStart	-241464
12	105874819	105875653	ENSG00000166006	80.5	NearestStart	-2252
12	106009812	106011014	ENSG00000177425	261.45	NearestStart	-417
12	107942064	107942688	ENSG00000072041	50.04	NearestStart	1337
12	109201753	109202547	ENSG00000198707	59.27	NearestStart	29667
12	110763296	110764028	ENSG00000139323	58.9	NearestStart	20627
12	111044190	111044814	ENSG00000083782	50.66	NearestStart	-3583
12	111195727	111196673	ENSG00000120798	99.86	NearestStart	-3778
12	112256122	112257150	ENSG00000166130	66.26	NearestStart	9393
12	112887331	112888200	ENSG00000185046	61.5	NearestStart	-4444
12	118590387	118591415	ENSG00000075188	201.39	NearestStart	638
12	118797908	118798671	ENSG00000187809	99.79	NearestStart	18751
12	119083411	119084682	ENSG00000187809	88.65	NearestStart	14748
12	119188220	119189003	ENSG00000136044	62.89	NearestStart	-92331
12	119611228	119612031	ENSG00000008405	82.42	NearestStart	1643
12	119692287	119693273	ENSG00000089060	85.94	NearestStart	1186
12	119937794	119938831	ENSG00000122965	126.59	NearestStart	1168
12	120945590	120946214	ENSG00000122966	50.12	NearestStart	1567
12	122652819	122653767	ENSG00000089154	105.16	NearestStart	33485
12	122663660	122664418	ENSG00000089159	84.92	NearestStart	-316
12	122664724	122665923	ENSG00000214086	87.84	NearestStart	-6137
12	124670711	124671335	ENSG00000157895	56.7	NearestStart	889
12	126939324	126939984	ENSG00000199584	52.99	NearestStart	-269379
12	132040284	132040941	ENSG00000196458	53.01	NearestStart	2681
13	19656818	19657652	ENSG00000102678	58.44	NearestStart	-2466
13	19662382	19663150	ENSG00000205861	62.09	NearestStart	-1079
13	20848671	20849707	ENSG00000122026	108.21	NearestStart	-2086
13	21108169	21108793	ENSG00000122026	50.74	NearestStart	126
13	21140749	21141656	ENSG00000186184	80.08	NearestStart	2615
13	23359949	23360692	ENSG00000169697	57.63	NearestStart	-6762
13	24645641	24646338	ENSG00000132952	66.51	NearestStart	149
13	24648864	24649662	ENSG00000102802	69.42	NearestStart	932
13	26233025	26234224	ENSG00000215515	149.6	NearestStart	16797
13	26721606	26722487	ENSG00000083642	53.91	NearestStart	-1528
13	26723818	26724730	ENSG00000133116	73.55	NearestStart	-3156
13	26921009	26922149	ENSG00000172915	111.83	NearestStart	-1460
13	26929302	26930389	ENSG00000120664	82.83	NearestStart	3400
13	27090759	27091954	ENSG00000188811	66.92	NearestStart	6460
13	27095518	27096561	ENSG00000120659	97.49	NearestStart	12885
13	27445725	27446500	ENSG00000136152	50.69	NearestStart	-6262
13	27964904	27965528	ENSG00000136141	50.27	NearestStart	1519
13	29069935	29070701	ENSG00000136147	63.18	NearestStart	2287
13	29323706	29324648	ENSG00000150510	75.06	NearestStart	55448
13	29782008	29783025	ENSG00000215461	93.9	NearestStart	-59509
13	29893366	29894059	ENSG00000214320	62.4	NearestStart	1475
13	30018898	30019842	ENSG00000198384	151.6	NearestStart	14681
13	30084611	30085378	ENSG00000102794	68.1	NearestStart	-209
13	30090069	30090693	ENSG00000218317	54.08	NearestStart	-5741
13	30379260	30380169	ENSG00000185352	68.6	NearestStart	784
13	31873594	31874624	ENSG00000125249	99.49	NearestStart	-5774
13	31992995	31993619	ENSG00000215414	51.92	NearestStart	-32
13	32009951	32010611	ENSG00000134882	58.8	NearestStart	444
13	32057036	32058146	ENSG00000125304	107	NearestStart	1274
13	32485415	32486318	ENSG00000198542	80.42	NearestStart	-4992
13	32659885	32660699	ENSG00000213995	63.63	NearestStart	1158
13	34412996	34413973	ENSG00000068650	98.16	NearestStart	89815
13	35821969	35822668	ENSG00000139842	70.99	NearestStart	6179
13	37075733	37076428	ENSG00000183087	65.75	NearestStart	-2313
13	37464860	37465668	ENSG00000169062	69.52	NearestStart	4312
13	38507419	38508585	ENSG00000217490	129.97	NearestStart	-5217
13	38516915	38517719	ENSG00000165474	53.41	NearestStart	2732
13	39076583	39077207	ENSG00000215570	56.15	NearestStart	-1342
13	40665382	40666446	ENSG00000218366	112.79	NearestStart	-7015
13	40734643	40735441	ENSG00000165566	62.38	NearestStart	-1215
13	41541734	41542567	ENSG00000165566	88.66	NearestStart	-4438
13	42047757	42048708	ENSG00000132975	69.17	NearestStart	-103
13	43140138	43141091	ENSG00000122033	155.84	NearestStart	1702
13	44451876	44452577	ENSG00000122033	60.43	NearestStart	-6591
13	44930810	44931608	ENSG00000139517	67	NearestStart	1961
13	45907598	45908736	ENSG00000165556	198.72	NearestStart	-4408
13	46026823	46027663	ENSG00000102755	71.27	NearestStart	2361
13	46365501	46366565	ENSG00000139514	76.73	NearestStart	-2214
13	48970104	48971127	ENSG00000122042	153.9	NearestStart	-991
13	49265163	49266071	ENSG00000102781	76.55	NearestStart	-2424
13	50750004	50751063	ENSG00000215072	105.18	NearestStart	-3300
13	50753708	50754332	ENSG00000189403	50.73	NearestStart	5123
13	51498303	51499435	ENSG00000139617	130.37	NearestStart	17941
13	51780182	51780909	ENSG00000139617	57.1	NearestStart	985
13	51975810	51976730	ENSG00000133121	78.54	NearestStart	98007
13	59484623	59485527	ENSG00000133110	59.35	NearestStart	-4859
13	63281072	63282247	ENSG00000217350	205.76	NearestStart	1997
13	64430867	64431856	ENSG00000120685	86.81	NearestStart	2833
13	72573427	72574534	ENSG00000183722	103.01	NearestStart	-1227
13	73465189	73466035	ENSG00000120696	59.93	NearestStart	1320
13	74952391	74953202	ENSG00000120662	59.12	NearestStart	1070
13	76356348	76357011	ENSG00000220384	53.17	NearestStart	1495
13	76358963	76359654	ENSG00000120658	61.9	NearestStart	118906
13	76420424	76421369	ENSG00000083635	161.92	NearestStart	9695
13	76801787	76802819	ENSG00000102445	118.58	NearestStart	2728
13	78082086	78082856	ENSG00000102468	54.58	NearestStart	2675
13	78315626	78316689	ENSG00000102753	148.88	NearestStart	-105
13	94045061	94046269	ENSG00000217576	145.77	NearestStart	-18193
13	95001447	95002814	ENSG00000223103	216.96	NearestStart	22274
13	95541878	95542906	ENSG00000182567	86.99	NearestStart	2669
13	96450532	96451192	ENSG00000214269	58.2	NearestStart	664
13	96451193	96451562	ENSG00000118928	55.75	NearestStart	-303
13	96878701	96879551	ENSG00000118922	66.93	NearestStart	140878
13	96925961	96927010	ENSG00000136111	79.32	NearestStart	1860
13	97976215	97976873	ENSG00000178695	62.17	NearestStart	2193
13	98651473	98652285	ENSG00000178695	93.83	NearestStart	-422
13	98952946	98953939	ENSG00000005810	57.69	NearestStart	-2609
13	100848182	100849064	ENSG00000152192	78.97	NearestStart	-6390
13	100897975	100898992	ENSG00000088451	108.27	NearestStart	1451
13	102145885	102146773	ENSG00000134874	57.64	NearestStart	93511
13	102197640	102198584	ENSG00000165621	91.1	NearestStart	-5927
13	110067040	110067989	ENSG00000165621	59.77	NearestStart	-6588
13	112482459	112483559	ENSG00000102572	74.76	NearestStart	51182
13	112904890	112906020	ENSG00000102452	135.8	NearestStart	18632
13	112917330	112918382	ENSG00000139780	68.77	NearestStart	-1030
13	113544606	113545340	ENSG00000175820	54.39	NearestStart	-16510
13	113930336	113931177	ENSG00000126226	78.41	NearestStart	6136
13	113932693	113933317	ENSG00000185989	51.88	NearestStart	-14139
13	114069492	114070190	ENSG00000185989	57.82	NearestStart	-16496
14	18796909	18797641	ENSG00000214384	60.91	NearestStart	-6934
14	18917882	18918574	ENSG00000176198	59.91	NearestStart	-4452
14	19776339	19777216	ENSG00000129484	102.97	NearestStart	1462
14	19883075	19883911	ENSG00000182545	58.92	NearestStart	1541
14	20049993	20050761	ENSG00000165792	74.82	NearestStart	-7323
14	20520482	20521289	ENSG00000165792	87.1	NearestStart	-2429
14	20525376	20526034	ENSG00000165794	69.47	NearestStart	1821
14	20539080	20539978	ENSG00000179636	112.24	NearestStart	156
14	20568405	20569521	ENSG00000211777	126.4	NearestStart	-512
14	20693324	20694132	ENSG00000211791	71.28	NearestStart	-4244
14	21047471	21048282	ENSG00000211804	80.89	NearestStart	949
14	21261464	21262127	ENSG00000211855	55.62	NearestStart	-834
14	21452029	21452800	ENSG00000139890	51.09	NearestStart	-1829
14	21635116	21635921	ENSG00000179933	68.05	NearestStart	-877
14	22045657	22046319	ENSG00000157306	57.43	NearestStart	474
14	22127041	22127665	ENSG00000100938	56.11	NearestStart	216
14	22420443	22421389	ENSG00000100938	103.79	NearestStart	3329
14	22517297	22518289	ENSG00000205978	106.34	NearestStart	3194
14	22521657	22522736	ENSG00000092028	115.5	NearestStart	-3772
14	22547818	22548553	ENSG00000100441	60.43	NearestStart	10588
14	22633751	22634724	ENSG00000213882	73.43	NearestStart	-6510
14	22637749	22638888	ENSG00000213882	167.57	NearestStart	-338
14	23095545	23096205	ENSG00000092140	55.38	NearestStart	-7744
14	23097203	23098133	ENSG00000151413	95.49	NearestStart	-1117
14	23682984	23683880	ENSG00000151322	99.73	NearestStart	266987
14	23771704	23772854	ENSG00000165379	163.29	NearestStart	1379
14	23774817	23776026	ENSG00000165527	89.11	NearestStart	-5878
14	23941026	23941708	ENSG00000201358	62.72	NearestStart	-17970
14	23951437	23952510	ENSG00000198513	120.26	NearestStart	1332
14	23979569	23980330	ENSG00000131969	56.05	NearestStart	3771
14	23980631	23981435	ENSG00000186469	73.18	NearestStart	12980
14	24811805	24812718	ENSG00000168229	65.82	NearestStart	-5039
14	25740512	25741462	ENSG00000139946	68.35	NearestStart	1422
14	25746684	25747379	ENSG00000050130	52.74	NearestStart	6132
14	26133833	26134826	ENSG00000213572	99.5	NearestStart	-29110
14	26135632	26136504	ENSG00000179841	63.41	NearestStart	-4726
14	26137773	26138468	ENSG00000081177	67.6	NearestStart	19637
14	29467980	29469034	ENSG00000175985	91.11	NearestStart	18222
14	30090384	30091265	ENSG00000100767	55.74	NearestStart	-5155
14	30570228	30571032	ENSG00000170468	55.82	NearestStart	-3625
14	31025159	31026123	ENSG00000119661	97.29	NearestStart	-6219
14	31099225	31100209	ENSG00000119689	64.12	NearestStart	1607
14	31614599	31615299	ENSG00000119718	53.03	NearestStart	993
14	32745187	32746410	ENSG00000119686	149.32	NearestStart	39
14	34411587	34412320	ENSG00000119685	68.47	NearestStart	1128
14	38973774	38974759	ENSG00000119685	74.87	NearestStart	83654
14	38974760	38975283	ENSG00000089916	57.24	NearestStart	1198
14	41147902	41148951	ENSG00000071246	116.24	NearestStart	-3516
14	47219715	47220731	ENSG00000071246	121.18	NearestStart	1711
14	49423608	49424630	ENSG00000221178	110.4	NearestStart	121913
14	49587066	49587867	ENSG00000165409	57.07	NearestStart	-145
14	50097912	50098731	ENSG00000140030	112.1	NearestStart	-189
14	50365782	50366550	ENSG00000200312	60.45	NearestStart	24859
14	50406041	50407338	ENSG00000100764	120.41	NearestStart	-1968
14	51409780	51410783	ENSG00000140090	73.05	NearestStart	-4007
14	51799142	51799834	ENSG00000140067	57.51	NearestStart	1608
14	54946947	54947571	ENSG00000188488	52.02	NearestStart	-1332
14	55656268	55657558	ENSG00000198411	202.02	NearestStart	-5873
14	56799978	56801031	ENSG00000182512	86.99	NearestStart	1223
14	57128142	57128870	ENSG00000213231	61.56	NearestStart	-16711
14	57686742	57687541	ENSG00000100739	64.18	NearestStart	-4759
14	59027046	59028152	ENSG00000100739	101.42	NearestStart	82
14	61372359	61373019	ENSG00000199789	50.58	NearestStart	16696
14	63744708	63745653	ENSG00000090061	75.13	NearestStart	12883
14	63763387	63764501	ENSG00000198984	152.35	NearestStart	935
14	63999530	64000154	ENSG00000202459	50.02	NearestStart	-27135
14	64041855	64042947	ENSG00000206969	238.16	NearestStart	-37889
14	64478669	64479811	ENSG00000185215	133.04	NearestStart	60351
14	65554711	65555669	ENSG00000214385	79.49	NearestStart	-6318
14	67142239	67143269	ENSG00000169327	83.83	NearestStart	700
14	67351636	67352620	ENSG00000165819	66.13	NearestStart	1826
14	68747618	68748574	ENSG00000129562	81.9	NearestStart	929
14	69055622	69056246	ENSG00000129474	57.06	NearestStart	4394
14	70006454	70007145	ENSG00000129474	61	NearestStart	34
14	70059597	70060221	ENSG00000100802	52.09	NearestStart	1368
14	71995373	71996285	ENSG00000100813	113.66	NearestStart	-3086
14	72436668	72437325	ENSG00000209452	54.05	NearestStart	-263
14	72569410	72570034	ENSG00000100911	52.31	NearestStart	2711
14	72768803	72769810	ENSG00000100445	140.14	NearestStart	11556
14	72820035	72820876	ENSG00000179020	67.84	NearestStart	-5423
14	73023851	73024835	ENSG00000139910	116.01	NearestStart	2967
14	73175236	73176145	ENSG00000139910	81.07	NearestStart	1168
14	73326301	73327609	ENSG00000139910	91.6	NearestStart	-973
14	74419979	74421005	ENSG00000184304	299	NearestStart	-1281
14	74500390	74501470	ENSG00000196792	158.1	NearestStart	-4892
14	74540358	74541152	ENSG00000214943	73.34	NearestStart	-2258
14	75114752	75115786	ENSG00000176127	93.18	NearestStart	506
14	75198502	75199452	ENSG00000198604	79.38	NearestStart	3017
14	75281028	75281770	ENSG00000165355	52.38	NearestStart	-2403
14	75689210	75689948	ENSG00000165355	68.21	NearestStart	-3389
14	76294769	76295471	ENSG00000139915	70.26	NearestStart	-6012
14	76299996	76300682	ENSG00000100503	56.43	NearestStart	1815
14	77940074	77940912	ENSG00000126775	75.22	NearestStart	1382
14	78275875	78276784	ENSG00000070367	71.8	NearestStart	5392
14	80491383	80492333	ENSG00000151812	107.58	NearestStart	5226
14	80757582	80758504	ENSG00000139971	112.38	NearestStart	1942
14	80939045	80940060	ENSG00000221537	68.79	NearestStart	-113112
14	81022229	81022924	ENSG00000140009	51.54	NearestStart	111634
14	81072106	81073121	ENSG00000089775	125.68	NearestStart	-800
14	87541060	87541950	ENSG00000176153	68.93	NearestStart	528
14	87814069	87814693	ENSG00000197907	53.18	NearestStart	-4451
14	88951097	88952082	ENSG00000100564	90.15	NearestStart	-5469
14	89273467	89274796	ENSG00000072121	176.96	NearestStart	1419
14	89487930	89488554	ENSG00000176082	54.52	NearestStart	1175
14	89790679	89791339	ENSG00000134007	65.13	NearestStart	11888
14	91854667	91855431	ENSG00000206751	59.38	NearestStart	394419
14	92183274	92183898	ENSG00000205683	61.65	NearestStart	-6106
14	92270568	92271489	ENSG00000165861	67.99	NearestStart	-5810
14	92656395	92657311	ENSG00000210212	95.68	NearestStart	-36695
14	93321141	93322123	ENSG00000156030	82.24	NearestStart	-2652
14	93456619	93457681	ENSG00000119630	116.66	NearestStart	-8170
14	93595876	93596500	ENSG00000205585	51.09	NearestStart	16621
14	93850269	93851083	ENSG00000165417	55.94	NearestStart	-535
14	93918719	93919671	ENSG00000140022	71.16	NearestStart	-4365
14	93921749	93922740	ENSG00000071537	61.93	NearestStart	47657
14	94116232	94117338	ENSG00000071537	87.62	NearestStart	-2220
14	94707860	94708484	ENSG00000100433	52.96	NearestStart	48935
14	95072299	95073235	ENSG00000053254	66.39	NearestStart	2110
14	95205805	95206429	ENSG00000140025	62.18	NearestStart	2897
14	95787541	95788321	ENSG00000100600	71.62	NearestStart	101491
14	95792382	95793521	ENSG00000100600	92.09	NearestStart	14197
14	95857607	95858402	ENSG00000100605	52.18	NearestStart	-4415
14	98997092	98997863	ENSG00000175785	55.33	NearestStart	3439
14	99030375	99031034	ENSG00000089737	59.79	NearestStart	21435
14	99844884	99845799	ENSG00000170099	73.9	NearestStart	9172
14	100419280	100420153	ENSG00000197249	62.76	NearestStart	8063
14	101897615	101898671	ENSG00000197249	301.09	NearestStart	5033
14	102204343	102205323	ENSG00000210632	94.91	NearestStart	2270
14	102364057	102364822	ENSG00000185469	63.01	NearestStart	26
14	102722768	102723786	ENSG00000100865	77.87	NearestStart	1391
14	105795091	105796396	ENSG00000211949	173.89	NearestStart	1608
14	105869292	105870305	ENSG00000220051	61.81	NearestStart	630
14	106016030	106016689	ENSG00000218396	51.26	NearestStart	778
15	22766932	22767911	ENSG00000209418	77.67	NearestStart	-14408
15	23202874	23203827	ENSG00000215315	119.52	NearestStart	1591
15	26240083	26240707	ENSG00000187951	61.27	NearestStart	-1370
15	28125528	28126326	ENSG00000198826	60.05	NearestStart	-1237
15	28704325	28705023	ENSG00000182405	59.59	NearestStart	2815
15	30693746	30694370	ENSG00000212768	53.08	NearestStart	-3365
15	31149490	31150411	ENSG00000166069	62.16	NearestStart	-3041
15	31237799	31238532	ENSG00000175746	58.18	NearestStart	-619
15	32184381	32185171	ENSG00000215101	107.29	NearestStart	-20477
15	32837945	32838569	ENSG00000168803	55.95	NearestStart	-319
15	33054617	33055459	ENSG00000168775	57.5	NearestStart	-4014
15	33173800	33174643	ENSG00000104131	76.24	NearestStart	37919
15	36011708	36012469	ENSG00000212424	52.54	NearestStart	-28306
15	37329558	37330657	ENSG00000140285	75.65	NearestStart	-10012
15	39829849	39830656	ENSG00000104047	62.53	NearestStart	1168
15	40152738	40153433	ENSG00000140284	62.85	NearestStart	-5445
15	40176053	40176677	ENSG00000174057	52.22	NearestStart	1675
15	40478896	40479617	ENSG00000151575	58.2	NearestStart	154
15	41406970	41407949	ENSG00000157450	168.13	NearestStart	329
15	41409898	41411015	ENSG00000157456	208.3	NearestStart	-3198
15	41668530	41669269	ENSG00000198535	67.52	NearestStart	-3117
15	42654477	42655242	ENSG00000166839	62.07	NearestStart	474
15	42935800	42936495	ENSG00000166839	67.54	NearestStart	3788
15	46891267	46891891	ENSG00000103769	54.66	NearestStart	49392
15	46892125	46893056	ENSG00000137834	77.53	NearestStart	3706
15	47228327	47229303	ENSG00000166949	99.07	NearestStart	1578
15	47492739	47494066	ENSG00000137821	133.74	NearestStart	-236
15	47701731	47702495	ENSG00000166233	68.7	NearestStart	-3133
15	48256240	48257252	ENSG00000140463	72.21	NearestStart	-478
15	48843576	48844486	ENSG00000167139	89.77	NearestStart	-592
15	49418352	49419127	ENSG00000140481	74.79	NearestStart	26892
15	50586353	50587269	ENSG00000178802	73.72	NearestStart	-51
15	50646321	50647315	ENSG00000140367	87.51	NearestStart	860
15	51023117	51024035	ENSG00000159556	83.2	NearestStart	1717
15	53452579	53453391	ENSG00000140382	54.32	NearestStart	-4976
15	53456215	53457280	ENSG00000140382	70.02	NearestStart	89
15	54445090	54445972	ENSG00000136381	72.7	NearestStart	-1046
15	54789754	54790755	ENSG00000188266	73.34	NearestStart	5403
15	56093776	56094621	ENSG00000169684	74.91	NearestStart	-3099
15	56143170	56144109	ENSG00000177699	104.87	NearestStart	29114
15	57067486	57068694	ENSG00000166557	155.87	NearestStart	-17963
15	57181414	57182231	ENSG00000172379	66.96	NearestStart	37772
15	57480098	57481020	ENSG00000188659	80.91	NearestStart	6252
15	58470957	58471993	ENSG00000205276	100.22	NearestStart	-909
15	60143351	60144213	ENSG00000205276	68.39	NearestStart	845
15	62991628	62992288	ENSG00000136404	50.36	NearestStart	1129
15	62994942	62995753	ENSG00000073417	56.28	NearestStart	-1648
15	63111442	63112102	ENSG00000170776	52.14	NearestStart	-3931
15	63595607	63596634	ENSG00000219654	86.71	NearestStart	-7048
15	63998242	63998866	ENSG00000181026	56.05	NearestStart	5943
15	64339300	64340175	ENSG00000140534	69.85	NearestStart	105
15	64577138	64578260	ENSG00000140534	129.61	NearestStart	4467
15	64583272	64584378	ENSG00000188095	73.28	NearestStart	-4818
15	64785394	64786344	ENSG00000140563	70.68	NearestStart	145064
15	65146827	65147726	ENSG00000222617	119.76	NearestStart	-40488
15	66907691	66908702	ENSG00000185594	73.01	NearestStart	-7405
15	68183629	68184503	ENSG00000140450	63.79	NearestStart	-1863
15	68971805	68972744	ENSG00000140443	63.9	NearestStart	1051
15	70195379	70196438	ENSG00000154237	97.4	NearestStart	101782
15	70350260	70351129	ENSG00000214344	65.61	NearestStart	25468
15	70399529	70400552	ENSG00000114062	67.71	NearestStart	32347
15	70550588	70551212	ENSG00000128731	50.01	NearestStart	807
15	70765123	70765949	ENSG00000186031	54.75	NearestStart	-2113
15	71847231	71847966	ENSG00000206125	56.08	NearestStart	36390
15	71952429	71953053	ENSG00000159248	54.47	NearestStart	-3871
15	72066246	72066907	ENSG00000214149	53.51	NearestStart	27777
15	72342612	72343344	ENSG00000159337	62.1	NearestStart	21306
15	72450718	72451342	ENSG00000159337	60.13	NearestStart	-2009
15	72969399	72970023	ENSG00000201077	50.07	NearestStart	28291
15	73718211	73719481	ENSG00000168806	192.56	NearestStart	3125
15	73923715	73925332	ENSG00000103995	283.84	NearestStart	-705
15	74417919	74418871	ENSG00000103995	111.42	NearestStart	-1563
15	75152936	75154190	ENSG00000166200	200.16	NearestStart	6743
15	75495309	75495933	ENSG00000138600	51.12	NearestStart	1626
15	75500374	75501200	ENSG00000137869	60.78	NearestStart	-253
15	76516527	76517536	ENSG00000128989	94	NearestStart	2184
15	76592364	76593059	ENSG00000221274	52.24	NearestStart	-5171
15	76641862	76642529	ENSG00000207964	60.07	NearestStart	-55
15	77087400	77088024	ENSG00000207964	51.83	NearestStart	-3691
15	77178460	77179084	ENSG00000137871	65.14	NearestStart	23822
15	77372577	77373263	ENSG00000128918	56.89	NearestStart	52132
15	77973738	77975239	ENSG00000128918	144.16	NearestStart	2738
15	78521513	78522493	ENSG00000213749	106.4	NearestStart	1397
15	79379672	79381438	ENSG00000182718	110.78	NearestStart	6520
15	80348447	80349288	ENSG00000103707	81.2	NearestStart	-2424
15	80433322	80434319	ENSG00000074603	93.93	NearestStart	1481
15	80435282	80436348	ENSG00000157890	97.23	NearestStart	-6161
15	80583452	80584399	ENSG00000174446	90.22	NearestStart	62
15	80585495	80586441	ENSG00000174444	89.46	NearestStart	966
15	80740968	80741592	ENSG00000140350	54.32	NearestStart	-7414
15	80742722	80743841	ENSG00000140332	103.4	NearestStart	-6319
15	80819852	80820839	ENSG00000066933	101.31	NearestStart	2097
15	80821817	80822841	ENSG00000137817	91	NearestStart	422
15	80978067	80978939	ENSG00000140488	76.88	NearestStart	50
15	80980176	80980874	ENSG00000205363	56.95	NearestStart	-16362
15	81252317	81253014	ENSG00000067221	62.33	NearestStart	5442
15	81472305	81473001	ENSG00000140459	57.64	NearestStart	-3584
15	81473915	81474719	ENSG00000177971	84.24	NearestStart	9891
15	81568532	81569472	ENSG00000140391	93.14	NearestStart	-2368
15	82687970	82688909	ENSG00000058335	88.76	NearestStart	-8565
15	82689872	82690895	ENSG00000136371	103.14	NearestStart	2687
15	82866201	82866917	ENSG00000172345	73.4	NearestStart	23907
15	83323027	83323940	ENSG00000205281	66.2	NearestStart	-8614
15	83577086	83577939	ENSG00000205281	73.29	NearestStart	-10574
15	83579016	83580035	ENSG00000182857	92.93	NearestStart	1926
15	83720944	83721792	ENSG00000182857	58.16	NearestStart	-117
15	84600560	84601795	ENSG00000214589	107.4	NearestStart	-34578
15	85914132	85915082	ENSG00000214589	176.65	NearestStart	-36543
15	86810729	86811353	ENSG00000205270	50.05	NearestStart	1889
15	86971536	86972565	ENSG00000205270	103.56	NearestStart	-220
15	87919927	87920956	ENSG00000186628	101.32	NearestStart	19543
15	87924289	87925247	ENSG00000169609	82.74	NearestStart	-943
15	88115775	88116462	ENSG00000169609	58.86	NearestStart	-2553
15	88243458	88244126	ENSG00000197494	60.97	NearestStart	1911
15	91133920	91134796	ENSG00000214542	60.87	NearestStart	20
15	92721019	92722147	ENSG00000186322	115.85	NearestStart	-5181
15	94790332	94791427	ENSG00000186702	114.79	NearestStart	1894
15	95120275	95121043	ENSG00000186702	60.31	NearestStart	-36
15	96303084	96304066	ENSG00000200206	90.53	NearestStart	-83055
15	97011353	97012905	ENSG00000173867	169.31	NearestStart	894
15	97323015	97324482	ENSG00000157823	74.22	NearestStart	-5252
15	98959020	98959780	ENSG00000213440	74.11	NearestStart	-55491
15	99378765	99379423	ENSG00000183571	51.18	NearestStart	43299
15	99636116	99636852	ENSG00000140471	56.02	NearestStart	907
15	100226101	100226832	ENSG00000131871	56.86	NearestStart	-893
15	100284626	100285574	ENSG00000183909	97.72	NearestStart	741
15	100290205	100290865	ENSG00000183909	59.18	NearestStart	-4838
16	216888	217770	ENSG00000197562	86.96	NearestStart	335
16	580512	581760	ENSG00000138834	115.37	NearestStart	1273
16	1300154	1301100	ENSG00000185883	93.43	NearestStart	-5438
16	1603268	1604029	ENSG00000140660	56.82	NearestStart	1187
16	1697468	1698336	ENSG00000201075	70.03	NearestStart	-80892
16	2241759	2242679	ENSG00000201075	135.98	NearestStart	-11567
16	2498516	2499284	ENSG00000179889	62.2	NearestStart	-7133
16	2520504	2521561	ENSG00000179889	77.84	NearestStart	24763
16	3598305	3599252	ENSG00000183549	65.93	NearestStart	-2710
16	8868877	8869854	ENSG00000189149	75.26	NearestStart	-22625
16	8962996	8963955	ENSG00000185716	87.1	NearestStart	-24
16	11280840	11281709	ENSG00000058600	98.74	NearestStart	449
16	11463937	11464592	ENSG00000006116	58.69	NearestStart	-995
16	11736611	11737732	ENSG00000122257	127.13	NearestStart	-2693
16	11979290	11979952	ENSG00000122257	60.82	NearestStart	14284
16	12567965	12568992	ENSG00000155666	101.35	NearestStart	-769
16	14195971	14196706	ENSG00000200652	64.09	NearestStart	277
16	14265296	14266050	ENSG00000176476	67.38	NearestStart	206
16	14969354	14970256	ENSG00000176953	79.68	NearestStart	-674
16	15001250	15002204	ENSG00000181625	74.57	NearestStart	-1909
16	17475581	17476371	ENSG00000079616	64.23	NearestStart	1640
16	19435642	19436374	ENSG00000149930	58.71	NearestStart	193
16	19996849	19997616	ENSG00000169592	64.28	NearestStart	5439
16	20325647	20326564	ENSG00000132207	114.25	NearestStart	-1909
16	21197046	21197923	ENSG00000214689	58.87	NearestStart	22364
16	21403786	21404410	ENSG00000180035	50.95	NearestStart	4116
16	21438112	21438977	ENSG00000156860	74.27	NearestStart	971
16	21835274	21835898	ENSG00000080603	51.22	NearestStart	-1943
16	21927007	21928063	ENSG00000080603	70.45	NearestStart	-253
16	22216691	22217468	ENSG00000103496	80.83	NearestStart	-909
16	22293788	22294763	ENSG00000140691	83.25	NearestStart	-4182
16	24173387	24174576	ENSG00000214613	182.91	NearestStart	-8756
16	24455716	24456849	ENSG00000185520	133.4	NearestStart	860
16	24472693	24473386	ENSG00000216671	55.13	NearestStart	1879
16	24938903	24939527	ENSG00000212962	52.89	NearestStart	-10847
16	25175219	25176166	ENSG00000155393	78.93	NearestStart	1108
16	27121548	27122275	ENSG00000121281	74.84	NearestStart	18733
16	28098197	28098857	ENSG00000213518	53.74	NearestStart	-6766
16	28472964	28474073	ENSG00000214550	110.68	NearestStart	-331
16	28869145	28870017	ENSG00000087253	80.81	NearestStart	224
16	29371467	29372805	ENSG00000087258	165.03	NearestStart	-6449
16	29485463	29486157	ENSG00000089505	58.46	NearestStart	5866
16	29531280	29532253	ENSG00000172831	66.56	NearestStart	-868
16	29711199	29712201	ENSG00000125149	161.78	NearestStart	89
16	29860584	29861460	ENSG00000102898	56.34	NearestStart	546
16	29892916	29893774	ENSG00000167264	83.42	NearestStart	-1751
16	29920499	29921485	ENSG00000103066	85.05	NearestStart	980
16	29953761	29954545	ENSG00000103018	75.04	NearestStart	5
16	30110809	30112147	ENSG00000140829	177.52	NearestStart	4000
16	30225203	30225827	ENSG00000140829	53.09	NearestStart	37264
16	30290100	30291228	ENSG00000103111	107.34	NearestStart	703
16	30318672	30319436	ENSG00000186153	61.24	NearestStart	57538
16	30347760	30348602	ENSG00000168589	73.77	NearestStart	-2176
16	30578761	30579470	ENSG00000135709	62.83	NearestStart	34268
16	30616020	30617049	ENSG00000103241	277.91	NearestStart	-77267
16	30617710	30618698	ENSG00000176715	134.71	NearestStart	-4319
16	30703266	30704339	ENSG00000167523	115.92	NearestStart	403
16	30920485	30921335	ENSG00000198211	79.72	NearestStart	-1969
16	30951008	30951632	ENSG00000007392	62.11	NearestStart	2575
16	30990611	30991875	ENSG00000206088	219.5	NearestStart	-739
16	31139793	31140948	ENSG00000206061	93.89	NearestStart	-458
16	31373636	31374679	ENSG00000167969	103.65	NearestStart	-155
16	32919395	32920267	ENSG00000205923	68.54	NearestStart	917
16	33519549	33520237	ENSG00000188827	53.03	NearestStart	3281
16	33562994	33563910	ENSG00000153048	64.04	NearestStart	1487
16	33682679	33683637	ENSG00000187555	72.37	NearestStart	1846
16	34133918	34134578	ENSG00000175646	98.57	NearestStart	1868
16	45162205	45162971	ENSG00000188897	58.23	NearestStart	29175
16	46838449	46839111	ENSG00000153066	59.06	NearestStart	7538
16	46952795	46953813	ENSG00000103381	107.63	NearestStart	237280
16	47930133	47931042	ENSG00000103489	90.99	NearestStart	-3342
16	48658506	48659276	ENSG00000006007	72.94	NearestStart	5309
16	48876712	48877336	ENSG00000180269	50.72	NearestStart	-4109
16	51239954	51240749	ENSG00000205691	59.59	NearestStart	-26420
16	51525894	51527053	ENSG00000185984	106.28	NearestStart	1154
16	51744351	51745124	ENSG00000185710	59.71	NearestStart	2704
16	54100679	54101303	ENSG00000140743	59.02	NearestStart	-349
16	54776354	54777439	ENSG00000140750	121	NearestStart	-4727
16	56718594	56719514	ENSG00000155592	72.62	NearestStart	1124
16	57125281	57126200	ENSG00000205535	81.48	NearestStart	-17879
16	63715355	63716340	ENSG00000197017	97.89	NearestStart	1182
16	65163661	65164396	ENSG00000209938	54.93	NearestStart	-11622
16	65423108	65424116	ENSG00000149926	86.03	NearestStart	-4074
16	65524980	65525904	ENSG00000169221	82.68	NearestStart	-1014
16	65701505	65702430	ENSG00000179958	90.09	NearestStart	1114
16	66310583	66311577	ENSG00000102870	107.26	NearestStart	2758
16	66438877	66439537	ENSG00000099365	51.83	NearestStart	8791
16	66612949	66613826	ENSG00000167394	73.44	NearestStart	2394
16	66837728	66838944	ENSG00000169900	134.61	NearestStart	-3878
16	66901478	66902337	ENSG00000205454	69.11	NearestStart	-957
16	67925733	67926517	ENSG00000205452	59.78	NearestStart	2566
16	68016004	68016671	ENSG00000155319	60.25	NearestStart	-1695
16	68631247	68632126	ENSG00000121270	72.12	NearestStart	357
16	70387748	70388475	ENSG00000196470	67.01	NearestStart	23935
16	70689116	70689810	ENSG00000212582	59.36	NearestStart	97985
16	70722380	70723405	ENSG00000070761	96.28	NearestStart	2203
16	72953250	72954280	ENSG00000207493	97.83	NearestStart	14757
16	75783040	75783664	ENSG00000140937	52.94	NearestStart	-1915
16	76748590	76749620	ENSG00000159593	123.91	NearestStart	-728
16	79130179	79130874	ENSG00000141098	60	NearestStart	137
16	79401468	79402356	ENSG00000103061	117.42	NearestStart	871
16	83653179	83653996	ENSG00000157312	70.52	NearestStart	-3734
16	85024367	85025209	ENSG00000196696	74.39	NearestStart	26105
16	86459454	86460188	ENSG00000166747	60.96	NearestStart	12729
16	87404524	87405499	ENSG00000214331	69.27	NearestStart	6310
16	87683473	87684234	ENSG00000166446	71.96	NearestStart	-5788
16	88087187	88087847	ENSG00000103257	60.65	NearestStart	1161
16	88252114	88253186	ENSG00000198931	151.67	NearestStart	1319
16	88511199	88511963	ENSG00000167522	71.84	NearestStart	-2717
17	34059	34828	ENSG00000187624	70.75	NearestStart	-5986
17	66155	66800	ENSG00000167695	56.94	NearestStart	-4201
17	254448	255182	ENSG00000132386	59.39	NearestStart	-397
17	578396	579297	ENSG00000108381	62.79	NearestStart	511
17	961909	962569	ENSG00000108381	51.37	NearestStart	2742
17	1365391	1366222	ENSG00000177602	65.82	NearestStart	-1621
17	1410917	1412034	ENSG00000215099	157.31	NearestStart	-2769
17	1611612	1612601	ENSG00000177294	147.03	NearestStart	2766
17	2114269	2114893	ENSG00000132507	55.02	NearestStart	1068
17	3253421	3254072	ENSG00000174292	62.05	NearestStart	-1776
17	3286183	3286921	ENSG00000169992	61.26	NearestStart	-2327
17	3326557	3327181	ENSG00000213796	51.63	NearestStart	3864
17	3328788	3329557	ENSG00000170037	68.38	NearestStart	-5
17	3572325	3573273	ENSG00000065325	84.68	NearestStart	1644
17	3986434	3987058	ENSG00000170222	50.5	NearestStart	344
17	4632977	4633683	ENSG00000006695	56.2	NearestStart	-7453
17	5266569	5267416	ENSG00000220036	63.41	NearestStart	139
17	6623062	6623686	ENSG00000206956	50.99	NearestStart	-328
17	6860467	6861091	ENSG00000220696	52.72	NearestStart	115
17	7021540	7022381	ENSG00000133030	65.6	NearestStart	-7195
17	7152158	7153187	ENSG00000206730	127.6	NearestStart	3235
17	7223358	7224151	ENSG00000171928	77.73	NearestStart	451
17	7249899	7250744	ENSG00000166484	59.86	NearestStart	779
17	7602294	7603218	ENSG00000219014	72.03	NearestStart	-2066
17	7776193	7777314	ENSG00000217426	151.35	NearestStart	-4208
17	7996835	7997683	ENSG00000216262	68.91	NearestStart	-20916
17	8073241	8074234	ENSG00000109046	77.26	NearestStart	-1083
17	8472041	8473465	ENSG00000109111	157.27	NearestStart	-317
17	8650201	8651054	ENSG00000108587	153.22	NearestStart	-50
17	9671750	9672622	ENSG00000172156	64.59	NearestStart	-2493
17	10361106	10362098	ENSG00000166750	70.53	NearestStart	-149
17	10400300	10401148	ENSG00000129277	64.93	NearestStart	-4252
17	10541996	10542917	ENSG00000205020	68.83	NearestStart	-4199
17	10668955	10669579	ENSG00000184886	58.37	NearestStart	990
17	13905991	13906769	ENSG00000129282	55.62	NearestStart	-954
17	15627466	15628191	ENSG00000129282	56.67	NearestStart	10517
17	16283747	16284728	ENSG00000108292	117.81	NearestStart	-4409
17	16527591	16528215	ENSG00000108294	50.73	NearestStart	7
17	16879604	16880508	ENSG00000108298	63.22	NearestStart	364
17	17079894	17081102	ENSG00000131748	183.86	NearestStart	576
17	17425905	17426990	ENSG00000167914	101.66	NearestStart	3626
17	18625769	18626462	ENSG00000204875	53.68	NearestStart	-990
17	19222438	19223384	ENSG00000197723	89.47	NearestStart	5348
17	19597219	19597881	ENSG00000068120	51.4	NearestStart	-5301
17	19819125	19820139	ENSG00000131462	93.47	NearestStart	2803
17	19895984	19896962	ENSG00000131467	83.86	NearestStart	4950
17	19934813	19935593	ENSG00000188554	71.98	NearestStart	-127
17	19998121	19998816	ENSG00000067596	57.07	NearestStart	-118
17	21016237	21017296	ENSG00000030582	106.85	NearestStart	731
17	22644150	22645151	ENSG00000180336	142.12	NearestStart	-11289
17	23720230	23721138	ENSG00000161692	69.03	NearestStart	-171
17	23755030	23755769	ENSG00000186868	58.65	NearestStart	66273
17	23934076	23935115	ENSG00000184525	132.2	NearestStart	-36131
17	23962634	23963583	ENSG00000073969	76.27	NearestStart	516
17	24013112	24014016	ENSG00000178852	67.43	NearestStart	199
17	25828502	25829126	ENSG00000167182	56.3	NearestStart	19880
17	29634307	29635260	ENSG00000108439	66.62	NearestStart	-825
17	30545109	30545770	ENSG00000005882	58.88	NearestStart	1604
17	30594050	30595048	ENSG00000154920	74.61	NearestStart	1833
17	31226152	31227106	ENSG00000121057	86.41	NearestStart	-3012
17	31451081	31452160	ENSG00000153944	103.54	NearestStart	1379
17	31558379	31559144	ENSG00000121083	61.24	NearestStart	4206
17	31966506	31967238	ENSG00000068489	65.87	NearestStart	3084
17	32031160	32032069	ENSG00000153982	68.72	NearestStart	947
17	32042631	32043440	ENSG00000175155	127.54	NearestStart	20471
17	32835889	32836860	ENSG00000141367	124.82	NearestStart	155
17	33671333	33671957	ENSG00000062716	55.09	NearestStart	133
17	34110990	34111993	ENSG00000141376	110.13	NearestStart	-57
17	34162535	34163409	ENSG00000170921	57.18	NearestStart	185492
17	34610426	34611373	ENSG00000087191	73.87	NearestStart	2180
17	34812298	34813204	ENSG00000087191	113.51	NearestStart	2827
17	35047514	35048645	ENSG00000199753	327.38	NearestStart	-13876
17	35098044	35098932	ENSG00000108946	74.08	NearestStart	1218
17	35376378	35377240	ENSG00000108984	72.86	NearestStart	82790
17	35515668	35516466	ENSG00000123700	81.67	NearestStart	3498
17	36181545	36182239	ENSG00000180616	55.49	NearestStart	-5292
17	36182240	36182553	ENSG00000166685	61.39	NearestStart	-6014
17	36236412	36237470	ENSG00000141219	92.93	NearestStart	2724
17	36402594	36403218	ENSG00000109062	52.03	NearestStart	-5431
17	36635436	36636239	ENSG00000125445	60.84	NearestStart	892
17	36839121	36840207	ENSG00000204325	160.33	NearestStart	1523
17	36914870	36915600	ENSG00000132478	68.61	NearestStart	-981
17	36922346	36923109	ENSG00000167889	70.03	NearestStart	78245
17	36942184	36942808	ENSG00000184640	54.05	NearestStart	57412
17	37428567	37429334	ENSG00000141564	86.71	NearestStart	-67
17	37533709	37534518	ENSG00000175866	67.85	NearestStart	868
17	37830362	37831524	ENSG00000183093	87.49	NearestStart	1063
17	37962317	37963060	ENSG00000187939	57.54	NearestStart	-2789
17	37991469	37992280	ENSG00000187939	54.41	NearestStart	-34885
17	38008474	38009439	ENSG00000159842	59	NearestStart	67972
17	38018023	38018931	ENSG00000132376	83.07	NearestStart	1328
17	38243899	38244800	ENSG00000174238	59.2	NearestStart	1918
17	38576645	38577629	ENSG00000070366	137.85	NearestStart	39550
17	38916742	38917647	ENSG00000180016	106.09	NearestStart	-4967
17	39217330	39218101	ENSG00000127780	68.52	NearestStart	-2298
17	39341991	39342762	ENSG00000074755	64.32	NearestStart	6568
17	39778748	39779549	ENSG00000182853	74.35	NearestStart	3494
17	40078077	40078904	ENSG00000207929	78.46	NearestStart	1277
17	40141331	40142221	ENSG00000141505	94.03	NearestStart	1879
17	40237644	40238590	ENSG00000179094	64.87	NearestStart	-408
17	41393897	41394759	ENSG00000178977	99.54	NearestStart	-5155
17	41609583	41610388	ENSG00000133026	62.19	NearestStart	2763
17	41806413	41807037	ENSG00000185156	52.37	NearestStart	-7038
17	41909261	41909921	ENSG00000109061	52.31	NearestStart	1478
17	42011190	42011988	ENSG00000125414	65.23	NearestStart	-6558
17	42023907	42024531	ENSG00000205351	54.65	NearestStart	-20977
17	42126832	42127492	ENSG00000154803	52.31	NearestStart	1333
17	42756545	42757240	ENSG00000108599	67.77	NearestStart	2596
17	43348395	43349401	ENSG00000212186	98.51	NearestStart	-27724
17	43373091	43374164	ENSG00000178307	120.94	NearestStart	42062
17	43988793	43989729	ENSG00000109072	85.16	NearestStart	1270
17	44006146	44007004	ENSG00000076351	57.85	NearestStart	2325
17	44047809	44048645	ENSG00000109107	68.13	NearestStart	-5997
17	44158309	44159315	ENSG00000167524	86.82	NearestStart	2704
17	44167156	44168033	ENSG00000164729	96.54	NearestStart	451
17	45529299	45530125	ENSG00000161570	68.06	NearestStart	5758
17	45807422	45808080	ENSG00000132142	54.34	NearestStart	5126
17	45828706	45829836	ENSG00000174093	176.78	NearestStart	4019
17	46303591	46304563	ENSG00000108306	119.74	NearestStart	-874
17	46553724	46554681	ENSG00000161395	72.53	NearestStart	-208
17	50397045	50397701	ENSG00000126368	54.29	NearestStart	-5169
17	52514540	52515205	ENSG00000186393	58.69	NearestStart	392
17	52690309	52691402	ENSG00000186393	151.5	NearestStart	-303
17	53385965	53387120	ENSG00000186395	155.18	NearestStart	-4039
17	53520004	53520696	ENSG00000196596	58.54	NearestStart	1317
17	53785471	53786890	ENSG00000108417	99.65	NearestStart	-4773
17	53950385	53951336	ENSG00000171401	66.14	NearestStart	521
17	54590967	54592256	ENSG00000171401	247.75	NearestStart	-6955
17	54653563	54654526	ENSG00000171345	84.34	NearestStart	-4017
17	54784306	54785371	ENSG00000168259	122.5	NearestStart	-5607
17	55051987	55053049	ENSG00000177469	93.44	NearestStart	-1562
17	55139944	55140742	ENSG00000131470	57.8	NearestStart	-8094
17	56109941	56110886	ENSG00000141699	114.29	NearestStart	6454
17	56161397	56162737	ENSG00000108861	208.19	NearestStart	-5458
17	57294934	57295717	ENSG00000108852	54.13	NearestStart	-1352
17	58626122	58627108	ENSG00000182963	110.74	NearestStart	25489
17	59256761	59257747	ENSG00000120071	72.31	NearestStart	16360
17	59260722	59261346	ENSG00000185829	52.79	NearestStart	-11548
17	59261369	59262288	ENSG00000136447	64.89	NearestStart	1174
17	59563299	59564251	ENSG00000213326	95.35	NearestStart	27885
17	59939823	59940575	ENSG00000173917	74.91	NearestStart	-11401
17	60259411	60260099	ENSG00000120093	53.23	NearestStart	663
17	60262392	60263057	ENSG00000120068	51.15	NearestStart	-509
17	64020923	64021758	ENSG00000159184	57.43	NearestStart	2801
17	65005223	65006092	ENSG00000159184	59.18	NearestStart	-6046
17	65680769	65681670	ENSG00000108829	62.99	NearestStart	1125
17	68667463	68668087	ENSG00000141232	54.79	NearestStart	-7214
17	68694754	68695516	ENSG00000008294	57.38	NearestStart	-520
17	68743095	68744049	ENSG00000166260	81.05	NearestStart	4008
17	70056597	70057935	ENSG00000180891	109.84	NearestStart	1718
17	70104253	70104877	ENSG00000213246	51.83	NearestStart	-909
17	70250932	70251810	ENSG00000108389	66.51	NearestStart	-174
17	70642906	70644109	ENSG00000175090	117.94	NearestStart	-1772
17	70768201	70769064	ENSG00000136492	68.66	NearestStart	603
17	70770277	70771010	ENSG00000108592	59.41	NearestStart	1427
17	70913622	70914740	ENSG00000108654	156.39	NearestStart	-6954
17	71129914	71130909	ENSG00000159266	73.58	NearestStart	4308
17	71291551	71292467	ENSG00000159266	60.57	NearestStart	1327
17	72454378	72455002	ENSG00000217219	58.39	NearestStart	3874
17	72884609	72885461	ENSG00000204345	59.01	NearestStart	-4236
17	74006197	74006943	ENSG00000125458	57.38	NearestStart	-3434
17	74291352	74292091	ENSG00000125447	58.14	NearestStart	1071
17	75733786	75734737	ENSG00000177885	97.58	NearestStart	-237
17	76133153	76133848	ENSG00000222319	51.1	NearestStart	34535
17	76624414	76625189	ENSG00000108669	61.46	NearestStart	-1378
17	76825428	76826375	ENSG00000141543	88.2	NearestStart	1747
17	77281875	77282499	ENSG00000167302	52.04	NearestStart	2022
18	148740	149827	ENSG00000101557	99.98	NearestStart	261
18	587585	588245	ENSG00000079101	58.22	NearestStart	587
18	890204	891078	ENSG00000141433	87.67	NearestStart	-4857
18	2561231	2562264	ENSG00000080986	130.61	NearestStart	-348
18	3386910	3387612	ENSG00000177426	56.92	NearestStart	-15162
18	3437039	3438137	ENSG00000215384	187.04	NearestStart	31917
18	3440685	3441518	ENSG00000215384	66.81	NearestStart	35563
18	9695573	9696377	ENSG00000168461	77.88	NearestStart	-69301
18	9875094	9876092	ENSG00000168454	62.82	NearestStart	-629
18	10452431	10453091	ENSG00000154856	51.69	NearestStart	7806
18	14128729	14129425	ENSG00000206323	60.53	NearestStart	27079
18	14878696	14879320	ENSG00000101773	52.81	NearestStart	278
18	18767571	18768195	ENSG00000209843	53.1	NearestStart	-11407
18	19207029	19208107	ENSG00000118271	92.59	NearestStart	-4731
18	19271837	19272854	ENSG00000215496	77.3	NearestStart	-268
18	19503308	19504291	ENSG00000118267	98.36	NearestStart	5471
18	19969937	19970737	ENSG00000141428	71.16	NearestStart	455
18	20111473	20112097	ENSG00000150477	50.92	NearestStart	-234708
18	21188074	21188953	ENSG00000197046	65.77	NearestStart	44737
18	27421107	27421765	ENSG00000134030	56.98	NearestStart	-1010
18	27795868	27796492	ENSG00000177529	50.67	NearestStart	771
18	31129715	31130375	ENSG00000134443	63.81	NearestStart	-1602
18	31807041	31807820	ENSG00000214345	74.09	NearestStart	-20543
18	32428370	32429100	ENSG00000141664	61.55	NearestStart	16282
18	32663266	32664301	ENSG00000206075	91.21	NearestStart	1260
18	41704280	41705204	ENSG00000222879	59.68	NearestStart	143504
18	44318415	44319115	ENSG00000215421	60.7	NearestStart	3513
18	46600868	46601492	ENSG00000130856	57.92	NearestStart	-134956
18	50003523	50004218	ENSG00000130856	57.8	NearestStart	-122439
18	51412989	51413911	ENSG00000175322	68.76	NearestStart	-6300
18	52966142	52966801	ENSG00000134490	62.17	NearestStart	64894
18	55036778	55037845	ENSG00000134490	110.43	NearestStart	86
18	56460729	56461532	ENSG00000154065	63.31	NearestStart	-6459
18	58358757	58359489	ENSG00000215503	67.6	NearestStart	-331
18	59296459	59297151	ENSG00000198795	86.58	NearestStart	-1960
18	66474447	66475140	ENSG00000134779	61.58	NearestStart	-110
18	70475420	70476516	ENSG00000134042	163.08	NearestStart	4884
18	71265327	71266531	ENSG00000207233	76.09	NearestStart	-743
18	71917022	71918160	ENSG00000196628	144.01	NearestStart	41194
18	72530148	72531057	ENSG00000206026	64.42	NearestStart	3319
18	72542665	72543717	ENSG00000101493	130.14	NearestStart	419112
19	55479	56318	ENSG00000176705	73.08	NearestStart	-122
19	115173	116018	ENSG00000176695	59.52	NearestStart	53494
19	296178	297047	ENSG00000198816	69.02	NearestStart	-6683
19	4506778	4507916	ENSG00000032444	120.79	NearestStart	17
19	5566630	5567658	ENSG00000090661	128.97	NearestStart	423
19	6539094	6539893	ENSG00000188629	88.09	NearestStart	-4597
19	6671806	6672730	ENSG00000065989	115.49	NearestStart	1424
19	7480321	7481349	ENSG00000213339	90.41	NearestStart	-14064
19	7505060	7505724	ENSG00000213290	50.95	NearestStart	1090
19	7599353	7600387	ENSG00000173875	128.18	NearestStart	152
19	8180680	8181798	ENSG00000039987	156.34	NearestStart	-1755
19	9236398	9237393	ENSG00000104889	79.38	NearestStart	121
19	9330099	9330723	ENSG00000179262	52.66	NearestStart	1341
19	9487053	9488147	ENSG00000132024	72	NearestStart	-800
19	9905900	9906704	ENSG00000105141	60.64	NearestStart	-9725
19	10374136	10375133	ENSG00000222417	86.83	NearestStart	-8382
19	10389873	10390896	ENSG00000171942	86.31	NearestStart	-7635
19	10659067	10659952	ENSG00000167461	70.13	NearestStart	732
19	12532463	12533314	ENSG00000130304	52.87	NearestStart	-1838
19	12582905	12583717	ENSG00000129933	66.3	NearestStart	7690
19	12614869	12615602	ENSG00000160229	67.28	NearestStart	-42509
19	12722652	12723313	ENSG00000197134	53.32	NearestStart	-2090
19	12778549	12779324	ENSG00000196350	53.39	NearestStart	14974
19	12918995	12919965	ENSG00000105173	96.61	NearestStart	-4754
19	13877214	13878172	ENSG00000178904	130.03	NearestStart	-4849
19	15014290	15014914	ENSG00000105216	52.17	NearestStart	-2191
19	15349306	15350747	ENSG00000089356	185.55	NearestStart	-1820
19	15412977	15413673	ENSG00000089336	62.99	NearestStart	-221
19	15692199	15693869	ENSG00000105261	177.72	NearestStart	-3840
19	16084222	16084846	ENSG00000198453	52.77	NearestStart	103
19	17440462	17441461	ENSG00000099338	103	NearestStart	-6638
19	18368986	18369610	ENSG00000099338	52.26	NearestStart	1036
19	18369611	18370003	ENSG00000130402	52.42	NearestStart	431
19	19300304	19301286	ENSG00000130402	100.79	NearestStart	1166
19	19710889	19711687	ENSG00000186838	82.02	NearestStart	-7768
19	20096514	20097536	ENSG00000213054	94.46	NearestStart	-604
19	20531111	20531735	ENSG00000171570	64.09	NearestStart	-1115
19	20761846	20762759	ENSG00000105323	79.48	NearestStart	2713
19	22025016	22025889	ENSG00000142039	57.53	NearestStart	97
19	22276066	22277114	ENSG00000105429	68.2	NearestStart	4446
19	34989987	34990871	ENSG00000204936	87.95	NearestStart	-1330
19	36460934	36461693	ENSG00000159904	53.55	NearestStart	-1362
19	37583687	37584731	ENSG00000167380	158.24	NearestStart	69
19	37855027	37855710	ENSG00000131115	54.71	NearestStart	-2832
19	39353092	39354151	ENSG00000104859	93.56	NearestStart	376
19	39985274	39986198	ENSG00000104892	68.88	NearestStart	1806
19	40296819	40297443	ENSG00000011485	52.88	NearestStart	-4814
19	40795293	40796410	ENSG00000160014	104.19	NearestStart	-47589
19	40998975	40999913	ENSG00000142230	71.06	NearestStart	139
19	41290009	41290924	ENSG00000105321	107.92	NearestStart	665
19	41955119	41956005	ENSG00000105443	67.44	NearestStart	-4955
19	42099177	42100088	ENSG00000183207	81.76	NearestStart	846
19	42882166	42882972	ENSG00000196961	64.34	NearestStart	195
19	43511617	43512476	ENSG00000062822	92.86	NearestStart	102
19	43519291	43520340	ENSG00000221233	82.99	NearestStart	-1687
19	43830598	43831332	ENSG00000198482	60.28	NearestStart	-17326
19	43831333	43832493	ENSG00000167562	204.64	NearestStart	-20621
19	44572579	44573537	ENSG00000125498	96.09	NearestStart	-5327
19	44689825	44690752	ENSG00000213015	92.22	NearestStart	-4866
19	45014473	45015338	ENSG00000173581	84.76	NearestStart	-571
19	45018898	45019746	ENSG00000063244	60.29	NearestStart	1592
19	45972536	45973444	ENSG00000063245	90.21	NearestStart	157
19	45995844	45996875	ENSG00000160505	93.37	NearestStart	-49
19	46462977	46463986	ENSG00000196263	82.22	NearestStart	-6934
19	46508031	46508986	ENSG00000197951	128.99	NearestStart	-9408
19	46769983	46770878	ENSG00000197951	58.25	NearestStart	-6040
19	47039703	47040363	ENSG00000131845	57.61	NearestStart	4882
19	47413079	47413875	ENSG00000186230	69.18	NearestStart	8660
19	47414151	47414817	ENSG00000152439	64.84	NearestStart	-7752
19	47526047	47526999	ENSG00000176293	87.63	NearestStart	3836
19	47618136	47618879	ENSG00000213013	65.59	NearestStart	-3880
19	48465492	48466442	ENSG00000105556	93.37	NearestStart	-387
19	48548335	48548959	ENSG00000167680	51.34	NearestStart	2729
19	48786006	48786775	ENSG00000130254	66.37	NearestStart	7308
19	48976982	48977857	ENSG00000125726	60.98	NearestStart	3069
19	49131487	49132417	ENSG00000125730	51.38	NearestStart	-144
19	49303360	49304415	ENSG00000076924	101.35	NearestStart	1086
19	49354259	49355059	ENSG00000180926	75.48	NearestStart	-3198
19	49405692	49406488	ENSG00000198028	57.67	NearestStart	-16774
19	50234514	50235526	ENSG00000105088	111.46	NearestStart	2328
19	50537644	50538601	ENSG00000221566	61.21	NearestStart	1078
19	50778731	50779821	ENSG00000178464	109.55	NearestStart	864
19	50835699	50836708	ENSG00000105127	91.97	NearestStart	2297
19	50911502	50912126	ENSG00000175489	53.39	NearestStart	429
19	51081675	51082853	ENSG00000175489	99.17	NearestStart	-196
19	51173685	51174435	ENSG00000105708	89.74	NearestStart	-5968
19	51235194	51235921	ENSG00000188171	51.96	NearestStart	105135
19	51537320	51538276	ENSG00000188171	103.37	NearestStart	-125600
19	51748763	51749683	ENSG00000121297	63.07	NearestStart	71337
19	51901142	51901840	ENSG00000105186	53.9	NearestStart	2915
19	51911444	51912455	ENSG00000153896	87.77	NearestStart	-23049
19	52326167	52326827	ENSG00000221873	54.55	NearestStart	-2952
19	52423601	52424711	ENSG00000196761	71.22	NearestStart	437
19	52452297	52453394	ENSG00000212840	95.93	NearestStart	-5861
19	52708079	52709187	ENSG00000006712	121.83	NearestStart	1007
19	53659465	53660535	ENSG00000105204	65.05	NearestStart	2208
19	54034067	54034727	ENSG00000105204	54.11	NearestStart	-2217
19	54093075	54093951	ENSG00000210066	69.92	NearestStart	-6565
19	54189814	54190593	ENSG00000183103	56.02	NearestStart	873
19	54646134	54647212	ENSG00000160570	202.7	NearestStart	3036
19	54962187	54963312	ENSG00000160570	166.41	NearestStart	1964
19	55061301	55062393	ENSG00000079435	114.9	NearestStart	5282
19	55528776	55529400	ENSG00000183668	54.71	NearestStart	30
19	55563709	55564494	ENSG00000167378	63.99	NearestStart	5510
19	55579522	55580401	ENSG00000104783	83.03	NearestStart	267
19	55980212	55980907	ENSG00000124459	62.71	NearestStart	-236
19	55998379	55999224	ENSG00000125741	79.57	NearestStart	1231
19	56121737	56122706	ENSG00000125746	133.84	NearestStart	-1190
19	56789670	56790436	ENSG00000177051	58.52	NearestStart	-4569
19	57181344	57182155	ENSG00000170604	68.57	NearestStart	-803
19	57243503	57244447	ENSG00000104967	111.45	NearestStart	-5188
19	57314795	57315452	ENSG00000204869	59.88	NearestStart	2843
19	57705391	57706415	ENSG00000211513	67.19	NearestStart	3305
19	57744719	57745418	ENSG00000105287	53.24	NearestStart	780
19	58076500	58077485	ENSG00000105327	93.11	NearestStart	4098
19	58292098	58292722	ENSG00000105402	50.59	NearestStart	2230
19	58302291	58302991	ENSG00000087076	52.48	NearestStart	-2321
19	58321853	58322907	ENSG00000104804	130.67	NearestStart	727
19	58323269	58324094	ENSG00000104872	50.47	NearestStart	745
19	58491911	58492893	ENSG00000039650	62.89	NearestStart	1329
19	58499197	58499821	ENSG00000131398	50.73	NearestStart	-4330
19	58508328	58509250	ENSG00000131400	95.86	NearestStart	-2966
19	59443420	59444122	ENSG00000167747	58.82	NearestStart	1407
19	59523297	59523960	ENSG00000177117	58.88	NearestStart	900
19	59543892	59544655	ENSG00000167765	76.29	NearestStart	-228
19	59967750	59968519	ENSG00000171032	85.64	NearestStart	547
19	60318919	60320368	ENSG00000221897	87.83	NearestStart	415
19	60839338	60840348	ENSG00000210389	87.18	NearestStart	14610
19	60850195	60850917	ENSG00000204604	73.45	NearestStart	42722
19	60858820	60859699	ENSG00000170949	89.34	NearestStart	6401
19	60878561	60879461	ENSG00000170949	71.09	NearestStart	-3792
19	60948243	60949321	ENSG00000170954	128.73	NearestStart	6107
19	61055150	61055911	ENSG00000170954	81.18	NearestStart	4691
19	61137534	61138190	ENSG00000213797	59.27	NearestStart	5283
19	61704090	61704782	ENSG00000213797	56.01	NearestStart	-2003
19	61789096	61790001	ENSG00000213797	72.68	NearestStart	-11134
19	61792464	61793130	ENSG00000218650	55.24	NearestStart	-427
19	62559369	62560069	ENSG00000217003	70.05	NearestStart	999
19	62647165	62648294	ENSG00000170858	145.48	NearestStart	-1659
19	62695369	62696802	ENSG00000125503	66.44	NearestStart	1820
19	63149008	63149980	ENSG00000185792	91.78	NearestStart	-6663
19	63266258	63266954	ENSG00000173572	53.68	NearestStart	-2020
19	63415475	63416099	ENSG00000152454	54.38	NearestStart	1881
19	63776727	63777674	ENSG00000099326	77.56	NearestStart	27
2	1390019	1391028	ENSG00000115705	102.05	NearestStart	-6223
2	1831602	1832407	ENSG00000151693	53.06	NearestStart	-2266
2	4541299	4542222	ENSG00000197781	77.24	NearestStart	-3212
2	6830022	6831109	ENSG00000134324	140.29	NearestStart	22750
2	9262079	9262875	ENSG00000178295	109.92	NearestStart	2626
2	9693399	9694168	ENSG00000170745	71.82	NearestStart	2336
2	10059716	10060381	ENSG00000170745	52.66	NearestStart	35820
2	10500382	10501425	ENSG00000214836	54.97	NearestStart	1233
2	10874062	10874794	ENSG00000206732	79.91	NearestStart	30295
2	11405992	11406792	ENSG00000084733	68.04	NearestStart	166
2	11530429	11531480	ENSG00000219820	149.36	NearestStart	-205
2	11804679	11805557	ENSG00000157856	79.36	NearestStart	12529
2	16715780	16716404	ENSG00000173557	55.08	NearestStart	407
2	17801284	17802018	ENSG00000138080	55.21	NearestStart	-4054
2	17924931	17925870	ENSG00000138080	70.14	NearestStart	-2882
2	17958415	17959606	ENSG00000115216	151.44	NearestStart	-179
2	18607545	18608468	ENSG00000115254	66.89	NearestStart	-6733
2	19963954	19964578	ENSG00000163797	50.03	NearestStart	967
2	20058746	20059712	ENSG00000158019	78.1	NearestStart	5170
2	23476218	23476842	ENSG00000211124	50.51	NearestStart	-29646
2	23947469	23948344	ENSG00000003509	59.18	NearestStart	-1097
2	24153841	24154465	ENSG00000216974	50.6	NearestStart	-1328
2	24782977	24784323	ENSG00000143891	88.36	NearestStart	-1802
2	26110644	26111340	ENSG00000152147	64.35	NearestStart	-38
2	26225372	26226363	ENSG00000214694	87.43	NearestStart	76848
2	26490817	26491767	ENSG00000218832	70.52	NearestStart	514
2	26639364	26640560	ENSG00000116016	116.53	NearestStart	-7426
2	27150980	27151604	ENSG00000068724	61.76	NearestStart	1501
2	27152152	27152918	ENSG00000068724	72.25	NearestStart	2126
2	27208904	27209860	ENSG00000143942	98.49	NearestStart	-2294
2	27503982	27504606	ENSG00000217688	198.64	NearestStart	-4365
2	27698296	27699074	ENSG00000177994	75.42	NearestStart	-2134
2	27849055	27850134	ENSG00000216297	202.31	NearestStart	29740
2	27972156	27973062	ENSG00000163001	69.12	NearestStart	-159
2	28062358	28063144	ENSG00000028116	71.99	NearestStart	-1756
2	29111860	29112484	ENSG00000028116	51.01	NearestStart	-1131
2	31309503	31310305	ENSG00000209139	64.49	NearestStart	-50590
2	33586137	33586797	ENSG00000169764	69.82	NearestStart	1474
2	37311181	37312326	ENSG00000119862	151.31	NearestStart	-1861
2	38310886	38311658	ENSG00000163219	67.08	NearestStart	34504
2	38555190	38556122	ENSG00000169605	89.3	NearestStart	-7180
2	38744941	38745565	ENSG00000169604	56.4	NearestStart	-3750
2	38830104	38831114	ENSG00000169564	97.42	NearestStart	506
2	38832142	38833038	ENSG00000124383	79.33	NearestStart	517
2	39047373	39047997	ENSG00000116096	51.46	NearestStart	-1955
2	40508238	40508966	ENSG00000208925	57.53	NearestStart	-868
2	42440547	42441691	ENSG00000203402	225.88	NearestStart	-88353
2	43300621	43301441	ENSG00000182814	69.75	NearestStart	-2071
2	44079247	44080523	ENSG00000115459	115.09	NearestStart	842
2	45077570	45078516	ENSG00000132300	55.37	NearestStart	-60
2	45337833	45338544	ENSG00000153561	50.49	NearestStart	-90013
2	46370641	46371672	ENSG00000153561	63.99	NearestStart	-5694
2	46600608	46601594	ENSG00000184943	100.72	NearestStart	51474
2	46998301	46998925	ENSG00000144115	54.72	NearestStart	-6543
2	46998926	46999835	ENSG00000144115	87.9	NearestStart	-2653
2	47242964	47243622	ENSG00000115041	50.33	NearestStart	-7356
2	53846139	53846801	ENSG00000198885	70.02	NearestStart	-227
2	53945446	53946461	ENSG00000214262	89.12	NearestStart	88968
2	54127610	54128711	ENSG00000216112	87.4	NearestStart	-53582
2	54409409	54410296	ENSG00000204641	53.03	NearestStart	-1858
2	54639724	54640484	ENSG00000071082	54.73	NearestStart	50826
2	55088149	55088955	ENSG00000158435	59.95	NearestStart	559
2	55600127	55601229	ENSG00000115602	146.42	NearestStart	-7122
2	55997235	55998099	ENSG00000115604	121.86	NearestStart	21157
2	58125468	58126092	ENSG00000198914	50.1	NearestStart	-7383
2	58126093	58126439	ENSG00000213295	50.35	NearestStart	41184
2	58540935	58541732	ENSG00000153094	71.19	NearestStart	29333
2	61098448	61099568	ENSG00000153094	146.7	NearestStart	104168
2	61616551	61617634	ENSG00000188177	149.32	NearestStart	26827
2	63198681	63199379	ENSG00000189223	57.32	NearestStart	-6342
2	63723709	63724333	ENSG00000136682	50.91	NearestStart	-2174
2	63923076	63923918	ENSG00000136682	76.28	NearestStart	-108
2	64230114	64231092	ENSG00000125629	78.72	NearestStart	10007
2	64533298	64534255	ENSG00000019169	79.03	NearestStart	-7094
2	64737704	64738658	ENSG00000144118	73.21	NearestStart	-5635
2	68330712	68331921	ENSG00000115718	152.69	NearestStart	-6397
2	68337051	68338270	ENSG00000115718	116.21	NearestStart	-1116
2	68546522	68547316	ENSG00000217289	89.77	NearestStart	-4799
2	68849975	68851146	ENSG00000217289	158.46	NearestStart	-2749
2	69048029	69048653	ENSG00000183840	51.13	NearestStart	-3659
2	69090192	69091333	ENSG00000144224	113.72	NearestStart	-3124
2	70168612	70169458	ENSG00000121989	62.5	NearestStart	-5636
2	71211469	71212393	ENSG00000135999	115.37	NearestStart	-1380
2	72966101	72967084	ENSG00000157827	169.17	NearestStart	-922
2	73378452	73379265	ENSG00000144278	62.85	NearestStart	66233
2	73816854	73818012	ENSG00000162989	117.38	NearestStart	-2754
2	74423253	74424425	ENSG00000136535	192	NearestStart	-3495
2	74588789	74589806	ENSG00000115271	75.42	NearestStart	-4065
2	79585869	79586749	ENSG00000222528	87.89	NearestStart	1833
2	79729056	79730045	ENSG00000204335	82.97	NearestStart	-848
2	81282155	81282779	ENSG00000128692	50.08	NearestStart	889
2	84369246	84370231	ENSG00000091409	76.42	NearestStart	-8938
2	85431908	85432930	ENSG00000179997	95.14	NearestStart	-6585
2	85436196	85437253	ENSG00000018510	114.05	NearestStart	1360
2	86183789	86184747	ENSG00000170035	101.7	NearestStart	-3732
2	86186789	86187762	ENSG00000162999	107.46	NearestStart	-287
2	86646206	86647122	ENSG00000180922	94.9	NearestStart	-7617
2	86648484	86649363	ENSG00000188738	81.37	NearestStart	2103
2	86710935	86711762	ENSG00000065548	54.5	NearestStart	739
2	86795254	86795878	ENSG00000115368	50.99	NearestStart	-1096
2	87587598	87588650	ENSG00000138386	84.85	NearestStart	562
2	88244407	88245357	ENSG00000115419	64.71	NearestStart	-2046
2	88248297	88249426	ENSG00000115419	71.7	NearestStart	971
2	89295282	89296019	ENSG00000144395	55.9	NearestStart	-1469
2	95319443	95320209	ENSG00000115541	66.22	NearestStart	-2498
2	96038681	96039844	ENSG00000082153	115.76	NearestStart	741
2	96150785	96151833	ENSG00000155760	65.61	NearestStart	-4438
2	96335185	96335909	ENSG00000118257	54.5	NearestStart	-7972
2	96355461	96356304	ENSG00000118257	83.68	NearestStart	-5029
2	96768885	96769569	ENSG00000118246	54.14	NearestStart	-663
2	96926363	96927231	ENSG00000197713	65.21	NearestStart	1594
2	97124598	97125292	ENSG00000138363	64	NearestStart	44828
2	97363675	97364335	ENSG00000079246	56.87	NearestStart	6476
2	97907926	97908729	ENSG00000163466	53.61	NearestStart	767
2	98226251	98227373	ENSG00000179921	99.8	NearestStart	634
2	99136916	99137720	ENSG00000074582	82.39	NearestStart	-200
2	100292605	100293413	ENSG00000171450	90.72	NearestStart	-3116
2	100405724	100406367	ENSG00000115661	56.04	NearestStart	-6972
2	101035949	101036716	ENSG00000135924	56.56	NearestStart	-1457
2	101236369	101237623	ENSG00000123999	172.19	NearestStart	5391
2	102287272	102288367	ENSG00000124003	162.55	NearestStart	-6587
2	102315578	102316745	ENSG00000124003	104.47	NearestStart	-3464
2	104831018	104831935	ENSG00000123983	93.23	NearestStart	-7330
2	105251582	105252206	ENSG00000152049	59.98	NearestStart	-3052
2	106177762	106178773	ENSG00000208064	113.77	NearestStart	-130567
2	106271443	106272352	ENSG00000115009	59.62	NearestStart	-299
2	106788261	106789414	ENSG00000219503	137.61	NearestStart	90628
2	106794144	106794883	ENSG00000219503	80.42	NearestStart	98436
2	111152766	111153478	ENSG00000173699	62.78	NearestStart	-4571
2	111624295	111625153	ENSG00000144524	81.01	NearestStart	-353
2	111699130	111699901	ENSG00000144524	63.6	NearestStart	5204
2	111916805	111917893	ENSG00000204120	83.46	NearestStart	1602
2	112776469	112777642	ENSG00000130147	100.13	NearestStart	-3998
2	113703246	113703870	ENSG00000213834	53.97	NearestStart	-549
2	113909633	113910657	ENSG00000144476	100.32	NearestStart	-6924
2	113911699	113912466	ENSG00000198612	64.98	NearestStart	-504
2	118572527	118573151	ENSG00000071677	56.55	NearestStart	28015
2	119324289	119325440	ENSG00000168427	125.73	NearestStart	-774
2	119409121	119410302	ENSG00000142330	83.84	NearestStart	533
2	119839873	119840745	ENSG00000146205	68.72	NearestStart	40442
2	120721249	120722162	ENSG00000168385	81.38	NearestStart	-41149
2	122209932	122210876	ENSG00000214874	95.57	NearestStart	-5916
2	127886090	127886714	ENSG00000216435	52.85	NearestStart	-778
2	127891371	127892039	ENSG00000205837	54.47	NearestStart	-32749
2	128337457	128338117	ENSG00000134308	55.46	NearestStart	-4842
2	130462124	130462748	ENSG00000188525	52.38	NearestStart	3893
2	130464174	130465028	ENSG00000206633	79.27	NearestStart	4044
2	130813440	130814064	ENSG00000143870	52.44	NearestStart	21492
2	131904214	131905062	ENSG00000169016	80.37	NearestStart	-6681
2	132886958	132887805	ENSG00000197872	75.6	NearestStart	-5200
2	133893233	133893857	ENSG00000207170	51.62	NearestStart	20670
2	135461310	135462292	ENSG00000183891	91.11	NearestStart	1274
2	136001441	136002065	ENSG00000118965	53.86	NearestStart	-5373
2	136212535	136213313	ENSG00000219225	82.19	NearestStart	1919
2	139379957	139380616	ENSG00000115128	52.48	NearestStart	-1023
2	144993425	144994229	ENSG00000138073	57.67	NearestStart	2142
2	148313019	148314069	ENSG00000197918	82.15	NearestStart	30495
2	149117658	149118467	ENSG00000179270	69.62	NearestStart	38771
2	149340866	149341810	ENSG00000214711	146.02	NearestStart	725
2	150156064	150156688	ENSG00000119787	51.25	NearestStart	-97259
2	152664697	152665624	ENSG00000115875	82.11	NearestStart	1901
2	152899075	152899699	ENSG00000183023	59.12	NearestStart	183459
2	154502905	154503529	ENSG00000115944	50.26	NearestStart	9107
2	155260585	155261392	ENSG00000152518	84.94	NearestStart	6628
2	159724455	159725376	ENSG00000138095	90.37	NearestStart	-2599
2	161977371	161978173	ENSG00000205054	55.21	NearestStart	-2249
2	162904831	162905629	ENSG00000171142	77.16	NearestStart	22592
2	166517219	166518394	ENSG00000162864	111.33	NearestStart	-7034
2	167055359	167056570	ENSG00000115239	86.09	NearestStart	-4645
2	169017913	169018819	ENSG00000200086	82.39	NearestStart	7011
2	170387191	170387849	ENSG00000115380	122.56	NearestStart	7201
2	171170933	171171665	ENSG00000219858	69.79	NearestStart	1736
2	171279259	171280128	ENSG00000162927	79.24	NearestStart	264
2	171317356	171318083	ENSG00000082898	80.2	NearestStart	2371
2	172457489	172458491	ENSG00000214541	71.15	NearestStart	921
2	172991454	172992456	ENSG00000197329	86.46	NearestStart	-5077
2	175068341	175069001	ENSG00000179833	55.18	NearestStart	-3154
2	176573825	176574839	ENSG00000115953	86.25	NearestStart	6161
2	177967091	177967892	ENSG00000115953	60	NearestStart	-178
2	178190640	178191299	ENSG00000204923	52.73	NearestStart	1372
2	180571519	180572472	ENSG00000144034	85.9	NearestStart	1181
2	181549613	181550537	ENSG00000188687	80.58	NearestStart	791
2	183651248	183652374	ENSG00000115289	224.12	NearestStart	-460
2	186310895	186311990	ENSG00000208877	105.37	NearestStart	-11468
2	186369693	186370385	ENSG00000200890	61.38	NearestStart	294807
2	187059869	187060749	ENSG00000042445	100.32	NearestStart	3258
2	190013308	190014136	ENSG00000068654	77.17	NearestStart	3000
2	190157486	190158563	ENSG00000200563	67.79	NearestStart	-50264
2	191222603	191223556	ENSG00000200563	114.23	NearestStart	-52542
2	191451796	191452420	ENSG00000211613	50.88	NearestStart	-785
2	191454813	191455680	ENSG00000222119	59.22	NearestStart	-4353
2	192452478	192453175	ENSG00000222040	61.98	NearestStart	-5074
2	192454053	192454677	ENSG00000144028	51.65	NearestStart	-197
2	197211132	197212042	ENSG00000114988	74.76	NearestStart	643
2	198070611	198071308	ENSG00000168758	66.49	NearestStart	-26901
2	201385255	201386379	ENSG00000144199	230.66	NearestStart	-289
2	201643812	201644436	ENSG00000075568	54.2	NearestStart	70860
2	202018899	202019821	ENSG00000135951	66.98	NearestStart	896
2	202195554	202196213	ENSG00000170500	55.28	NearestStart	13022
2	202352701	202353325	ENSG00000212974	55.87	NearestStart	-3082
2	202603117	202604030	ENSG00000115652	100.54	NearestStart	-535
2	206247497	206248296	ENSG00000144057	70.3	NearestStart	81735
2	206250440	206251485	ENSG00000144057	78.12	NearestStart	75852
2	207335336	207335960	ENSG00000169679	52.37	NearestStart	-631
2	207337893	207338824	ENSG00000172965	70.91	NearestStart	52283
2	210577187	210578135	ENSG00000163064	98.82	NearestStart	-2060
2	215929904	215930674	ENSG00000186132	58.71	NearestStart	1003
2	216682193	216682942	ENSG00000155438	108.55	NearestStart	1027
2	218790886	218791748	ENSG00000144231	62.01	NearestStart	-5283
2	218836327	218837439	ENSG00000136710	181.82	NearestStart	2952
2	219231444	219232154	ENSG00000214077	93.51	NearestStart	-5304
2	219232423	219233600	ENSG00000208316	162.41	NearestStart	-27793
2	219407813	219408592	ENSG00000176601	78.92	NearestStart	37408
2	219529526	219530366	ENSG00000121988	69.15	NearestStart	3835
2	219561221	219561873	ENSG00000222826	55.1	NearestStart	-42022
[truncated: 1,531 more rows]
