# Supplementary material for: Identification and Regulation of c-Myb Target Genes in MCF-7 Cells
Source: BMC Cancer. 2011 Jan 25;11:30. doi: 10.1186/1471-2407-11-30 (PMC3038977; doi:10.1186/1471-2407-11-30)
Supplement: Additional file 5 — The ChIP-on-chip results obtained using estrogen-deprived then beta-estradiol stimulated cells and antibody 1493 (tab-delimited text file). [file 1471-2407-11-30-S5.TXT]

chr	start	end	name	score	feature	distance
1	7738	8823	ENSG00000219789	94.05	NearestStart	5865
1	611711	612335	ENSG00000122432	53.09	NearestStart	-4982
1	758098	758962	ENSG00000016602	65.8	NearestStart	-4715
1	1638724	1639635	ENSG00000219673	100.23	NearestStart	5156
1	2122099	2122723	ENSG00000116688	52.08	NearestStart	9774
1	3554739	3555670	ENSG00000213521	93.49	NearestStart	4653
1	7923320	7924453	ENSG00000197147	126.44	NearestStart	40215
1	8307603	8308636	ENSG00000171488	94.23	NearestStart	-7518
1	10016414	10017357	ENSG00000171488	66.9	NearestStart	760
1	11774405	11775712	ENSG00000097046	151.86	NearestStart	-5611
1	11972730	11973841	ENSG00000028137	128.09	NearestStart	-4804
1	12144843	12145746	ENSG00000122481	115.01	NearestStart	-6226
1	12771014	12771983	ENSG00000212666	86.52	NearestStart	-348
1	13776911	13777535	ENSG00000137996	52.12	NearestStart	-1071
1	13941320	13942301	ENSG00000116721	79.06	NearestStart	-3119
1	15394589	15395577	ENSG00000196318	77.9	NearestStart	-5286
1	15884276	15885455	ENSG00000220034	231.38	NearestStart	-7157
1	17949411	17950151	ENSG00000203897	60.99	NearestStart	217
1	19293479	19294394	ENSG00000116299	124.33	NearestStart	1371
1	19412891	19413585	ENSG00000162493	59.94	NearestStart	-5928
1	19449830	19450487	ENSG00000065135	55.66	NearestStart	521
1	19616466	19617197	ENSG00000188756	59.06	NearestStart	-6182
1	19796910	19797534	ENSG00000213366	60.58	NearestStart	731
1	20270363	20271132	ENSG00000219326	64.7	NearestStart	-3153
1	20316538	20317713	ENSG00000116731	117.18	NearestStart	41998
1	20382440	20383549	ENSG00000081026	125.86	NearestStart	-2115
1	20503771	20504712	ENSG00000134200	81.22	NearestStart	1492
1	20960861	20961739	ENSG00000173218	82.44	NearestStart	7687
1	21661708	21662436	ENSG00000173218	67.58	NearestStart	11027
1	21906527	21907151	ENSG00000173212	50.73	NearestStart	-7748
1	22279511	22280135	ENSG00000221425	52.55	NearestStart	527
1	22286249	22287141	ENSG00000116830	85.56	NearestStart	-120
1	22649233	22650423	ENSG00000065183	74.73	NearestStart	3941
1	23390639	23391901	ENSG00000116882	130.7	NearestStart	-7326
1	23627313	23628517	ENSG00000116786	91.01	NearestStart	862
1	23686713	23687775	ENSG00000217764	83.86	NearestStart	16056
1	23909089	23910168	ENSG00000219630	129.01	NearestStart	27723
1	24030205	24031141	ENSG00000216253	143.1	NearestStart	-665
1	24384074	24385129	ENSG00000131778	110.1	NearestStart	1207
1	26017139	26017798	ENSG00000185321	55.99	NearestStart	914
1	26473882	26474506	ENSG00000183941	50.88	NearestStart	-2762
1	28164259	28164883	ENSG00000117148	50.67	NearestStart	-4984
1	28241057	28241712	ENSG00000136631	50.93	NearestStart	419
1	28437706	28438621	ENSG00000143374	156.25	NearestStart	-2712
1	28841818	28842894	ENSG00000163141	85.19	NearestStart	-1654
1	30973987	30974712	ENSG00000143443	66.05	NearestStart	-2422
1	31004404	31005337	ENSG00000143373	146.02	NearestStart	-5026
1	31624665	31625963	ENSG00000183586	212.97	NearestStart	-1061
1	32151617	32152517	ENSG00000186207	109.18	NearestStart	-3818
1	32635125	32636120	ENSG00000176075	85.95	NearestStart	1752
1	32703977	32704601	ENSG00000143624	53.58	NearestStart	1769
1	33615938	33616911	ENSG00000160688	76.49	NearestStart	4329
1	33949988	33951562	ENSG00000143590	90.62	NearestStart	-4035
1	33963005	33963808	ENSG00000169241	63.28	NearestStart	-219
1	34100186	34101463	ENSG00000160838	191.92	NearestStart	530
1	34103329	34104153	ENSG00000158477	73.08	NearestStart	534
1	35268879	35270282	ENSG00000162706	150.55	NearestStart	-4202
1	36318243	36319049	ENSG00000158716	64.43	NearestStart	-5676
1	36625696	36626606	ENSG00000209568	82.18	NearestStart	-6999
1	37791328	37792209	ENSG00000143318	80.25	NearestStart	573
1	38001580	38002268	ENSG00000162734	67.74	NearestStart	-4673
1	38033934	38034805	ENSG00000217993	64.61	NearestStart	-5883
1	39564053	39564940	ENSG00000217993	52.81	NearestStart	-4691
1	39765846	39767145	ENSG00000158793	169.21	NearestStart	154
1	40128383	40129459	ENSG00000173436	134.84	NearestStart	856
1	41214751	41215375	ENSG00000198929	56.66	NearestStart	-5436
1	43081248	43082366	ENSG00000220565	137.16	NearestStart	-3927
1	43195114	43196184	ENSG00000127472	182.05	NearestStart	43104
1	43386747	43387810	ENSG00000218043	141.33	NearestStart	-3517
1	43505804	43506652	ENSG00000198842	78.72	NearestStart	18730
1	43674551	43676355	ENSG00000198842	129.4	NearestStart	20578
1	43693753	43694712	ENSG00000197965	70.69	NearestStart	-45670
1	45014396	45015378	ENSG00000197965	83.58	NearestStart	-28964
1	46855570	46856309	ENSG00000197965	55.95	NearestStart	41912
1	48001133	48001830	ENSG00000197965	50.56	NearestStart	43093
1	48457478	48458518	ENSG00000143155	136.08	NearestStart	-6729
1	48708000	48709384	ENSG00000143155	166.34	NearestStart	-782
1	49285376	49286143	ENSG00000143155	54.5	NearestStart	275
1	49290072	49290808	ENSG00000213064	67.91	NearestStart	1839
1	50336135	50337258	ENSG00000000460	72.57	NearestStart	6254
1	50341022	50342062	ENSG00000219172	59.59	NearestStart	-7498
1	53431974	53432948	ENSG00000219172	77.54	NearestStart	804
1	53479633	53480711	ENSG00000162543	221.58	NearestStart	-2728
1	55325669	55326622	ENSG00000219579	68.12	NearestStart	-16380
1	57091303	57092465	ENSG00000120332	202.79	NearestStart	-571
1	57529121	57529992	ENSG00000218113	79.27	NearestStart	-43780
1	59749746	59750480	ENSG00000075391	61.62	NearestStart	-6042
1	63018281	63019116	ENSG00000135820	57.49	NearestStart	-5740
1	63760807	63761612	ENSG00000135820	58.11	NearestStart	-2852
1	64027007	64027920	ENSG00000135838	69.81	NearestStart	3295
1	64741259	64742447	ENSG00000058085	114.61	NearestStart	-58935
1	64978186	64979073	ENSG00000158816	171.35	NearestStart	13754
1	65502380	65503371	ENSG00000116698	85.82	NearestStart	2752
1	68435892	68437099	ENSG00000143847	123.01	NearestStart	5269
1	68474887	68475873	ENSG00000159388	79.35	NearestStart	-2081
1	70444384	70445274	ENSG00000122188	54.94	NearestStart	-675
1	70648985	70650009	ENSG00000163531	109.49	NearestStart	1236
1	71248046	71248894	ENSG00000213041	59.49	NearestStart	-6665
1	76172511	76173410	ENSG00000133069	110.74	NearestStart	34510
1	77716672	77717589	ENSG00000197721	116.01	NearestStart	5455
1	77927029	77927930	ENSG00000008118	64.76	NearestStart	-4256
1	78047772	78048646	ENSG00000008118	86.48	NearestStart	-1485
1	78220310	78220971	ENSG00000008118	60.11	NearestStart	1803
1	79246644	79247671	ENSG00000008118	92.48	NearestStart	7393
1	84739580	84740308	ENSG00000177757	55	NearestStart	15484
1	85284053	85285206	ENSG00000219050	144.52	NearestStart	-5596
1	85518714	85519771	ENSG00000009790	162.52	NearestStart	-4017
1	86780632	86781365	ENSG00000143469	64.7	NearestStart	-3072
1	87289302	87290491	ENSG00000136643	100.43	NearestStart	-1395
1	87374926	87375864	ENSG00000143353	106.75	NearestStart	-6816
1	89130223	89130847	ENSG00000070831	50.72	NearestStart	44354
1	89308585	89309348	ENSG00000203693	62.41	NearestStart	-1726
1	89508364	89509673	ENSG00000185842	163.71	NearestStart	23885
1	89803265	89804070	ENSG00000185842	76.97	NearestStart	81687
1	89863724	89864348	ENSG00000143819	50.43	NearestStart	9987
1	89872002	89873021	ENSG00000070831	116.28	NearestStart	51092
1	91733401	91734989	ENSG00000213029	77.55	NearestStart	-4073
1	91770893	91771552	ENSG00000173409	52.55	NearestStart	1645
1	93203350	93204200	ENSG00000173409	115.22	NearestStart	4354
1	93420410	93421366	ENSG00000119283	120.98	NearestStart	29358
1	93737779	93738877	ENSG00000116918	82.51	NearestStart	-5484
1	95316330	95316954	ENSG00000184677	51.33	NearestStart	-1698
1	95466073	95467167	ENSG00000116977	115.86	NearestStart	-34571
1	96921312	96921936	ENSG00000187712	50.14	NearestStart	-7233
1	100486886	100487552	ENSG00000215805	56.45	NearestStart	-69236
1	100503280	100503980	ENSG00000215805	56.99	NearestStart	-66362
1	101132164	101133052	ENSG00000155816	75.57	NearestStart	-4272
1	101220728	101221352	ENSG00000162843	54.28	NearestStart	24342
1	101225511	101226457	ENSG00000217656	117.25	NearestStart	-469
1	103955670	103956506	ENSG00000217656	54.24	NearestStart	1350
1	104039637	104040441	ENSG00000179456	62.53	NearestStart	-5835
1	107842191	107843866	ENSG00000179456	129.33	NearestStart	2056
1	108132660	108133497	ENSG00000179456	73.87	NearestStart	11243
1	109201579	109202644	ENSG00000171180	130.32	NearestStart	-269
1	109293157	109294203	ENSG00000117640	103.02	NearestStart	-1889
1	109459427	109460350	ENSG00000142669	80.66	NearestStart	-4951
1	109773811	109774847	ENSG00000158156	108	NearestStart	5168
1	109852035	109853265	ENSG00000130770	152.37	NearestStart	2508
1	109854709	109855333	ENSG00000212673	50	NearestStart	-144
1	109858751	109859410	ENSG00000215897	51.7	NearestStart	-4836
1	109893345	109894436	ENSG00000217597	121.35	NearestStart	-126721
1	110006012	110006890	ENSG00000217597	56.92	NearestStart	-113704
1	110012925	110013901	ENSG00000176256	90.89	NearestStart	1523
1	111554874	111555864	ENSG00000176256	85.83	NearestStart	4666
1	111770061	111771217	ENSG00000185090	128.67	NearestStart	1573
1	111793413	111794514	ENSG00000171793	188.76	NearestStart	-3200
1	111846391	111847267	ENSG00000164011	90.98	NearestStart	-3619
1	112324881	112325711	ENSG00000186973	69.93	NearestStart	4131
1	113509986	113510971	ENSG00000179178	109.3	NearestStart	-3190
1	113732883	113733828	ENSG00000200913	94.1	NearestStart	-353
1	114238049	114239215	ENSG00000117834	161.38	NearestStart	-3513
1	115013047	115013969	ENSG00000206757	83.14	NearestStart	-3111
1	115019610	115020305	ENSG00000162374	53.72	NearestStart	-6034
1	115089999	115090975	ENSG00000162374	90.61	NearestStart	-1147
1	115122164	115123123	ENSG00000157184	158.79	NearestStart	-2715
1	115375430	115376319	ENSG00000169174	66.22	NearestStart	47861
1	115993784	115994451	ENSG00000157131	60.01	NearestStart	-1762
1	115997124	115998180	ENSG00000172456	110.32	NearestStart	214418
1	116253319	116253943	ENSG00000125703	53.33	NearestStart	-4113
1	116448157	116449652	ENSG00000203965	151.44	NearestStart	-794
1	116993287	116994074	ENSG00000130939	56.24	NearestStart	811
1	117249822	117250622	ENSG00000158966	57.44	NearestStart	32196
1	117404352	117405160	ENSG00000162437	72.01	NearestStart	-5180
1	117468994	117469618	ENSG00000116675	51.51	NearestStart	-802
1	117472159	117473100	ENSG00000116754	77.77	NearestStart	431
1	118277855	118279125	ENSG00000116761	93.28	NearestStart	-558
1	119705599	119706861	ENSG00000177000	248	NearestStart	14297
1	119806359	119807604	ENSG00000221664	93.78	NearestStart	-86871
1	120117652	120118938	ENSG00000036549	100.82	NearestStart	-5337
1	120238829	120239453	ENSG00000219201	52.53	NearestStart	2282
1	141761111	141762007	ENSG00000162613	62.06	NearestStart	-2945
1	142057468	142058532	ENSG00000162618	62.05	NearestStart	601
1	142212805	142213495	ENSG00000055732	55.27	NearestStart	2704
1	145161105	145162108	ENSG00000142867	75.76	NearestStart	-2355
1	145182122	145182886	ENSG00000137947	59.31	NearestStart	-334
1	145704465	145705366	ENSG00000117228	80.48	NearestStart	-5106
1	147170500	147171124	ENSG00000154451	57.4	NearestStart	2768
1	148068094	148068718	ENSG00000185636	50.36	NearestStart	2351
1	148138487	148139372	ENSG00000154511	60.4	NearestStart	-3739
1	148306385	148307552	ENSG00000117500	139.62	NearestStart	-1576
1	148474651	148475762	ENSG00000212601	94.48	NearestStart	-11182
1	148723805	148724464	ENSG00000172339	59.72	NearestStart	-5235
1	149274004	149275088	ENSG00000223229	194.95	NearestStart	12999
1	149284418	149285257	ENSG00000162694	98.16	NearestStart	1978
1	149421855	149422479	ENSG00000219504	53.65	NearestStart	-40590
1	149516386	149517164	ENSG00000117543	54.88	NearestStart	38439
1	150354856	150356071	ENSG00000174876	233.15	NearestStart	962
1	150637615	150638599	ENSG00000134215	73.96	NearestStart	176408
1	150746126	150746781	ENSG00000121940	62.12	NearestStart	14477
1	150896329	150897024	ENSG00000143106	54.28	NearestStart	-3222
1	151283779	151284862	ENSG00000181754	69.76	NearestStart	1848
1	151299490	151300296	ENSG00000181754	60.29	NearestStart	-826
1	151699121	151700060	ENSG00000181754	74.56	NearestStart	-4868
1	151968936	151969857	ENSG00000162777	150.14	NearestStart	-6320
1	152220770	152221540	ENSG00000085465	63.77	NearestStart	1861
1	152396591	152397806	ENSG00000116455	181.63	NearestStart	-60
1	152438139	152438906	ENSG00000200360	81.03	NearestStart	-11823
1	152738584	152739410	ENSG00000171385	73.03	NearestStart	8419
1	152796681	152797655	ENSG00000188761	69.5	NearestStart	-6323
1	152853508	152854328	ENSG00000175984	67.82	NearestStart	1208
1	153226770	153227901	ENSG00000175984	220.54	NearestStart	-5355
1	153313937	153314637	ENSG00000009307	51.77	NearestStart	12148
1	153374225	153374993	ENSG00000052723	68.16	NearestStart	2665
1	153455877	153456614	ENSG00000219640	77.49	NearestStart	-51356
1	153798084	153798788	ENSG00000215720	59.95	NearestStart	-2721
1	153924002	153924706	ENSG00000143061	66.65	NearestStart	18550
1	154727192	154727874	ENSG00000134253	63.53	NearestStart	-2985
1	154968331	154969207	ENSG00000134253	76.14	NearestStart	-6150
1	155157578	155158202	ENSG00000219037	51.27	NearestStart	808
1	156012705	156013972	ENSG00000134240	137.9	NearestStart	-4611
1	156491085	156491899	ENSG00000134249	89.83	NearestStart	1812
1	156566111	156566866	ENSG00000219696	70.13	NearestStart	28914
1	156568390	156569050	ENSG00000143140	57.86	NearestStart	7643
1	156817796	156818671	ENSG00000184270	64.28	NearestStart	-12397
1	156958233	156959435	ENSG00000143401	222.41	NearestStart	433
1	157403838	157404534	ENSG00000163157	57.58	NearestStart	-6684
1	157773103	157774334	ENSG00000159450	130.5	NearestStart	-1676
1	157957111	157957808	ENSG00000127481	55.62	NearestStart	115854
1	158011670	158012844	ENSG00000163216	64.44	NearestStart	-2748
1	158267624	158268443	ENSG00000213166	60.74	NearestStart	11245
1	158427562	158428853	ENSG00000143556	155.3	NearestStart	640
1	158437076	158438498	ENSG00000143543	75.26	NearestStart	-3695
1	158526333	158527049	ENSG00000143552	52.06	NearestStart	-2375
1	158547932	158548669	ENSG00000215938	61.29	NearestStart	-5296
1	158549124	158550028	ENSG00000169291	81.43	NearestStart	2629
1	158882221	158883288	ENSG00000160714	92.62	NearestStart	1063
1	159119493	159120400	ENSG00000185097	89.25	NearestStart	186
1	159280712	159281424	ENSG00000127481	50.98	NearestStart	-3558
1	159354669	159356124	ENSG00000160710	174.78	NearestStart	13590
1	159428790	159429894	ENSG00000160766	93.4	NearestStart	7960
1	159789731	159790467	ENSG00000116539	62.77	NearestStart	864
1	159871093	159871866	ENSG00000163374	52.72	NearestStart	1413
1	160267291	160268020	ENSG00000206651	54	NearestStart	-6566
1	160300769	160301577	ENSG00000208493	69.37	NearestStart	1342
1	161109109	161110104	ENSG00000127463	157.07	NearestStart	803
1	161439820	161440741	ENSG00000132704	73.78	NearestStart	841
1	163450194	163450818	ENSG00000158485	63.01	NearestStart	1834
1	163680076	163680999	ENSG00000158485	73.83	NearestStart	-445
1	164254149	164255315	ENSG00000186400	95.96	NearestStart	-1483
1	164407638	164408505	ENSG00000180437	86.56	NearestStart	3293
1	164798522	164799506	ENSG00000184155	117.57	NearestStart	-682
1	165348636	165349508	ENSG00000132693	67.82	NearestStart	-6108
1	165350484	165351802	ENSG00000143315	197.27	NearestStart	781
1	165912156	165913479	ENSG00000162735	257.28	NearestStart	-4778
1	165928862	165929523	ENSG00000117090	56.69	NearestStart	1272
1	165999738	166000831	ENSG00000179914	154.54	NearestStart	2180
1	166000919	166001696	ENSG00000158773	76.18	NearestStart	1679
1	166408066	166408944	ENSG00000158859	70.74	NearestStart	6679
1	166414013	166414740	ENSG00000203747	60.3	NearestStart	-2726
1	166415070	166416695	ENSG00000162747	102.55	NearestStart	-3311
1	166463651	166464451	ENSG00000162745	69.59	NearestStart	-7023
1	166967668	166968897	ENSG00000185860	214.06	NearestStart	-3880
1	167017357	167018050	ENSG00000143248	53.68	NearestStart	14188
1	167018051	167018747	ENSG00000162761	81.53	NearestStart	142382
1	167019122	167020333	ENSG00000143171	140.94	NearestStart	978
1	168037105	168038082	ENSG00000188859	172.62	NearestStart	-4808
1	169311832	169312749	ENSG00000117215	82.14	NearestStart	2057
1	169320134	169321046	ENSG00000143196	54.76	NearestStart	-2616
1	171289015	171290028	ENSG00000221578	75.08	NearestStart	-33613
1	171842998	171843762	ENSG00000221578	68.05	NearestStart	-34307
1	172511003	172512016	ENSG00000221578	105.27	NearestStart	-35378
1	173111797	173112631	ENSG00000120337	60.97	NearestStart	-2289
1	173303041	173303961	ENSG00000162753	70.78	NearestStart	-4142
1	174113954	174114678	ENSG00000208303	57.08	NearestStart	-75012
1	176324211	176325124	ENSG00000116701	79.95	NearestStart	-1312
1	176772770	176773856	ENSG00000162704	167.77	NearestStart	5955
1	176775658	176776613	ENSG00000162704	100.43	NearestStart	2225
1	181028822	181030136	ENSG00000116406	129.03	NearestStart	54524
1	181362862	181363779	ENSG00000121486	71.99	NearestStart	7051
1	181711009	181712192	ENSG00000220810	147.04	NearestStart	1957
1	181827946	181828754	ENSG00000151418	90.66	NearestStart	-1082
1	181865653	181866708	ENSG00000116857	113.65	NearestStart	17113
1	181869383	181870686	ENSG00000116857	406.75	NearestStart	-1507
1	182936146	182936770	ENSG00000127483	52.83	NearestStart	24907
1	183385610	183386668	ENSG00000116857	82.21	NearestStart	-3163
1	196431982	196432715	ENSG00000163431	59.75	NearestStart	1980
1	196777780	196778542	ENSG00000117139	59.54	NearestStart	-1983
1	199390212	199391096	ENSG00000133059	90.78	NearestStart	1400
1	199408832	199409710	ENSG00000176378	64.01	NearestStart	-2543
1	199410488	199411539	ENSG00000199059	100.34	NearestStart	20929
1	200180359	200181235	ENSG00000158715	59.24	NearestStart	-428
1	201047169	201048203	ENSG00000117280	81.37	NearestStart	-400
1	201267518	201268427	ENSG00000180667	123.76	NearestStart	4162
1	201539206	201540040	ENSG00000216137	65.91	NearestStart	91319
1	202000285	202001117	ENSG00000076864	66.51	NearestStart	-38137
1	203065682	203066569	ENSG00000117595	84.22	NearestStart	6103
1	203431274	203432002	ENSG00000203706	61.18	NearestStart	-152
1	203445922	203446860	ENSG00000143473	89.17	NearestStart	-4276
1	203498171	203499348	ENSG00000117650	102.02	NearestStart	-6608
1	203663220	203664163	ENSG00000196482	117.52	NearestStart	332749
1	203916681	203917883	ENSG00000136628	112.12	NearestStart	-4856
1	204011600	204012259	ENSG00000218930	53.91	NearestStart	-26199
1	205288786	205289810	ENSG00000162923	85.99	NearestStart	12228
1	205914857	205915579	ENSG00000162923	63.28	NearestStart	3042
1	206275944	206276568	ENSG00000143768	50.63	NearestStart	-1456
1	207819412	207820359	ENSG00000143816	60.58	NearestStart	-2156
1	207822183	207822879	ENSG00000215811	60.22	NearestStart	-633
1	207825471	207826324	ENSG00000215811	63.26	NearestStart	-4377
1	207831061	207832124	ENSG00000135776	68.74	NearestStart	-3947
1	207978745	207979800	ENSG00000119280	126.3	NearestStart	2572
1	207992005	207992737	ENSG00000143633	55.89	NearestStart	16624
1	208039999	208040623	ENSG00000207181	50.09	NearestStart	767
1	208175089	208176237	ENSG00000162885	108.64	NearestStart	1803
1	208474241	208475491	ENSG00000219603	171.64	NearestStart	-5916
1	209378356	209379499	ENSG00000220203	96.35	NearestStart	-1971
1	209922191	209923024	ENSG00000179546	58.63	NearestStart	3170
1	211289816	211290814	ENSG00000143702	72.4	NearestStart	32677
1	215044971	215045810	ENSG00000143702	76.52	NearestStart	7058
1	217407024	217408106	ENSG00000204219	86.84	NearestStart	-3465
1	218291479	218292142	ENSG00000088280	57.84	NearestStart	-3428
1	220908022	220909406	ENSG00000216786	131.86	NearestStart	-3078
1	222676396	222677020	ENSG00000117305	62.67	NearestStart	-4941
1	222685582	222686732	ENSG00000185436	137.19	NearestStart	2962
1	223370570	223371482	ENSG00000189229	64.92	NearestStart	6908
1	223519004	223519759	ENSG00000222332	62.88	NearestStart	-9779
1	223576806	223577940	ENSG00000120656	104.17	NearestStart	354
1	224074446	224075254	ENSG00000162510	99.6	NearestStart	-4513
1	224196999	224197897	ENSG00000162511	68.09	NearestStart	-1150
1	226204378	226205065	ENSG00000121769	57.8	NearestStart	-6155
1	226767260	226768568	ENSG00000162585	64.51	NearestStart	298
1	226771004	226771792	ENSG00000160058	57.86	NearestStart	-2511
1	227502679	227503805	ENSG00000134686	117.82	NearestStart	-2157
1	227765012	227766084	ENSG00000163867	98.22	NearestStart	1277
1	229068341	229069534	ENSG00000217255	106.98	NearestStart	1267
1	229183091	229184682	ENSG00000196182	127.96	NearestStart	-1612
1	229185800	229186424	ENSG00000116213	51.33	NearestStart	1765
1	229394655	229395523	ENSG00000163877	70.7	NearestStart	1162
1	229426923	229428052	ENSG00000183317	134.01	NearestStart	1831
1	229725538	229726353	ENSG00000220226	97.46	NearestStart	-20896
1	233357108	233358148	ENSG00000182109	189.47	NearestStart	-1902
1	233732601	233733710	ENSG00000043514	143.28	NearestStart	-6618
1	234713617	234714629	ENSG00000117394	66.11	NearestStart	2012
1	236149769	236150498	ENSG00000049249	62.17	NearestStart	154
1	236504434	236505204	ENSG00000178922	90.71	NearestStart	17954
1	238133474	238134925	ENSG00000178922	150.82	NearestStart	-1248
1	238136348	238137559	ENSG00000142961	192.85	NearestStart	-420
1	238317332	238317956	ENSG00000204018	50.62	NearestStart	38748
1	238377283	238378229	ENSG00000132122	83.04	NearestStart	2432
1	239906545	239907773	ENSG00000162373	130.38	NearestStart	-270199
1	240575014	240576053	ENSG00000162373	123.27	NearestStart	-274895
1	240576833	240577457	ENSG00000162385	53.74	NearestStart	-2838
1	241452654	241453717	ENSG00000127266	153.64	NearestStart	315345
1	241478273	241478897	ENSG00000177452	51.76	NearestStart	556
1	242275349	242276658	ENSG00000221203	140.91	NearestStart	-14011
1	242283240	242283994	ENSG00000116729	62.68	NearestStart	-4033
1	242292427	242293793	ENSG00000050628	173.2	NearestStart	38033
1	246468585	246469635	ENSG00000154007	160.49	NearestStart	-1823
10	680607	681667	ENSG00000180525	84.32	NearestStart	-5281
10	1063002	1063626	ENSG00000205696	97.37	NearestStart	-192708
10	1366232	1367362	ENSG00000134452	151.07	NearestStart	16012
10	5988212	5988996	ENSG00000048740	55.48	NearestStart	-12956
10	6152604	6153577	ENSG00000048740	88.66	NearestStart	143443
10	6596073	6597055	ENSG00000165983	66.44	NearestStart	-879
10	6604373	6605149	ENSG00000184040	59.87	NearestStart	-2625
10	9483096	9484011	ENSG00000217018	139.95	NearestStart	57145
10	11086977	11087636	ENSG00000148450	61.21	NearestStart	975
10	11243376	11244821	ENSG00000207930	118.25	NearestStart	175308
10	13241032	13241998	ENSG00000199535	114.53	NearestStart	-20477
10	13427627	13428547	ENSG00000185875	87.25	NearestStart	9373
10	15802840	15804102	ENSG00000095777	71.4	NearestStart	1841
10	16518091	16518920	ENSG00000095739	61	NearestStart	1566
10	17285149	17285908	ENSG00000213724	66.84	NearestStart	1939
10	18078599	18079327	ENSG00000095794	54.96	NearestStart	-2739
10	21227455	21228753	ENSG00000204201	135.58	NearestStart	1691
10	23425408	23426208	ENSG00000189180	62.33	NearestStart	6049
10	23677955	23679056	ENSG00000107551	121.05	NearestStart	-1694
10	24779928	24780758	ENSG00000222606	71.47	NearestStart	-3271
10	24948624	24949675	ENSG00000204175	97.99	NearestStart	7252
10	25282888	25284145	ENSG00000217727	173.77	NearestStart	-21199
10	25354887	25355865	ENSG00000198035	121.79	NearestStart	25641
10	26264849	26265899	ENSG00000222406	159.41	NearestStart	-3304
10	27577000	27578275	ENSG00000174196	211.55	NearestStart	-710
10	27709755	27710379	ENSG00000217832	51.91	NearestStart	-22242
10	27713931	27714885	ENSG00000217121	74.58	NearestStart	68958
10	29007996	29009130	ENSG00000217121	240.25	NearestStart	129094
10	29233245	29234020	ENSG00000170312	63.51	NearestStart	-9123
10	29969184	29970175	ENSG00000221094	94.21	NearestStart	-69146
10	30069808	30071162	ENSG00000138311	139.69	NearestStart	138542
10	33670288	33671316	ENSG00000181915	80.97	NearestStart	-3498
10	35295939	35297021	ENSG00000165476	77.08	NearestStart	-2571
10	35453068	35454159	ENSG00000198739	120	NearestStart	-4920
10	38214219	38215024	ENSG00000138347	51.37	NearestStart	-310
10	38345627	38346571	ENSG00000107625	69.63	NearestStart	1150
10	44773531	44774446	ENSG00000198954	57.25	NearestStart	-6803
10	44864967	44865809	ENSG00000198954	64.54	NearestStart	-5383
10	45603267	45604370	ENSG00000198954	84.35	NearestStart	-4599
10	46046280	46047184	ENSG00000122958	51.62	NearestStart	-1564
10	46158763	46159778	ENSG00000156515	85.81	NearestStart	-24017
10	46420804	46421563	ENSG00000148730	68.17	NearestStart	1456
10	46636862	46637986	ENSG00000107736	62.33	NearestStart	-2203
10	46639319	46639982	ENSG00000122861	51.95	NearestStart	4859
10	47464567	47465411	ENSG00000216238	57.47	NearestStart	-1015
10	47831523	47832316	ENSG00000217086	57.54	NearestStart	-1024
10	48041668	48042668	ENSG00000204038	165.07	NearestStart	424
10	48433211	48434115	ENSG00000122378	51.62	NearestStart	-2155
10	48548491	48549540	ENSG00000122378	87.53	NearestStart	14384
10	49003687	49004745	ENSG00000185737	74.61	NearestStart	-6805
10	49629182	49630394	ENSG00000165678	124.11	NearestStart	2257
10	49791406	49792502	ENSG00000188373	73.79	NearestStart	800
10	49842387	49843254	ENSG00000212332	108.79	NearestStart	-18051
10	50400997	50402029	ENSG00000107789	63.82	NearestStart	-5902
10	50857234	50858025	ENSG00000198682	89.74	NearestStart	-3262
10	51558127	51559266	ENSG00000148688	60.96	NearestStart	-184
10	51763702	51764492	ENSG00000148688	116.99	NearestStart	1654
10	51823838	51825365	ENSG00000186773	94.34	NearestStart	-4226
10	61336768	61337392	ENSG00000105988	51.48	NearestStart	25130
10	62198984	62199964	ENSG00000219399	125.1	NearestStart	3831
10	63476834	63477567	ENSG00000203973	53.4	NearestStart	1201
10	63942464	63943342	ENSG00000165886	71.86	NearestStart	5932
10	64231024	64231683	ENSG00000155265	60.76	NearestStart	78168
10	64890129	64890869	ENSG00000095539	61.83	NearestStart	-4576
10	64948608	64949534	ENSG00000166167	74.84	NearestStart	1485
10	68350878	68351761	ENSG00000166171	78.17	NearestStart	7431
10	69535608	69536858	ENSG00000166197	94.78	NearestStart	-6420
10	70332190	70333139	ENSG00000107954	95.22	NearestStart	666
10	70411696	70412419	ENSG00000120051	58.31	NearestStart	24747
10	70413116	70413899	ENSG00000197142	56.47	NearestStart	1276
10	70413900	70414660	ENSG00000165816	80.12	NearestStart	-4479
10	70551710	70552405	ENSG00000211103	58.38	NearestStart	-75777
10	70675745	70677004	ENSG00000188316	159.2	NearestStart	-1471
10	71566204	71567081	ENSG00000019995	55.42	NearestStart	40505
10	71606300	71607258	ENSG00000019995	113.4	NearestStart	83038
10	71835384	71836008	ENSG00000019995	50.66	NearestStart	86461
10	71860616	71861587	ENSG00000107938	104.95	NearestStart	10375
10	72824494	72825154	ENSG00000107938	51.74	NearestStart	11599
10	74059404	74060977	ENSG00000107938	167.09	NearestStart	16964
10	74868487	74869640	ENSG00000203780	89.12	NearestStart	3405
10	75132996	75133976	ENSG00000175470	86.52	NearestStart	6829
10	75345755	75346618	ENSG00000068383	100.78	NearestStart	-4202
10	75575484	75577014	ENSG00000148377	155.82	NearestStart	-1203
10	75579090	75580070	ENSG00000214015	100.13	NearestStart	1286
10	76535798	76536814	ENSG00000065675	85.33	NearestStart	66171
10	79073489	79074185	ENSG00000065675	57.85	NearestStart	57871
10	80872965	80874005	ENSG00000203336	116.66	NearestStart	323289
10	80879428	80880433	ENSG00000218253	68.33	NearestStart	751
10	80941397	80942021	ENSG00000086475	50.07	NearestStart	2659
10	81261290	81261914	ENSG00000077943	51.69	NearestStart	-1064
10	81997728	81998424	ENSG00000107614	55.97	NearestStart	-1462
10	82001385	82002347	ENSG00000179133	76.04	NearestStart	-4175
10	82155410	82156142	ENSG00000099256	59.12	NearestStart	-1349
10	82171949	82172903	ENSG00000220893	105.99	NearestStart	3728
10	83617981	83618816	ENSG00000217148	66.69	NearestStart	-2458
10	85891422	85892648	ENSG00000217148	209.48	NearestStart	-6634
10	85924334	85925129	ENSG00000216946	69.09	NearestStart	-4826
10	86117764	86118463	ENSG00000216035	54.42	NearestStart	-37903
10	88220132	88221009	ENSG00000197321	56.93	NearestStart	-5072
10	88842280	88843492	ENSG00000099250	89.3	NearestStart	-5092
10	89248729	89249384	ENSG00000219555	63.38	NearestStart	21696
10	89406194	89406818	ENSG00000188234	53.11	NearestStart	59660
10	89570003	89570911	ENSG00000204179	86.8	NearestStart	14729
10	89573176	89574293	ENSG00000204172	80.72	NearestStart	26618
10	90701367	90702179	ENSG00000204172	65.4	NearestStart	24161
10	90706702	90707748	ENSG00000128802	79.37	NearestStart	-4809
10	92621505	92622264	ENSG00000183675	68.84	NearestStart	14729
10	92623343	92624375	ENSG00000126542	81.07	NearestStart	14795
10	92798562	92799434	ENSG00000219231	103.4	NearestStart	-5003
10	93559161	93560074	ENSG00000165383	56.56	NearestStart	21835
10	93991199	93991937	ENSG00000165383	53.59	NearestStart	-29146
10	95997253	95998284	ENSG00000032514	95.84	NearestStart	16081
10	96937231	96938251	ENSG00000108091	99.02	NearestStart	56
10	97044299	97045113	ENSG00000171988	100.85	NearestStart	5599
10	97193040	97194065	ENSG00000042286	104.68	NearestStart	-3508
10	97195044	97196011	ENSG00000079332	146.68	NearestStart	-6015
10	97724977	97726039	ENSG00000156574	78.56	NearestStart	10813
10	98261392	98262052	ENSG00000107745	59.57	NearestStart	-3499
10	98338967	98339915	ENSG00000166343	82.64	NearestStart	-5162
10	98388093	98388958	ENSG00000172650	65.69	NearestStart	-5351
10	98425703	98427031	ENSG00000185009	78.01	NearestStart	5348
10	99254690	99255314	ENSG00000185009	68.16	NearestStart	1742
10	99434280	99435407	ENSG00000079393	172.22	NearestStart	3178
10	99678154	99678987	ENSG00000156113	66.22	NearestStart	-5356
10	101186673	101187297	ENSG00000165424	56	NearestStart	2424
10	101366375	101367073	ENSG00000165424	85.29	NearestStart	-4039
10	102041002	102041815	ENSG00000178510	55.71	NearestStart	-261
10	102717700	102718531	ENSG00000217028	67.54	NearestStart	21598
10	102984217	102984877	ENSG00000148672	51.75	NearestStart	2323
10	103105300	103105958	ENSG00000138138	55.28	NearestStart	-2106
10	103345503	103346201	ENSG00000138138	55.09	NearestStart	-5279
10	103895503	103896476	ENSG00000107796	62.54	NearestStart	1142
10	103988853	103989851	ENSG00000107796	117.95	NearestStart	-4193
10	105244704	105245711	ENSG00000180581	63.35	NearestStart	-1928
10	106081972	106083115	ENSG00000206631	113.09	NearestStart	-91761
10	106128260	106128920	ENSG00000107438	50.8	NearestStart	-3528
10	114125182	114126297	ENSG00000212950	98.64	NearestStart	-86047
10	115382504	115383620	ENSG00000212950	87.45	NearestStart	-88051
10	115984529	115985153	ENSG00000095587	51.51	NearestStart	2266
10	116280331	116280955	ENSG00000077147	51.81	NearestStart	-2168
10	116330471	116331168	ENSG00000217191	56.18	NearestStart	-16639
10	116440686	116442001	ENSG00000155629	171.18	NearestStart	44566
10	118597542	118598408	ENSG00000119986	67.66	NearestStart	2729
10	121204629	121205608	ENSG00000120053	71.51	NearestStart	-6337
10	121284389	121285097	ENSG00000155287	52.23	NearestStart	3783
10	121629910	121630534	ENSG00000196072	61.36	NearestStart	-4566
10	123342017	123343165	ENSG00000138136	106.74	NearestStart	-5510
10	124706181	124707288	ENSG00000107859	107	NearestStart	2368
10	124756301	124757486	ENSG00000148841	259.43	NearestStart	6180
10	126661187	126662153	ENSG00000197893	106.49	NearestStart	31372
10	126703720	126704420	ENSG00000217402	57.82	NearestStart	-28235
10	126707143	126707884	ENSG00000168777	58.59	NearestStart	-300
10	126793944	126795010	ENSG00000148908	101.06	NearestStart	87583
10	126795111	126795998	ENSG00000148908	65.56	NearestStart	7823
10	127408449	127409672	ENSG00000197771	159	NearestStart	-7526
10	127409673	127410207	ENSG00000066468	62	NearestStart	5945
10	127415038	127416193	ENSG00000119965	57.35	NearestStart	-2443
10	127493232	127494312	ENSG00000095574	102	NearestStart	2003
10	127578503	127579372	ENSG00000175029	56.79	NearestStart	45149
10	133604779	133605805	ENSG00000175029	99.53	NearestStart	43982
10	134197141	134198051	ENSG00000188690	68.06	NearestStart	8554
10	135022192	135023073	ENSG00000148803	100.86	NearestStart	-673
10	135296391	135297299	ENSG00000219775	93.5	NearestStart	4995
11	77254	77914	ENSG00000185627	54.24	NearestStart	4307
11	79056	79680	ENSG00000184363	50.66	NearestStart	-10618
11	231288	232136	ENSG00000186232	57.88	NearestStart	-42515
11	373599	374392	ENSG00000186232	68.56	NearestStart	-35942
11	690286	691392	ENSG00000186232	107.37	NearestStart	-36
11	1579816	1580555	ENSG00000186232	76.48	NearestStart	8473
11	3192271	3192922	ENSG00000186232	51.72	NearestStart	15222
11	3403451	3404338	ENSG00000205512	69.14	NearestStart	6037
11	4210990	4212082	ENSG00000196778	99.85	NearestStart	-4919
11	4219504	4220344	ENSG00000205510	60.27	NearestStart	-287
11	4249829	4250643	ENSG00000180785	69.81	NearestStart	549
11	4256409	4257392	ENSG00000176925	72.68	NearestStart	-759
11	4265156	4265894	ENSG00000198217	58.92	NearestStart	-2050
11	4271729	4272543	ENSG00000198217	64.96	NearestStart	-979
11	4307635	4308513	ENSG00000176900	65.83	NearestStart	-2635
11	4316144	4317089	ENSG00000176900	67.19	NearestStart	1699
11	4322893	4323517	ENSG00000218594	52.15	NearestStart	2133
11	4459083	4460289	ENSG00000215090	132.43	NearestStart	15122
11	4461788	4462738	ENSG00000216419	65.11	NearestStart	-4180
11	4571326	4571986	ENSG00000184321	56.48	NearestStart	-2182
11	4621775	4622427	ENSG00000187747	56.26	NearestStart	-3931
11	4637944	4639075	ENSG00000180974	149.3	NearestStart	-1789
11	4798433	4799089	ENSG00000180974	56.89	NearestStart	-620
11	4852313	4853275	ENSG00000175485	78.97	NearestStart	-7768
11	4853384	4854542	ENSG00000149054	106.46	NearestStart	-3030
11	4856990	4857839	ENSG00000166402	69.76	NearestStart	-4694
11	4861324	4862314	ENSG00000221543	82.94	NearestStart	-74917
11	4895783	4897329	ENSG00000166452	246.51	NearestStart	6611
11	5016952	5017613	ENSG00000166483	53.02	NearestStart	-8422
11	5109349	5110725	ENSG00000186213	277.47	NearestStart	-15604
11	5147532	5148551	ENSG00000197702	210.77	NearestStart	-1968
11	5184507	5185286	ENSG00000133794	68.98	NearestStart	-4159
11	5246119	5246776	ENSG00000152268	55.86	NearestStart	-2706
11	5328318	5329767	ENSG00000188162	113.57	NearestStart	1437
11	5378221	5379284	ENSG00000189332	62.61	NearestStart	1257
11	5554752	5555698	ENSG00000166800	64.5	NearestStart	-5378
11	5605148	5605945	ENSG00000185238	66.09	NearestStart	1269
11	5860310	5861478	ENSG00000171714	140.41	NearestStart	-4678
11	5861479	5862365	ENSG00000134343	120.52	NearestStart	-1540
11	5968409	5969539	ENSG00000183242	96.69	NearestStart	4989
11	6169262	6170244	ENSG00000110422	194.76	NearestStart	29311
11	6590351	6591044	ENSG00000110427	74.16	NearestStart	-6743
11	6631285	6632293	ENSG00000110435	105.11	NearestStart	6060
11	6748756	6749735	ENSG00000179241	63.54	NearestStart	-4938
11	6776137	6777141	ENSG00000166349	156.52	NearestStart	-2735
11	6871484	6872353	ENSG00000211568	81.01	NearestStart	9404
11	6874712	6875686	ENSG00000019485	87.33	NearestStart	-1075
11	6901200	6901994	ENSG00000180210	62.18	NearestStart	-4782
11	8012062	8012913	ENSG00000172208	69.88	NearestStart	-529
11	8458222	8458990	ENSG00000176567	66.44	NearestStart	-6044
11	8895888	8897169	ENSG00000176555	98.17	NearestStart	-407
11	9542494	9543503	ENSG00000205046	103.91	NearestStart	-21917
11	11605470	11606209	ENSG00000182053	56.78	NearestStart	-2342
11	11923373	11924032	ENSG00000182053	56.93	NearestStart	4047
11	12353754	12354607	ENSG00000205034	170.07	NearestStart	37373
11	12919409	12920105	ENSG00000185926	64.62	NearestStart	312
11	12921093	12922714	ENSG00000181939	152.02	NearestStart	442
11	13251742	13252651	ENSG00000181927	76.38	NearestStart	-222
11	13938322	13938946	ENSG00000174982	56.85	NearestStart	-2124
11	16380659	16381317	ENSG00000181837	56.83	NearestStart	-627
11	16384638	16385342	ENSG00000186124	58.61	NearestStart	-4781
11	16394667	16395550	ENSG00000174957	55.92	NearestStart	-13250
11	17527388	17528012	ENSG00000214876	50.72	NearestStart	-6472
11	18085200	18086013	ENSG00000172409	153.13	NearestStart	2009
11	18188665	18189368	ENSG00000156599	52.75	NearestStart	-1589
11	18428572	18429487	ENSG00000186513	81.08	NearestStart	-2285
11	18914058	18914682	ENSG00000172320	54.87	NearestStart	-716
11	19191333	19192361	ENSG00000166884	112.01	NearestStart	-32
11	20011828	20012514	ENSG00000204989	69.59	NearestStart	-6318
11	20366948	20367645	ENSG00000209815	58.45	NearestStart	-1908
11	22166620	22167568	ENSG00000209815	72.81	NearestStart	666
11	26308007	26308690	ENSG00000176200	53.26	NearestStart	4808
11	27346535	27347451	ENSG00000149507	77.13	NearestStart	-4564
11	27479337	27480034	ENSG00000149507	54.18	NearestStart	-1719
11	27651820	27653017	ENSG00000213582	95.4	NearestStart	-7228
11	28308398	28309308	ENSG00000166927	79.41	NearestStart	-2291
11	29993864	29994752	ENSG00000180860	65.22	NearestStart	1450
11	30001275	30002251	ENSG00000204973	84.62	NearestStart	1582
11	31784563	31785753	ENSG00000172647	127.89	NearestStart	1443
11	32418690	32419564	ENSG00000149476	68.68	NearestStart	4977
11	33265055	33266045	ENSG00000124935	111.45	NearestStart	-4263
11	33513654	33514540	ENSG00000185475	93	NearestStart	-1826
11	33870477	33871424	ENSG00000149742	76.43	NearestStart	1994
11	34900755	34901821	ENSG00000168439	129.9	NearestStart	514
11	35917266	35918147	ENSG00000142186	67.83	NearestStart	-21432
11	36543404	36544100	ENSG00000212703	51.27	NearestStart	-520
11	36578940	36579636	ENSG00000173621	55.62	NearestStart	48043
11	36582810	36583974	ENSG00000173020	121.7	NearestStart	-24214
11	43547186	43548152	ENSG00000173020	96.38	NearestStart	1753
11	45071065	45072181	ENSG00000110717	120.27	NearestStart	-5282
11	45345759	45346791	ENSG00000172886	97.69	NearestStart	-728
11	45351356	45351980	ENSG00000137496	65.24	NearestStart	-3061
11	46409140	46410017	ENSG00000165458	96.75	NearestStart	7167
11	46692549	46693375	ENSG00000175575	84.35	NearestStart	50
11	46804658	46805837	ENSG00000198488	183.38	NearestStart	-5471
11	47572772	47573839	ENSG00000204450	99.23	NearestStart	3672
11	48222703	48223359	ENSG00000204449	51.3	NearestStart	-35140
11	48235945	48237032	ENSG00000204449	92.3	NearestStart	-13644
11	48283944	48284968	ENSG00000110218	108.79	NearestStart	-47727
11	48342580	48343650	ENSG00000110218	95.25	NearestStart	-46479
11	48346942	48347604	ENSG00000168876	60.69	NearestStart	4540
11	48445004	48445700	ENSG00000168876	60.17	NearestStart	5862
11	48929977	48930739	ENSG00000196371	61.39	NearestStart	-6547
11	49004643	49005498	ENSG00000166025	75.79	NearestStart	-6644
11	49011032	49011965	ENSG00000149218	90.07	NearestStart	-6111
11	49032737	49033617	ENSG00000183340	64.97	NearestStart	4377
11	49400644	49401521	ENSG00000110318	100.99	NearestStart	-9735
11	49875516	49876651	ENSG00000170967	70.18	NearestStart	-4524
11	49993617	49994459	ENSG00000214306	65.25	NearestStart	-28432
11	51372170	51373048	ENSG00000150750	73.24	NearestStart	-6568
11	55078801	55079709	ENSG00000149292	63.15	NearestStart	-70946
11	55162188	55163426	ENSG00000170209	143.27	NearestStart	981
11	55172832	55173751	ENSG00000166741	61.44	NearestStart	-36208
11	55278429	55279367	ENSG00000149577	94.77	NearestStart	-4063
11	55375268	55376003	ENSG00000172425	75.69	NearestStart	-6999
11	55460779	55461782	ENSG00000181264	98.99	NearestStart	-2301
11	55687420	55688492	ENSG00000196914	199.33	NearestStart	1376
11	56141619	56142637	ENSG00000109929	148.05	NearestStart	-2345
11	56266577	56268374	ENSG00000064199	259.16	NearestStart	-1447
11	56408415	56409554	ENSG00000154134	140.52	NearestStart	-1525
11	56957220	56957844	ENSG00000134955	55.16	NearestStart	-5100
11	57183215	57184023	ENSG00000134955	67.54	NearestStart	-2422
11	57190355	57191226	ENSG00000134910	86.02	NearestStart	-5641
11	57632909	57633711	ENSG00000110080	54.37	NearestStart	45642
11	57649244	57649969	ENSG00000218109	51.34	NearestStart	-4875
11	57712254	57713462	ENSG00000209155	103.98	NearestStart	535151
11	58966502	58967126	ENSG00000209155	67.15	NearestStart	536504
11	58980978	58981806	ENSG00000206847	69.31	NearestStart	36713
11	59009488	59010269	ENSG00000166106	60.99	NearestStart	-4851
11	59021097	59021793	ENSG00000182667	59.18	NearestStart	-4610
11	59023671	59024890	ENSG00000206082	183.78	NearestStart	42134
11	59032433	59033057	ENSG00000206082	51.38	NearestStart	40332
11	59184049	59184745	ENSG00000177030	56.41	NearestStart	-4546
11	59187069	59187788	ENSG00000205867	56.06	NearestStart	-3760
11	59239016	59239640	ENSG00000182170	59.68	NearestStart	4348
11	59373022	59373853	ENSG00000166492	61.02	NearestStart	-3148
11	59559760	59560421	ENSG00000186223	53.19	NearestStart	9456
11	59562605	59563477	ENSG00000186223	77.9	NearestStart	942
11	59594908	59595772	ENSG00000186223	54.03	NearestStart	-29383
11	59900243	59901424	ENSG00000186223	82.49	NearestStart	-35963
11	60729010	60729963	ENSG00000180723	89.08	NearestStart	1595
11	60747978	60748754	ENSG00000176893	50.93	NearestStart	-2314
11	60766665	60767618	ENSG00000171944	70.35	NearestStart	1099
11	60862207	60863048	ENSG00000176752	69.87	NearestStart	1497
11	61108574	61109290	ENSG00000176742	59.87	NearestStart	-6001
11	61442783	61443982	ENSG00000196565	93.42	NearestStart	18447
11	61762037	61762772	ENSG00000183313	54.05	NearestStart	-3673
11	62123662	62124873	ENSG00000166337	146.15	NearestStart	-330
11	62309624	62310400	ENSG00000166341	79.59	NearestStart	2371
11	62570945	62571916	ENSG00000188124	60.29	NearestStart	-1992
11	62895831	62896605	ENSG00000184933	106.74	NearestStart	-2622
11	63710387	63711340	ENSG00000166368	68.03	NearestStart	-1177
11	64244940	64245739	ENSG00000166368	58.84	NearestStart	-4405
11	64337585	64338209	ENSG00000110328	50.12	NearestStart	-5345
11	65027692	65029161	ENSG00000212137	159.65	NearestStart	-36298
11	65571845	65572720	ENSG00000212137	69.03	NearestStart	-37982
11	66151457	66152616	ENSG00000110693	96.51	NearestStart	73835
11	66429592	66430819	ENSG00000110693	180.73	NearestStart	69856
11	66766267	66766998	ENSG00000110693	83.8	NearestStart	59827
11	66792234	66793327	ENSG00000166788	63.81	NearestStart	-986
11	67124336	67125028	ENSG00000170255	56.96	NearestStart	-933
11	67549388	67550043	ENSG00000129170	55.03	NearestStart	-11156
11	67694072	67695379	ENSG00000109851	171.32	NearestStart	126618
11	67713445	67714069	ENSG00000109881	51.74	NearestStart	-5107
11	68099824	68100769	ENSG00000148943	87.04	NearestStart	5542
11	70915233	70916006	ENSG00000176697	52.84	NearestStart	48361
11	71384174	71384798	ENSG00000216849	50.64	NearestStart	-42650
11	71489960	71491158	ENSG00000182255	149.71	NearestStart	1200
11	71499373	71500112	ENSG00000182255	59.88	NearestStart	-6211
11	71620640	71621416	ENSG00000007372	64.09	NearestStart	11522
11	72534462	72535420	ENSG00000135363	138.47	NearestStart	-65
11	73265731	73266538	ENSG00000175097	87.4	NearestStart	-2552
11	74131307	74132226	ENSG00000175097	72.56	NearestStart	-6422
11	74461813	74462437	ENSG00000019505	50.82	NearestStart	-81313
11	76417612	76418236	ENSG00000019505	51.63	NearestStart	-86910
11	76673760	76674485	ENSG00000222006	67.35	NearestStart	-44406
11	77204026	77205573	ENSG00000175216	133.92	NearestStart	19761
11	77730226	77731205	ENSG00000172247	72.28	NearestStart	-235
11	78208996	78209848	ENSG00000176540	84.61	NearestStart	2013
11	82673641	82674448	ENSG00000176540	60.49	NearestStart	-2349
11	85100438	85101281	ENSG00000220948	96.38	NearestStart	29846
11	85106671	85107512	ENSG00000214891	65.32	NearestStart	4503
11	87550226	87551670	ENSG00000123447	127.25	NearestStart	-6763
11	89153166	89154550	ENSG00000221954	145.71	NearestStart	-33004
11	89175162	89175917	ENSG00000167825	70.98	NearestStart	-327
11	89244408	89245506	ENSG00000166693	65.17	NearestStart	-4065
11	89344974	89345804	ENSG00000172457	56.75	NearestStart	1286
11	89409432	89410125	ENSG00000134802	56.87	NearestStart	-5591
11	89430928	89432350	ENSG00000196779	121.34	NearestStart	800
11	91873987	91874791	ENSG00000172377	81.56	NearestStart	-5752
11	91876517	91877506	ENSG00000166889	71.48	NearestStart	-1053
11	92755143	92755874	ENSG00000166889	54.46	NearestStart	-4073
11	93111022	93111719	ENSG00000172289	55.81	NearestStart	-1122
11	93454015	93454675	ENSG00000134812	57.92	NearestStart	-3472
11	93455263	93455887	ENSG00000011347	50.32	NearestStart	-3700
11	93871341	93872477	ENSG00000167994	86.78	NearestStart	1457
11	93872663	93873882	ENSG00000149480	116.13	NearestStart	2217
11	93910228	93910933	ENSG00000149452	50.75	NearestStart	-31058
11	94134512	94135315	ENSG00000110076	63.04	NearestStart	2296
11	94340482	94341603	ENSG00000133895	136.41	NearestStart	-2243
11	94456554	94457538	ENSG00000175229	72.22	NearestStart	1382
11	94607783	94608709	ENSG00000184224	69.03	NearestStart	6417
11	95469338	95470526	ENSG00000110066	120.42	NearestStart	43799
11	95767183	95768294	ENSG00000110066	157.64	NearestStart	24426
11	101281221	101282068	ENSG00000212093	78.53	NearestStart	-69614
11	102098215	102099406	ENSG00000149357	117.44	NearestStart	2010
11	102226954	102227650	ENSG00000110200	59.7	NearestStart	2101
11	102471609	102472271	ENSG00000137478	63.04	NearestStart	-3508
11	103407994	103408981	ENSG00000171579	64.81	NearestStart	3500
11	104423563	104424222	ENSG00000213333	50.11	NearestStart	7009
11	105384917	105386005	ENSG00000178795	129.78	NearestStart	2351
11	106721286	106722457	ENSG00000219529	130.66	NearestStart	5297
11	107119907	107120586	ENSG00000033327	60.36	NearestStart	76188
11	109967147	109968008	ENSG00000210533	58.57	NearestStart	-240948
11	110625348	110626008	ENSG00000137500	55	NearestStart	1384
11	112619515	112620811	ENSG00000179071	176.65	NearestStart	-25617
11	112764704	112765902	ENSG00000179071	149.24	NearestStart	-31850
11	113153829	113154601	ENSG00000123892	59.69	NearestStart	-1977
11	113635537	113636161	ENSG00000204456	50.24	NearestStart	-12124
11	113956582	113957475	ENSG00000168930	99.94	NearestStart	6229
11	116244235	116245326	ENSG00000189253	96.73	NearestStart	4443
11	116550606	116551417	ENSG00000214389	81.02	NearestStart	-2758
11	117256722	117257346	ENSG00000214389	52	NearestStart	-5288
11	117643338	117644228	ENSG00000221565	85.23	NearestStart	25584
11	117896421	117897070	ENSG00000166012	50.4	NearestStart	3286
11	118172236	118173254	ENSG00000150316	74.1	NearestStart	5942
11	118388424	118389449	ENSG00000149212	72.3	NearestStart	-3889
11	118402875	118403570	ENSG00000184384	66.14	NearestStart	-3004
11	118698195	118699100	ENSG00000118113	108.27	NearestStart	2653
11	119698925	119699815	ENSG00000149968	118.21	NearestStart	-7402
11	119714532	119715824	ENSG00000137692	113.67	NearestStart	-3530
11	120666253	120666913	ENSG00000204397	52.85	NearestStart	-2302
11	120738334	120738958	ENSG00000170903	52.09	NearestStart	13247
11	123110299	123111002	ENSG00000152404	57.48	NearestStart	112489
11	123797256	123798092	ENSG00000137727	123.3	NearestStart	121514
11	123815606	123816302	ENSG00000086827	54.11	NearestStart	-4194
11	124047503	124048515	ENSG00000137634	103.48	NearestStart	15112
11	124238967	124239703	ENSG00000118137	59.48	NearestStart	-30664
11	124433123	124434102	ENSG00000137726	73.64	NearestStart	-4145
11	124435801	124436698	ENSG00000149573	73.45	NearestStart	-3119
11	124962326	124963408	ENSG00000110367	148.29	NearestStart	-5154
11	125585641	125586300	ENSG00000118181	53.48	NearestStart	5843
11	125593723	125594490	ENSG00000137700	73.91	NearestStart	3925
11	125776431	125777352	ENSG00000197815	68.4	NearestStart	-56
11	126373633	126374524	ENSG00000185932	77	NearestStart	448
11	127318107	127318918	ENSG00000166261	59.24	NearestStart	7274
11	127319460	127320403	ENSG00000198657	76.46	NearestStart	2721
11	128442277	128443668	ENSG00000197125	85.42	NearestStart	585
11	129277310	129278338	ENSG00000165526	109.19	NearestStart	1117
11	129380514	129381340	ENSG00000222067	61.07	NearestStart	-4140
11	129635294	129636226	ENSG00000170322	97.26	NearestStart	-9317
11	129766011	129766666	ENSG00000170325	53.3	NearestStart	-2574
11	129768854	129769478	ENSG00000209189	63.69	NearestStart	44525
11	129819228	129820321	ENSG00000134917	278.01	NearestStart	37738
11	129923938	129924861	ENSG00000134917	115.99	NearestStart	34895
11	130741302	130741999	ENSG00000175730	63.29	NearestStart	-1406
11	133277677	133278422	ENSG00000213153	55.7	NearestStart	-36928
12	1471086	1471934	ENSG00000166159	89.72	NearestStart	-64094
12	1735862	1736850	ENSG00000216217	131.98	NearestStart	30437
12	2669800	2670940	ENSG00000111203	152.9	NearestStart	-4308
12	2787816	2788506	ENSG00000078246	63.98	NearestStart	-5193
12	2865101	2865760	ENSG00000118971	51.78	NearestStart	-182024
12	4071175	4072161	ENSG00000118971	81.75	NearestStart	-8401
12	4244798	4246511	ENSG00000078237	259.16	NearestStart	986
12	4301606	4302522	ENSG00000111262	116.1	NearestStart	-4579
12	4425748	4426773	ENSG00000130037	146.98	NearestStart	-5113
12	4884755	4885725	ENSG00000111664	121.97	NearestStart	-4225
12	5018233	5019155	ENSG00000182326	87.98	NearestStart	-933
12	6319860	6320809	ENSG00000111704	63.49	NearestStart	11
12	6584199	6585425	ENSG00000065970	125.5	NearestStart	-6523
12	6641381	6642396	ENSG00000166535	81.09	NearestStart	44265
12	6815411	6816270	ENSG00000197992	97.94	NearestStart	1783
12	6829994	6830942	ENSG00000134539	82.14	NearestStart	-3303
12	6965679	6966850	ENSG00000182047	90.29	NearestStart	-3663
12	7138033	7138657	ENSG00000165714	52.66	NearestStart	707
12	7545378	7546784	ENSG00000111269	67.8	NearestStart	-5126
12	7833273	7833976	ENSG00000111269	56.75	NearestStart	1123
12	7914419	7915341	ENSG00000199690	87.83	NearestStart	14992
12	8070103	8071118	ENSG00000139053	122.88	NearestStart	5064
12	8217562	8218256	ENSG00000214745	54.77	NearestStart	-6911
12	8587314	8588338	ENSG00000177938	111.3	NearestStart	-930
12	8910682	8911306	ENSG00000134538	51.6	NearestStart	-3119
12	8977889	8978891	ENSG00000134548	112.08	NearestStart	-7037
12	9159156	9160293	ENSG00000205707	143.32	NearestStart	20464
12	9806396	9807020	ENSG00000211455	50.26	NearestStart	-6446
12	9979907	9980891	ENSG00000123106	66.24	NearestStart	8300
12	10076326	10077228	ENSG00000151746	79.91	NearestStart	181
12	10348381	10349432	ENSG00000139132	80.18	NearestStart	-799
12	10438785	10439761	ENSG00000139133	88.53	NearestStart	-923
12	10497056	10497826	ENSG00000209911	60.74	NearestStart	-1989
12	10845448	10846177	ENSG00000134283	62.51	NearestStart	-115
12	10850217	10851231	ENSG00000222635	128.36	NearestStart	2511
12	10934858	10935727	ENSG00000139644	106.4	NearestStart	11674
12	11074691	11075460	ENSG00000214511	56.09	NearestStart	1319
12	11213343	11214390	ENSG00000135503	91.61	NearestStart	-4306
12	11355716	11356568	ENSG00000111057	75.36	NearestStart	1650
12	12402029	12403093	ENSG00000111077	142.84	NearestStart	-7066
12	12650972	12651749	ENSG00000123349	53.44	NearestStart	-2318
12	12657221	12658338	ENSG00000197111	75.23	NearestStart	1604
12	13047037	13048284	ENSG00000207571	236.24	NearestStart	16628
12	13105345	13106074	ENSG00000135486	60.63	NearestStart	361
12	14813842	14815077	ENSG00000123307	92.13	NearestStart	-2857
12	14853308	14854317	ENSG00000123307	114.39	NearestStart	5979
12	14934648	14935342	ENSG00000179919	55.15	NearestStart	-28937
12	15022309	15023368	ENSG00000179919	109.31	NearestStart	-5483
12	15269076	15270106	ENSG00000123353	83.91	NearestStart	2776
12	15586942	15587566	ENSG00000139531	52.9	NearestStart	6025
12	16550687	16551539	ENSG00000196465	70.99	NearestStart	-1252
12	18781382	18782379	ENSG00000025423	98.18	NearestStart	49
12	21172284	21173022	ENSG00000123384	68.37	NearestStart	-5224
12	21548206	21549080	ENSG00000166908	60.12	NearestStart	-9921
12	21563471	21564167	ENSG00000166908	58.46	NearestStart	1872
12	21700900	21701863	ENSG00000123297	100.41	NearestStart	-3646
12	21820257	21821288	ENSG00000213352	83.78	NearestStart	-442
12	25259881	25260729	ENSG00000184575	113.03	NearestStart	-3466
12	25598202	25599001	ENSG00000090376	85.88	NearestStart	-3306
12	27281897	27282548	ENSG00000210604	57.09	NearestStart	121606
12	28309700	28310703	ENSG00000210604	80.76	NearestStart	123285
12	32151629	32152473	ENSG00000111530	71.35	NearestStart	1757
12	32545562	32546626	ENSG00000127334	133.49	NearestStart	-5720
12	33482186	33482851	ENSG00000111596	60.09	NearestStart	29578
12	34065560	34066404	ENSG00000173451	57.87	NearestStart	11
12	39368483	39369107	ENSG00000173451	51.45	NearestStart	935
12	40823194	40824186	ENSG00000173451	113.34	NearestStart	4533
12	40920317	40921344	ENSG00000139278	148.7	NearestStart	-7340
12	41006099	41007167	ENSG00000186908	120.43	NearestStart	-10811
12	41276152	41277474	ENSG00000067715	139.72	NearestStart	2434
12	43745523	43746528	ENSG00000139304	70.02	NearestStart	-7129
12	45040640	45042018	ENSG00000111046	80.53	NearestStart	2853
12	45049632	45051082	ENSG00000111049	96.15	NearestStart	-1396
12	45201762	45202599	ENSG00000179104	83.54	NearestStart	-3357
12	46763880	46764755	ENSG00000179104	84.96	NearestStart	-1780
12	46880644	46881403	ENSG00000213270	51.27	NearestStart	-3521
12	46882871	46883741	ENSG00000133640	100.12	NearestStart	-4496
12	47394060	47394720	ENSG00000213268	60.07	NearestStart	-5985
12	47395961	47396740	ENSG00000198015	71.36	NearestStart	-1738
12	47635521	47636455	ENSG00000136040	76.33	NearestStart	-11262
12	48251624	48252566	ENSG00000213243	80.3	NearestStart	-6249
12	48385545	48386498	ENSG00000012504	82.31	NearestStart	-4365
12	48433304	48434076	ENSG00000196091	55.58	NearestStart	-366
12	48521445	48522332	ENSG00000139352	165.11	NearestStart	-2564
12	48907941	48908565	ENSG00000197041	60.91	NearestStart	-2989
12	49635368	49636390	ENSG00000222492	67.32	NearestStart	2302
12	50484556	50485435	ENSG00000166046	55.1	NearestStart	1538
12	50627447	50628736	ENSG00000200135	134.32	NearestStart	43185
12	51003578	51004584	ENSG00000201428	137.55	NearestStart	-37984
12	51361491	51362763	ENSG00000179295	263.63	NearestStart	89505
12	51477263	51477887	ENSG00000089127	50.22	NearestStart	-4709
12	51482713	51483625	ENSG00000139767	169.98	NearestStart	-5058
12	51583963	51584679	ENSG00000111725	57.06	NearestStart	-1195
12	51630572	51631308	ENSG00000175970	58.9	NearestStart	6156
12	51720011	51720905	ENSG00000125207	102.64	NearestStart	-3059
12	51973184	51974102	ENSG00000206850	53.21	NearestStart	1416
12	52133765	52134836	ENSG00000183495	201.85	NearestStart	11211
12	52730629	52731253	ENSG00000185684	50.37	NearestStart	20342
12	52876511	52877254	ENSG00000171823	66.55	NearestStart	102506
12	52961116	52962323	ENSG00000111241	99.63	NearestStart	-707
12	53105718	53106673	ENSG00000067182	72.65	NearestStart	1662
12	53151850	53152863	ENSG00000111642	80.39	NearestStart	2613
12	53659551	53660468	ENSG00000111653	72.09	NearestStart	1186
12	53697139	53697834	ENSG00000111665	56.49	NearestStart	692
12	53705975	53706634	ENSG00000159403	54.1	NearestStart	-1761
12	53872139	53873320	ENSG00000177575	117.94	NearestStart	2175
12	53895593	53896323	ENSG00000173262	81.66	NearestStart	2343
12	54412001	54412873	ENSG00000173245	81.09	NearestStart	-38848
12	54500849	54501573	ENSG00000166523	55.71	NearestStart	-2489
12	54503996	54505031	ENSG00000003056	143.28	NearestStart	15630
12	54605877	54606932	ENSG00000175899	82.1	NearestStart	864
12	54683335	54684220	ENSG00000110848	56.98	NearestStart	-1632
12	54831350	54832265	ENSG00000188393	101.31	NearestStart	-3694
12	54931505	54932202	ENSG00000183542	60.37	NearestStart	14838
12	55443424	55444048	ENSG00000134545	54.68	NearestStart	158
12	55803319	55804477	ENSG00000121377	122.37	NearestStart	988
12	55983608	55984641	ENSG00000121314	156.35	NearestStart	629
12	56195765	56196936	ENSG00000212128	151.41	NearestStart	18306
12	56261419	56262278	ENSG00000212127	78.87	NearestStart	2122
12	56273212	56273947	ENSG00000197870	69.24	NearestStart	-41808
12	56433228	56434366	ENSG00000013583	119.01	NearestStart	-2549
12	56459180	56459804	ENSG00000197837	50.11	NearestStart	1490
12	61434835	61435459	ENSG00000179256	56.02	NearestStart	5075
12	63081034	63082010	ENSG00000111341	84.7	NearestStart	-4623
12	64865964	64866625	ENSG00000134533	50.13	NearestStart	-3505
12	64912832	64913491	ENSG00000200105	56.52	NearestStart	129069
12	65147372	65148306	ENSG00000004700	110.42	NearestStart	576
12	65149051	65150005	ENSG00000111716	94.71	NearestStart	1143
12	65951183	65952288	ENSG00000121361	115.22	NearestStart	-1243
12	66323059	66323751	ENSG00000152936	65.63	NearestStart	-757
12	68952622	68953500	ENSG00000110975	69.01	NearestStart	1835
12	69318257	69319326	ENSG00000207492	107.27	NearestStart	-134147
12	69598735	69599832	ENSG00000151233	119.16	NearestStart	1746
12	69601369	69602176	ENSG00000139174	72.69	NearestStart	-6407
12	69839415	69840039	ENSG00000213662	50.85	NearestStart	-1438
12	70344062	70344766	ENSG00000134294	51.25	NearestStart	20037
12	70344986	70345720	ENSG00000134294	57.81	NearestStart	11045
12	70348584	70349721	ENSG00000134294	92.44	NearestStart	-141085
12	74153440	74154895	ENSG00000172640	135.4	NearestStart	2698
12	75670688	75671535	ENSG00000172640	54.28	NearestStart	471
12	77784338	77785468	ENSG00000129315	82.8	NearestStart	2988
12	79267010	79267955	ENSG00000129315	85.49	NearestStart	1087
12	79360028	79360791	ENSG00000134287	69.86	NearestStart	2056
12	79579893	79581292	ENSG00000187778	335.56	NearestStart	-3446
12	79628436	79629060	ENSG00000161791	51.11	NearestStart	1919
12	79633443	79634279	ENSG00000186666	54.81	NearestStart	1697
12	81601708	81603009	ENSG00000221604	177.21	NearestStart	6321
12	81603285	81604441	ENSG00000205432	155.2	NearestStart	17926
12	82065720	82066455	ENSG00000170523	68.75	NearestStart	-2140
12	83949734	83951044	ENSG00000167768	127.91	NearestStart	-1033
12	84479802	84480737	ENSG00000186442	90.52	NearestStart	-1104
12	85755301	85755998	ENSG00000186442	61.07	NearestStart	-6554
12	87500947	87502043	ENSG00000170421	152.55	NearestStart	1164
12	88415126	88415750	ENSG00000123415	50.63	NearestStart	-7487
12	88553244	88554014	ENSG00000161638	93.28	NearestStart	-6401
12	92383663	92384359	ENSG00000170627	52.79	NearestStart	1803
12	93055368	93055992	ENSG00000135426	50.62	NearestStart	-4882
12	94012171	94013131	ENSG00000135404	94.68	NearestStart	-2824
12	94702605	94704046	ENSG00000135392	134.79	NearestStart	5691
12	94858548	94859488	ENSG00000170473	204.81	NearestStart	1935
12	98925448	98926105	ENSG00000139645	177.98	NearestStart	6905
12	99096767	99097865	ENSG00000185482	109.77	NearestStart	-52372
12	99387445	99388884	ENSG00000208028	149.77	NearestStart	3544
12	100512512	100513280	ENSG00000135446	61.78	NearestStart	-797
12	101401495	101402431	ENSG00000174082	100.21	NearestStart	2409
12	101873030	101873801	ENSG00000127329	65.2	NearestStart	-780
12	102945660	102946584	ENSG00000153233	185.31	NearestStart	2118
12	103059752	103060780	ENSG00000153233	81.58	NearestStart	-516
12	103848206	103849222	ENSG00000153233	138.9	NearestStart	-238562
12	105222249	105223228	ENSG00000222880	177.31	NearestStart	-5307
12	109617474	109618375	ENSG00000222880	70.55	NearestStart	-98325
12	111031011	111031678	ENSG00000182050	53.69	NearestStart	-787655
12	111114732	111115356	ENSG00000049130	50.38	NearestStart	-2578
12	111151280	111152852	ENSG00000139323	93.14	NearestStart	47566
12	111231092	111232006	ENSG00000070961	64.16	NearestStart	20731
12	111329090	111330116	ENSG00000074527	122.55	NearestStart	6062
12	111430424	111431085	ENSG00000165972	54.05	NearestStart	2011
12	111824413	111825288	ENSG00000214203	58.06	NearestStart	2299
12	112142523	112143247	ENSG00000120853	61.27	NearestStart	-5565
12	112240634	112241758	ENSG00000017427	95.7	NearestStart	-2949
12	117279110	117280246	ENSG00000136052	130.14	NearestStart	-1643
12	117898721	117899616	ENSG00000122986	87.47	NearestStart	-12019
12	118588949	118589985	ENSG00000111300	114.54	NearestStart	-31
12	119638800	119639704	ENSG00000173064	85.16	NearestStart	-2671
12	120720465	120721487	ENSG00000089009	85.85	NearestStart	2703
12	121576493	121577314	ENSG00000166578	60.22	NearestStart	759
12	122582103	122583229	ENSG00000089060	103.6	NearestStart	16674
12	122936178	122937174	ENSG00000135090	179.65	NearestStart	16023
12	123016133	123016757	ENSG00000212694	54.84	NearestStart	-1634
12	126936849	126937842	ENSG00000111011	73.54	NearestStart	1006
12	127880447	127881476	ENSG00000188026	71.94	NearestStart	2354
12	129385508	129386869	ENSG00000204626	145.42	NearestStart	49306
12	129958752	129959517	ENSG00000119242	60.96	NearestStart	7184
12	131011672	131012677	ENSG00000199584	91.75	NearestStart	-266904
12	131155125	131155867	ENSG00000139370	73.28	NearestStart	-5953
13	19040421	19041339	ENSG00000102678	78.34	NearestStart	-3547
13	19665822	19666664	ENSG00000075673	116.04	NearestStart	-7735
13	21139668	21140446	ENSG00000132964	56.85	NearestStart	-4412
13	24144960	24145910	ENSG00000122035	59.16	NearestStart	-1246
13	25722344	25723114	ENSG00000132952	51.8	NearestStart	551
13	26741218	26741956	ENSG00000102802	60.27	NearestStart	719
13	28189615	28190564	ENSG00000187676	87.04	NearestStart	-5302
13	30090471	30091356	ENSG00000215515	70.55	NearestStart	13558
13	30379047	30380205	ENSG00000120686	115.83	NearestStart	-7475
13	30666810	30667948	ENSG00000188811	83.22	NearestStart	5803
13	31870355	31871259	ENSG00000136152	64.29	NearestStart	-5583
13	32664877	32665844	ENSG00000136152	152.67	NearestStart	-3582
13	32676903	32678053	ENSG00000174015	144.73	NearestStart	1347
13	35684159	35685114	ENSG00000102531	86.27	NearestStart	-6615
13	36391072	36392057	ENSG00000136104	113.79	NearestStart	-4282
13	37814513	37815501	ENSG00000150510	104.16	NearestStart	-2817
13	38516258	38517350	ENSG00000165416	108.02	NearestStart	-8623
13	38643804	38644503	ENSG00000215432	53.43	NearestStart	-8216
13	40249327	40250209	ENSG00000178734	59.66	NearestStart	-49672
13	40457638	40458442	ENSG00000136155	64.22	NearestStart	-6441
13	40642592	40643577	ENSG00000139737	71.32	NearestStart	39299
13	44931489	44932148	ENSG00000218317	57.57	NearestStart	-2346
13	44933490	44934451	ENSG00000214181	86.88	NearestStart	-2483
13	45175794	45176991	ENSG00000152767	68.16	NearestStart	1290
13	48004032	48005024	ENSG00000134899	93.64	NearestStart	-6803
13	48441434	48442663	ENSG00000102606	90.06	NearestStart	31034
13	48858984	48859737	ENSG00000139842	57.6	NearestStart	4381
13	49055762	49056386	ENSG00000150403	56.28	NearestStart	5864
13	50377533	50378240	ENSG00000183087	59.53	NearestStart	-33999
13	50691739	50692400	ENSG00000218831	64.42	NearestStart	2007
13	51380894	51381969	ENSG00000165474	97.38	NearestStart	-708
13	51878296	51879064	ENSG00000139508	58.89	NearestStart	1496
13	52116352	52116976	ENSG00000133121	140.37	NearestStart	93015
13	63206259	63207083	ENSG00000133121	90.58	NearestStart	80989
13	63287422	63288193	ENSG00000083622	59.01	NearestStart	2517
13	71345975	71347032	ENSG00000120693	116.79	NearestStart	1303
13	75293516	75294295	ENSG00000214823	60.62	NearestStart	-1717
13	77001419	77002403	ENSG00000102738	81.1	NearestStart	-6018
13	77209349	77210580	ENSG00000220844	172.66	NearestStart	7829
13	78319021	78320008	ENSG00000215482	135.53	NearestStart	692
13	78876250	78877294	ENSG00000136161	98.87	NearestStart	1285
13	85723273	85724401	ENSG00000102547	92.22	NearestStart	57279
13	93916624	93917517	ENSG00000136144	122.9	NearestStart	1958
13	93925896	93926960	ENSG00000174893	103.27	NearestStart	1291
13	95508617	95509350	ENSG00000136114	70.09	NearestStart	25
13	97594725	97595411	ENSG00000182567	55.66	NearestStart	-3681
13	97657056	97658111	ENSG00000165659	90.85	NearestStart	-6644
13	98031474	98032418	ENSG00000139746	70.73	NearestStart	1674
13	98262162	98263357	ENSG00000212057	90.12	NearestStart	-979
13	98664940	98665904	ENSG00000080166	96.8	NearestStart	4028
13	98746151	98747289	ENSG00000102595	108.63	NearestStart	-4979
13	100853265	100853915	ENSG00000210353	52.68	NearestStart	-2609
13	102144544	102145501	ENSG00000102572	110.84	NearestStart	-4077
13	102195707	102197392	ENSG00000088386	193.92	NearestStart	-59253
13	102289372	102290274	ENSG00000218502	82.42	NearestStart	1073
13	102517013	102518134	ENSG00000169508	136.21	NearestStart	11544
13	109751322	109752560	ENSG00000102452	155.66	NearestStart	13549
13	110596817	110597701	ENSG00000139780	92.96	NearestStart	311
13	112915532	112916488	ENSG00000175820	81.6	NearestStart	-14577
13	113199219	113200321	ENSG00000125255	94.79	NearestStart	184
13	113512920	113513913	ENSG00000187498	85.4	NearestStart	6175
14	18448271	18449435	ENSG00000196143	80.11	NearestStart	677
14	18482460	18483468	ENSG00000214384	87.63	NearestStart	-49136
14	18875680	18876742	ENSG00000214382	75.33	NearestStart	288
14	19216046	19216911	ENSG00000176312	91.27	NearestStart	-4324
14	19250145	19251398	ENSG00000176219	93.71	NearestStart	1828
14	19293585	19294466	ENSG00000176198	73.8	NearestStart	-479
14	19570074	19570698	ENSG00000136315	52.63	NearestStart	-2155
14	19763537	19764605	ENSG00000169385	77.43	NearestStart	-1092
14	19780312	19781045	ENSG00000165794	64.34	NearestStart	-1357
14	20455486	20456767	ENSG00000211800	85.5	NearestStart	-3475
14	20492378	20493002	ENSG00000187630	52.69	NearestStart	-1179
14	20535902	20536838	ENSG00000186648	75.44	NearestStart	-16523
14	21056081	21057029	ENSG00000151413	80.91	NearestStart	-6593
14	21107575	21108701	ENSG00000100916	149.39	NearestStart	-1064
14	21575274	21576042	ENSG00000179476	90.62	NearestStart	4010
14	22127267	22128179	ENSG00000198718	100.72	NearestStart	435
14	22692507	22693466	ENSG00000198513	90.66	NearestStart	-1485
14	23475159	23476023	ENSG00000131969	86.14	NearestStart	7749
14	23491462	23492614	ENSG00000087302	95.44	NearestStart	-6429
14	23526688	23527722	ENSG00000087302	75.15	NearestStart	-1024
14	23574523	23575219	ENSG00000180998	59.37	NearestStart	2076
14	24812057	24813009	ENSG00000126773	94.88	NearestStart	31048
14	29470781	29471479	ENSG00000100614	52.23	NearestStart	1633
14	31093749	31094483	ENSG00000206870	59.74	NearestStart	1199
14	34944654	34945460	ENSG00000213572	78.63	NearestStart	-33488
14	35364284	35365069	ENSG00000186369	52.83	NearestStart	-44599
14	37795609	37796403	ENSG00000126804	52.5	NearestStart	-1918
14	37796404	37796904	ENSG00000125954	53.68	NearestStart	-4797
14	44440267	44441002	ENSG00000196553	57.23	NearestStart	-6687
14	44501601	44502689	ENSG00000081177	110.89	NearestStart	-7354
14	49627847	49628804	ENSG00000029364	69.39	NearestStart	6399
14	50095095	50096070	ENSG00000175985	104.26	NearestStart	-6440
14	50410019	50411013	ENSG00000214720	78.91	NearestStart	-2185
14	51519514	51520208	ENSG00000182732	55.37	NearestStart	-31749
14	51524919	51525610	ENSG00000119599	57.16	NearestStart	-7764
14	52091692	52092791	ENSG00000165898	130.51	NearestStart	1372
14	53496998	53497880	ENSG00000021645	83.82	NearestStart	-4337
14	58366324	58367370	ENSG00000185070	122.74	NearestStart	87217
14	59005101	59005758	ENSG00000152315	51.72	NearestStart	1854
14	59659430	59660424	ENSG00000213315	120.67	NearestStart	-4330
14	59783856	59784811	ENSG00000089723	156.94	NearestStart	-2967
14	60025684	60026923	ENSG00000187621	92.85	NearestStart	-4179
14	60511997	60513261	ENSG00000100739	256.06	NearestStart	-24744
14	60515047	60516251	ENSG00000100739	97.12	NearestStart	-6342
14	61367981	61368711	ENSG00000100739	64.71	NearestStart	-3107
14	61609351	61610338	ENSG00000213220	52.91	NearestStart	719
14	62854801	62855824	ENSG00000196405	77.99	NearestStart	-2085
14	63744991	63745825	ENSG00000211574	71.75	NearestStart	-5905
14	63751271	63752290	ENSG00000089902	150.61	NearestStart	-3016
14	64038538	64039817	ENSG00000202459	121.76	NearestStart	-33235
14	64518463	64519268	ENSG00000166166	56.77	NearestStart	-1629
14	66016155	66017097	ENSG00000066735	55.16	NearestStart	79966
14	68720627	68721448	ENSG00000184990	72.47	NearestStart	-5116
14	68941561	68942366	ENSG00000214392	76.93	NearestStart	1323
14	69030960	69031952	ENSG00000186445	56.11	NearestStart	1770
14	69098399	69099546	ENSG00000176253	107.42	NearestStart	2683
14	69345295	69346433	ENSG00000165819	162.36	NearestStart	-6784
14	69616301	69617241	ENSG00000169208	89.96	NearestStart	1140
14	69958417	69959150	ENSG00000129562	61.87	NearestStart	703
14	70128837	70129756	ENSG00000202229	73.06	NearestStart	2956
14	71469498	71470547	ENSG00000215258	94	NearestStart	-1542
14	72001855	72002479	ENSG00000215256	148.18	NearestStart	1254
14	72455074	72455876	ENSG00000179020	77.86	NearestStart	-5675
14	74031588	74032212	ENSG00000184304	51.37	NearestStart	-4082
14	74581532	74582514	ENSG00000100906	101.37	NearestStart	-951
14	76986871	76987792	ENSG00000176435	94.65	NearestStart	-284
14	77774853	77776031	ENSG00000176435	88.48	NearestStart	-1079
14	79748452	79749373	ENSG00000168260	71.67	NearestStart	1264
14	80326980	80328092	ENSG00000125378	128.87	NearestStart	-3719
14	85153458	85154590	ENSG00000213597	137.54	NearestStart	-1498
14	88644657	88645281	ENSG00000181619	51.52	NearestStart	-3288
14	88951059	88952200	ENSG00000179008	119.64	NearestStart	-3117
14	89424745	89425599	ENSG00000126814	91.68	NearestStart	2474
14	89483088	89483712	ENSG00000179600	53.12	NearestStart	-485
14	89599716	89600455	ENSG00000221537	61.09	NearestStart	-113395
14	90298290	90299209	ENSG00000221537	85.26	NearestStart	-119675
14	90594286	90595327	ENSG00000214724	72.62	NearestStart	-459
14	90596809	90597943	ENSG00000221060	102.3	NearestStart	-4494
14	91044198	91045488	ENSG00000210090	121.86	NearestStart	-12358
14	92715596	92716582	ENSG00000213463	94.95	NearestStart	-4920
14	93559510	93560525	ENSG00000206751	96.98	NearestStart	387937
14	94010798	94011531	ENSG00000119684	60.05	NearestStart	6456
14	94039574	94040752	ENSG00000151445	74.33	NearestStart	6786
14	94040753	94041441	ENSG00000211448	59.85	NearestStart	-848
14	94045374	94046478	ENSG00000100629	99.17	NearestStart	148657
14	95182409	95183452	ENSG00000214598	96.28	NearestStart	183019
14	95251739	95252758	ENSG00000053254	76.75	NearestStart	2148
14	95767556	95768509	ENSG00000210535	73.4	NearestStart	-13415
14	95785958	95786904	ENSG00000140025	116.57	NearestStart	7739
14	95789193	95790404	ENSG00000100784	112.91	NearestStart	2460
14	98813866	98814734	ENSG00000100784	73.19	NearestStart	-63
14	99501338	99502480	ENSG00000100796	131.93	NearestStart	2199
14	99505819	99506515	ENSG00000165943	59.01	NearestStart	5406
14	100382575	100383734	ENSG00000170054	112.44	NearestStart	1625
14	101620735	101621393	ENSG00000165953	53.42	NearestStart	14360
14	102125970	102126932	ENSG00000165953	89.44	NearestStart	13181
14	102198243	102199074	ENSG00000165953	114.37	NearestStart	8560
14	103063672	103064370	ENSG00000100721	69.13	NearestStart	-1453
14	103092293	103092993	ENSG00000127152	54.99	NearestStart	-6252
14	103781938	103782896	ENSG00000222181	85.78	NearestStart	-7172
14	104285399	104286439	ENSG00000166170	99.58	NearestStart	6611
14	104484167	104484909	ENSG00000214427	74.76	NearestStart	6649
14	105239297	105240391	ENSG00000183545	102.89	NearestStart	-1072
14	105802186	105803209	ENSG00000211950	96.97	NearestStart	2438
14	106038138	106039092	ENSG00000211962	80.05	NearestStart	391
15	19092520	19093415	ENSG00000221354	76.86	NearestStart	55136
15	19871624	19872363	ENSG00000182974	57.61	NearestStart	1684
15	19884369	19885204	ENSG00000182974	88.2	NearestStart	14429
15	20264786	20265686	ENSG00000153666	60.17	NearestStart	-6562
15	20800121	20800784	ENSG00000221047	58.8	NearestStart	55213
15	21051422	21052112	ENSG00000223170	61.9	NearestStart	-7192
15	21152677	21153588	ENSG00000185823	66.08	NearestStart	-1941
15	22469693	22470317	ENSG00000197627	54.62	NearestStart	19865
15	26574880	26575504	ENSG00000166923	56.72	NearestStart	-5647
15	28295396	28296020	ENSG00000210307	52.63	NearestStart	-39181
15	30791850	30792474	ENSG00000206092	53.18	NearestStart	-5877
15	30935521	30936255	ENSG00000175746	63.94	NearestStart	-5811
15	31232298	31232922	ENSG00000215101	53.72	NearestStart	-21648
15	32287588	32288580	ENSG00000168775	96.28	NearestStart	2758
15	32483325	32484060	ENSG00000104164	71.17	NearestStart	-1023
15	32629546	32630281	ENSG00000178558	71.31	NearestStart	1467
15	32835584	32836413	ENSG00000207484	76.93	NearestStart	-22537
15	37324366	37325659	ENSG00000128849	217.21	NearestStart	-5934
15	38391876	38392536	ENSG00000137878	55.76	NearestStart	-3190
15	39828678	39829962	ENSG00000103569	178.43	NearestStart	-2067
15	40049334	40050704	ENSG00000103569	229.44	NearestStart	1785
15	40540744	40541693	ENSG00000128923	56.72	NearestStart	846
15	41446883	41447507	ENSG00000171989	57.89	NearestStart	67
15	41675302	41675961	ENSG00000157734	54.53	NearestStart	-3075
15	43665686	43666899	ENSG00000157734	186.33	NearestStart	-2234
15	46959049	46960539	ENSG00000180357	200.7	NearestStart	-2526
15	48200978	48201969	ENSG00000103599	114.04	NearestStart	345
15	49699862	49700845	ENSG00000137764	79.86	NearestStart	2133
15	49941508	49942692	ENSG00000137764	201.83	NearestStart	90541
15	50646288	50647315	ENSG00000033800	116.05	NearestStart	-1874
15	50872413	50873037	ENSG00000103647	52.12	NearestStart	-1146
15	51016330	51017099	ENSG00000212766	81.42	NearestStart	-70924
15	53275559	53276575	ENSG00000140478	90	NearestStart	-4453
15	53450342	53451607	ENSG00000167173	147.13	NearestStart	8175
15	54085376	54086000	ENSG00000167195	58.87	NearestStart	-4418
15	55293708	55294519	ENSG00000187812	71.58	NearestStart	-11610
15	55450063	55450864	ENSG00000140367	62.16	NearestStart	-4750
15	55668216	55669346	ENSG00000117906	115.04	NearestStart	-3651
15	56215633	56216500	ENSG00000166411	96.62	NearestStart	-1510
15	56219485	56220176	ENSG00000166426	60.54	NearestStart	5122
15	56851531	56852340	ENSG00000166426	61.59	NearestStart	6265
15	57286401	57287800	ENSG00000180725	240.89	NearestStart	-1068
15	62227894	62228734	ENSG00000103888	54.92	NearestStart	-3379
15	62228735	62229557	ENSG00000172349	93.53	NearestStart	-15186
15	62249064	62250013	ENSG00000188659	68.91	NearestStart	6329
15	62576146	62577046	ENSG00000136404	79.39	NearestStart	1990
15	62783476	62784733	ENSG00000140600	193.56	NearestStart	-2537
15	63114999	63116188	ENSG00000184206	168.66	NearestStart	1464
15	63291611	63292520	ENSG00000136383	77.66	NearestStart	-2179
15	64580808	64582026	ENSG00000136383	179.01	NearestStart	1996
15	65133910	65134824	ENSG00000073417	73.1	NearestStart	-2054
15	65334566	65335562	ENSG00000170776	74.84	NearestStart	-10258
15	65624208	65625007	ENSG00000219654	59.27	NearestStart	1157
15	65712616	65713240	ENSG00000182768	50.37	NearestStart	-2257
15	66131748	66132664	ENSG00000208936	65.63	NearestStart	-4209
15	66657216	66658083	ENSG00000140557	56.92	NearestStart	-6154
15	67089269	67090157	ENSG00000157576	79.22	NearestStart	-5344
15	68843394	68844102	ENSG00000140563	58.06	NearestStart	64859
15	69355243	69355962	ENSG00000140563	86.2	NearestStart	119042
15	70453558	70454744	ENSG00000222651	170.24	NearestStart	22578
15	70729639	70730589	ENSG00000068305	94.24	NearestStart	-4516
15	71719128	71719998	ENSG00000178606	79.68	NearestStart	-3453
15	72165430	72166335	ENSG00000178606	69.72	NearestStart	-2694
15	72539422	72540273	ENSG00000185596	79.13	NearestStart	10621
15	72808991	72809811	ENSG00000185182	87.21	NearestStart	2280
15	72923346	72924045	ENSG00000183629	51.45	NearestStart	2278
15	72984007	72985059	ENSG00000206125	87.68	NearestStart	41891
15	73286461	73287144	ENSG00000134152	50.59	NearestStart	1927
15	73333534	73334418	ENSG00000175265	65.79	NearestStart	3855
15	73531961	73532724	ENSG00000159248	79.07	NearestStart	-1510
15	73850605	73851263	ENSG00000137841	70.16	NearestStart	-4410
15	73918105	73919051	ENSG00000103966	117.92	NearestStart	2704
15	74511325	74512432	ENSG00000103994	80.86	NearestStart	-3722
15	75007483	75008740	ENSG00000140265	180.91	NearestStart	2667
15	75155014	75155872	ENSG00000104043	92.56	NearestStart	-2267
15	75776619	75777484	ENSG00000104093	58.05	NearestStart	2397
15	76009720	76011508	ENSG00000128989	102.24	NearestStart	2217
15	76227264	76228109	ENSG00000169856	68.06	NearestStart	-2912
15	76374502	76375200	ENSG00000221274	69.46	NearestStart	1616
15	76424872	76426014	ENSG00000137876	156.88	NearestStart	964
15	76426015	76426873	ENSG00000207964	202.24	NearestStart	2182
15	77030828	77031489	ENSG00000166466	53.26	NearestStart	1275
15	78068234	78069590	ENSG00000211020	88.04	NearestStart	64455
15	78855388	78856057	ENSG00000166794	51.86	NearestStart	-6657
15	79069309	79070253	ENSG00000180304	148.54	NearestStart	-12616
15	79261088	79262140	ENSG00000103707	124.89	NearestStart	-5981
15	79373503	79374191	ENSG00000138615	59.36	NearestStart	-747
15	79380525	79382121	ENSG00000202529	134.49	NearestStart	675
15	80348524	80349823	ENSG00000205438	133.4	NearestStart	-9941
15	81010871	81011533	ENSG00000137831	54.01	NearestStart	-490
15	81474031	81474719	ENSG00000175333	75.12	NearestStart	65887
15	81569393	81570089	ENSG00000213614	52.71	NearestStart	1899
15	81671039	81672125	ENSG00000156642	118.2	NearestStart	-6322
15	81904750	81905799	ENSG00000159289	112.79	NearestStart	-3486
15	82690015	82690782	ENSG00000138629	58.08	NearestStart	1154
15	82696995	82697619	ENSG00000140465	54.42	NearestStart	-3987
15	83158736	83159744	ENSG00000140474	142.69	NearestStart	-813
15	83162911	83163605	ENSG00000178761	58.41	NearestStart	2508
15	83322621	83323530	ENSG00000169375	76.18	NearestStart	3216
15	83714617	83715390	ENSG00000209250	68.04	NearestStart	-49432
15	84060685	84061845	ENSG00000140391	106.75	NearestStart	-4446
15	85922337	85923126	ENSG00000169783	67.4	NearestStart	-64732
15	88021181	88021805	ENSG00000205315	51.28	NearestStart	-11067
15	88245929	88246626	ENSG00000140395	59.43	NearestStart	4493
15	88562110	88562988	ENSG00000103811	80	NearestStart	-6353
15	88607642	88608668	ENSG00000117899	87.49	NearestStart	-49
15	88634042	88634950	ENSG00000172345	74.53	NearestStart	30076
15	90731990	90732895	ENSG00000172345	95.02	NearestStart	23054
15	91050637	91051407	ENSG00000182774	68.29	NearestStart	-4608
15	92640814	92641643	ENSG00000169609	82.22	NearestStart	-2669
15	92694997	92695870	ENSG00000166503	78.42	NearestStart	-3265
15	94700072	94700879	ENSG00000214542	52.62	NearestStart	-123
15	97323155	97324128	ENSG00000221634	67.18	NearestStart	54128
15	97919196	97920152	ENSG00000166819	101.56	NearestStart	2414
15	98166084	98167211	ENSG00000157823	89.28	NearestStart	-7723
15	99658431	99659418	ENSG00000185043	65	NearestStart	16050
15	99660695	99661853	ENSG00000183571	101.71	NearestStart	43159
15	100007386	100008287	ENSG00000182397	67.98	NearestStart	-1429
15	100100192	100100950	ENSG00000131876	60.03	NearestStart	-5452
15	100100951	100102064	ENSG00000131876	160.16	NearestStart	-7716
15	100329739	100330914	ENSG00000208859	107.71	NearestStart	-1348
16	7611	8649	ENSG00000090565	83.37	NearestStart	-1789
16	413880	414504	ENSG00000095917	50.69	NearestStart	9861
16	1255922	1256697	ENSG00000206053	67.58	NearestStart	-4077
16	1596971	1597916	ENSG00000206053	63.84	NearestStart	2391
16	1619320	1620054	ENSG00000162086	56.77	NearestStart	-2611
16	1664202	1665200	ENSG00000183649	94.5	NearestStart	305
16	1670670	1671520	ENSG00000122390	51.86	NearestStart	15773
16	2765945	2766786	ENSG00000179583	56.93	NearestStart	6678
16	3016306	3017148	ENSG00000201075	53.99	NearestStart	-76549
16	3292876	3293750	ENSG00000201075	94.24	NearestStart	-15956
16	3372425	3373421	ENSG00000212739	90.55	NearestStart	-4247
16	3449509	3450169	ENSG00000066813	56.77	NearestStart	17437
16	3460811	3461435	ENSG00000102897	50.01	NearestStart	3416
16	4108793	4109417	ENSG00000180747	58.77	NearestStart	1704
16	6005572	6006538	ENSG00000122254	71.08	NearestStart	-4876
16	10874326	10875377	ENSG00000158865	132.67	NearestStart	-41815
16	11741526	11742305	ENSG00000155666	74.08	NearestStart	12871
16	11758901	11759525	ENSG00000172533	56.81	NearestStart	1006
16	11762878	11764288	ENSG00000172533	238.9	NearestStart	5132
16	11855493	11856465	ENSG00000158527	178.2	NearestStart	19968
16	11914519	11915534	ENSG00000214734	136.93	NearestStart	-1483
16	12125939	12127256	ENSG00000214734	162.57	NearestStart	550
16	12901256	12902118	ENSG00000181625	65.31	NearestStart	-1195
16	14200314	14201044	ENSG00000174992	66.02	NearestStart	1442
16	14260907	14261875	ENSG00000149930	166.12	NearestStart	-2070
16	14468096	14468898	ENSG00000149923	53.01	NearestStart	-9454
16	15062776	15063434	ENSG00000132207	54.79	NearestStart	-1195
16	15063441	15064326	ENSG00000214689	67.5	NearestStart	-37383
16	15089685	15090454	ENSG00000214689	63.45	NearestStart	-1487
16	20387836	20388779	ENSG00000214689	97.56	NearestStart	550
16	20667766	20668612	ENSG00000214689	66.54	NearestStart	7772
16	20823343	20824154	ENSG00000156858	59.3	NearestStart	-6956
16	21389057	21389825	ENSG00000156873	59.33	NearestStart	1036
16	21733270	21734075	ENSG00000167395	62.1	NearestStart	5969
16	21813812	21814479	ENSG00000214618	59.99	NearestStart	-73595
16	21820996	21821620	ENSG00000214613	51.15	NearestStart	85845
16	22386732	22387430	ENSG00000214590	56.88	NearestStart	-43129
16	22728123	22729085	ENSG00000214590	93.53	NearestStart	-13101
16	24723238	24724080	ENSG00000212962	58.29	NearestStart	-9193
16	24948809	24949568	ENSG00000083799	78.43	NearestStart	730
16	27135188	27135911	ENSG00000159387	58.91	NearestStart	-1124
16	27986422	27987217	ENSG00000087253	72.28	NearestStart	-3224
16	28994835	28995539	ENSG00000103546	58.42	NearestStart	-4738
16	28998961	28999730	ENSG00000125148	63.45	NearestStart	-240
16	29230129	29231423	ENSG00000102900	112.72	NearestStart	1550
16	29359587	29360471	ENSG00000102970	84.88	NearestStart	-2529
16	29361620	29362691	ENSG00000102978	148.49	NearestStart	-6803
16	29372181	29372805	ENSG00000102978	53.35	NearestStart	-5827
16	29425224	29426097	ENSG00000213472	56.65	NearestStart	-2082
16	29461352	29462236	ENSG00000125149	89.94	NearestStart	1113
16	29463422	29464490	ENSG00000159761	145.72	NearestStart	16146
16	29470632	29471256	ENSG00000221526	51.79	NearestStart	-237
16	29698554	29699300	ENSG00000188038	71.86	NearestStart	-2368
16	29890653	29891777	ENSG00000188038	145.23	NearestStart	3641
16	29985385	29986250	ENSG00000141076	81.61	NearestStart	4503
16	30111523	30112147	ENSG00000221514	54.95	NearestStart	-930
16	30165456	30166080	ENSG00000172137	56.29	NearestStart	-1743
16	30201352	30202236	ENSG00000140835	100.9	NearestStart	-3240
16	30203389	30204460	ENSG00000197711	183.11	NearestStart	-4135
16	30210611	30211270	ENSG00000140829	64.12	NearestStart	33897
16	30290100	30291004	ENSG00000221799	88.82	NearestStart	-23983
16	30347877	30348778	ENSG00000152910	75.98	NearestStart	112
16	30562768	30563392	ENSG00000166509	50.46	NearestStart	25927
16	30668274	30669293	ENSG00000210858	90.04	NearestStart	171266
16	30999232	30999891	ENSG00000140955	56.24	NearestStart	8672
16	32692925	32693953	ENSG00000220991	67.84	NearestStart	98185
16	33013996	33014806	ENSG00000131143	58.54	NearestStart	6758
16	34183247	34184227	ENSG00000198211	102.02	NearestStart	681
16	34213275	34214112	ENSG00000214238	60.77	NearestStart	6991
16	45700508	45701239	ENSG00000181404	57.52	NearestStart	1837
16	47206072	47207012	ENSG00000187535	67.57	NearestStart	3888
16	47931787	47932411	ENSG00000206061	51.44	NearestStart	-16510
16	49334192	49335319	ENSG00000103363	185.03	NearestStart	1353
16	51040666	51041639	ENSG00000103145	96.84	NearestStart	-2018
16	52704290	52705166	ENSG00000215131	70.4	NearestStart	24650
16	53914049	53915030	ENSG00000162104	96.74	NearestStart	-2606
16	54097231	54098235	ENSG00000221257	66.05	NearestStart	-254782
16	54243319	54244188	ENSG00000153066	62.43	NearestStart	2623
16	55199760	55200684	ENSG00000153066	69.55	NearestStart	-14752
16	55323123	55324029	ENSG00000153066	79.82	NearestStart	-18729
16	55993651	55994726	ENSG00000171490	73.31	NearestStart	-2550
16	56047249	56048224	ENSG00000103342	54.33	NearestStart	2794
16	56048225	56048775	ENSG00000175604	64.49	NearestStart	-34279
16	56192469	56193169	ENSG00000199474	61.43	NearestStart	-57288
16	56886048	56886851	ENSG00000157045	91.24	NearestStart	-5432
16	57130250	57130874	ENSG00000157045	65.97	NearestStart	-6097
16	57220524	57221256	ENSG00000085721	55.41	NearestStart	5974
16	63601280	63602012	ENSG00000066654	75.88	NearestStart	-6859
16	63715431	63716340	ENSG00000205691	98.65	NearestStart	-11691
16	65343540	65344451	ENSG00000179038	79.01	NearestStart	-5632
16	65702529	65703255	ENSG00000205536	61.21	NearestStart	-4203
16	65834127	65835029	ENSG00000205685	52.87	NearestStart	1289
16	66013364	66014287	ENSG00000140750	71.5	NearestStart	-14633
16	66274366	66275271	ENSG00000169181	99.7	NearestStart	-4091
16	66316282	66317049	ENSG00000169203	61.08	NearestStart	-18754
16	66468824	66469486	ENSG00000209917	57.51	NearestStart	-3165
16	66473914	66474984	ENSG00000205535	82.09	NearestStart	4162
16	66479923	66480547	ENSG00000205535	50.53	NearestStart	-3048
16	66904432	66905383	ENSG00000169221	61.26	NearestStart	-1014
16	67044182	67044996	ENSG00000179958	70.36	NearestStart	997
16	67716866	67718267	ENSG00000171208	141.13	NearestStart	34901
16	67728537	67729233	ENSG00000102921	67.14	NearestStart	-4451
16	67974918	67975896	ENSG00000103460	69.39	NearestStart	97641
16	69119983	69120943	ENSG00000177508	101.12	NearestStart	173589
16	69948384	69949788	ENSG00000103023	192.79	NearestStart	396
16	70114320	70115296	ENSG00000207493	76.56	NearestStart	9788
16	70381015	70381792	ENSG00000125107	64.81	NearestStart	727
16	70641874	70642534	ENSG00000140937	53.23	NearestStart	112160
16	70719013	70720113	ENSG00000140937	135.69	NearestStart	-1991
16	71552274	71553452	ENSG00000135720	89.28	NearestStart	-514
16	71645668	71646721	ENSG00000135723	89.74	NearestStart	4799
16	72536306	72537662	ENSG00000159714	173.33	NearestStart	-5486
16	73199605	73200229	ENSG00000141098	54.81	NearestStart	-5562
16	74216806	74217561	ENSG00000210534	56.32	NearestStart	312
16	74868789	74869563	ENSG00000103056	62.95	NearestStart	-4277
16	76639871	76640531	ENSG00000168802	58.31	NearestStart	7119
16	78196918	78197753	ENSG00000132604	76.42	NearestStart	2456
16	81216692	81217316	ENSG00000166747	52.24	NearestStart	19462
16	82635491	82636115	ENSG00000140836	54.4	NearestStart	-5893
16	82790917	82791613	ENSG00000184543	57.95	NearestStart	-3382
16	82832100	82832798	ENSG00000090863	55.93	NearestStart	-1087
16	84004953	84005899	ENSG00000065457	67.49	NearestStart	-2151
16	84389281	84390154	ENSG00000178573	120	NearestStart	-4806
16	84397455	84398335	ENSG00000166558	116.77	NearestStart	-2228
16	88513849	88514473	ENSG00000168418	50.94	NearestStart	-1243
16	88573480	88574498	ENSG00000131148	76.04	NearestStart	1320
17	578291	579297	ENSG00000167695	81.49	NearestStart	-4306
17	1247573	1248236	ENSG00000007168	55.77	NearestStart	1112
17	2119198	2120040	ENSG00000172150	87.92	NearestStart	-3813
17	2365206	2365972	ENSG00000172150	68.53	NearestStart	1484
17	2445123	2446443	ENSG00000180042	151.84	NearestStart	-4888
17	2981247	2982191	ENSG00000108523	64.09	NearestStart	-1311
17	2982192	2983163	ENSG00000108523	70.85	NearestStart	211
17	3043750	3044773	ENSG00000203562	107.27	NearestStart	-9762
17	3049047	3049671	ENSG00000167842	101.49	NearestStart	1966
17	3231086	3231710	ENSG00000188101	50.35	NearestStart	37529
17	3679147	3679771	ENSG00000213859	54.54	NearestStart	-3934
17	3744787	3745718	ENSG00000181284	109.63	NearestStart	-3419
17	4780518	4781395	ENSG00000170037	76.68	NearestStart	3929
17	4782040	4783032	ENSG00000166579	82.92	NearestStart	-6544
17	4821264	4822064	ENSG00000221486	70.34	NearestStart	-38999
17	4963690	4964521	ENSG00000221486	55.73	NearestStart	-28316
17	5326215	5327394	ENSG00000170222	175.33	NearestStart	8125
17	5332598	5333611	ENSG00000108452	142.33	NearestStart	-25387
17	5431205	5432354	ENSG00000187607	129.96	NearestStart	97
17	6404183	6404807	ENSG00000170425	50.63	NearestStart	-1275
17	6735148	6735772	ENSG00000170315	50.76	NearestStart	-2941
17	7103672	7104464	ENSG00000171931	109.79	NearestStart	-4268
17	7191998	7192800	ENSG00000166484	65.24	NearestStart	1625
17	7276067	7276973	ENSG00000216262	93.96	NearestStart	-20797
17	7780127	7780788	ENSG00000213664	52.02	NearestStart	-197258
17	8204586	8205367	ENSG00000203456	65.46	NearestStart	4284
17	8273360	8274460	ENSG00000076604	129.09	NearestStart	1889
17	9875933	9877358	ENSG00000132591	190.96	NearestStart	-1043
17	9886616	9887350	ENSG00000172156	64.25	NearestStart	1259
17	10363323	10364477	ENSG00000184886	140.87	NearestStart	1697
17	10549777	10550994	ENSG00000132130	173.31	NearestStart	4052
17	11840712	11841336	ENSG00000108349	50.48	NearestStart	-7130
17	14084260	14084992	ENSG00000198587	72.39	NearestStart	7988
17	14550105	14550796	ENSG00000204873	56.91	NearestStart	-610
17	14622595	14623529	ENSG00000131467	106.1	NearestStart	-4571
17	15109734	15110547	ENSG00000198496	66.32	NearestStart	8462
17	15494128	15495294	ENSG00000213330	97.35	NearestStart	-27518
17	15543877	15544651	ENSG00000120088	64.97	NearestStart	-2571
17	15787681	15788604	ENSG00000186868	68.63	NearestStart	6942
17	16222151	16222996	ENSG00000184525	76.74	NearestStart	-8965
17	16497934	16498836	ENSG00000136504	62.38	NearestStart	1935
17	16575901	16576604	ENSG00000121057	55.66	NearestStart	1587
17	18514974	18515783	ENSG00000153944	53.09	NearestStart	1508
17	18525224	18526155	ENSG00000153951	62.65	NearestStart	-253
17	18583783	18584516	ENSG00000068489	57.11	NearestStart	921
17	18797866	18798626	ENSG00000170836	62.13	NearestStart	1205
17	19223284	19224296	ENSG00000121075	177.4	NearestStart	-3293
17	19236322	19237511	ENSG00000146872	127.97	NearestStart	37037
17	19934932	19935593	ENSG00000146872	68.02	NearestStart	42458
17	20206151	20206854	ENSG00000199753	55.66	NearestStart	-14512
17	21055481	21056833	ENSG00000221462	87.01	NearestStart	49116
17	22434332	22435703	ENSG00000153822	63.29	NearestStart	30279
17	23701184	23702283	ENSG00000123700	115.18	NearestStart	-2404
17	23993596	23994484	ENSG00000123700	73.01	NearestStart	5507
17	24019686	24020382	ENSG00000187141	63.32	NearestStart	-7460
17	24063844	24064795	ENSG00000187141	101.66	NearestStart	-4721
17	24065117	24066116	ENSG00000183271	84.28	NearestStart	-7326
17	24097039	24097775	ENSG00000132478	56	NearestStart	1043
17	24205117	24205890	ENSG00000167889	73.68	NearestStart	5289
17	24427418	24428637	ENSG00000173894	86.34	NearestStart	1845
17	24977064	24978297	ENSG00000141527	121.52	NearestStart	-9915
17	25575937	25577124	ENSG00000184551	214.1	NearestStart	-7676
17	25643971	25644980	ENSG00000141568	77.08	NearestStart	797
17	27468436	27469385	ENSG00000141568	73.48	NearestStart	3110
17	29513800	29514698	ENSG00000141568	142.96	NearestStart	10948
17	29638059	29639108	ENSG00000108953	109.82	NearestStart	2694
17	30310809	30311976	ENSG00000070366	108.06	NearestStart	34621
17	31967213	31968154	ENSG00000127804	72.63	NearestStart	-3256
17	32372664	32373395	ENSG00000183024	57.9	NearestStart	-3538
17	35323133	35323757	ENSG00000183024	54.97	NearestStart	-4483
17	35338173	35339242	ENSG00000074356	63.9	NearestStart	17119
17	35464064	35465051	ENSG00000004660	91.75	NearestStart	-1701
17	35542903	35543689	ENSG00000167840	57.33	NearestStart	3431
17	36026884	36027654	ENSG00000072849	63.44	NearestStart	4006
17	36184199	36184823	ENSG00000091592	50.74	NearestStart	-2649
17	36235173	36236191	ENSG00000091622	61.69	NearestStart	-3582
17	36453085	36453903	ENSG00000181885	57.14	NearestStart	2848
17	36510397	36511197	ENSG00000184619	86.42	NearestStart	16168
17	36641631	36642383	ENSG00000109061	51.97	NearestStart	-739
17	36809648	36810601	ENSG00000154957	77.73	NearestStart	702
17	36895383	36896576	ENSG00000141028	113.2	NearestStart	-3356
17	38234378	38235390	ENSG00000217265	107.2	NearestStart	-529
17	38539597	38540221	ENSG00000205325	50.02	NearestStart	1650
17	39215819	39216788	ENSG00000109099	94.79	NearestStart	-365
17	40991502	40992394	ENSG00000197566	95.75	NearestStart	-51
17	41214878	41215755	ENSG00000219407	79.52	NearestStart	14899
17	41334566	41335488	ENSG00000213688	58.97	NearestStart	513
17	41936427	41937283	ENSG00000217788	84.3	NearestStart	465
17	42618972	42619911	ENSG00000196893	114.87	NearestStart	321
17	43988755	43989770	ENSG00000166482	91.92	NearestStart	-5236
17	45222992	45223798	ENSG00000214832	147.6	NearestStart	14593
17	45431428	45432052	ENSG00000178307	52.08	NearestStart	2818
17	45634468	45635279	ENSG00000004142	69.92	NearestStart	7416
17	46182519	46183609	ENSG00000007202	145.59	NearestStart	2704
17	47588748	47589513	ENSG00000167525	71.01	NearestStart	-845
17	47592182	47592806	ENSG00000167525	50.39	NearestStart	-2118
17	52519139	52519940	ENSG00000221995	90.25	NearestStart	-2075
17	52690438	52691298	ENSG00000167549	59.48	NearestStart	-3021
17	53601508	53602166	ENSG00000108576	56.33	NearestStart	10904
17	53852900	53853855	ENSG00000108578	97.86	NearestStart	-767
17	54588804	54589533	ENSG00000213524	64.93	NearestStart	-4714
17	55822227	55823439	ENSG00000108684	126.07	NearestStart	-6136
17	56033541	56034382	ENSG00000132141	53.22	NearestStart	1810
17	56885296	56886067	ENSG00000073605	69.94	NearestStart	5296
17	57021083	57022328	ENSG00000172057	88.78	NearestStart	-793
17	57947173	57947978	ENSG00000008838	72.62	NearestStart	351
17	57952594	57953852	ENSG00000186393	131.02	NearestStart	-2262
17	58813374	58813998	ENSG00000186395	50.55	NearestStart	-2800
17	59133735	59134578	ENSG00000188581	80.54	NearestStart	-1846
17	59136282	59137150	ENSG00000204880	53.71	NearestStart	-2478
17	59339770	59340778	ENSG00000094796	72.31	NearestStart	-2278
17	59562663	59563472	ENSG00000197079	59.29	NearestStart	-4465
17	59626547	59627784	ENSG00000108861	100.93	NearestStart	-3947
17	59933961	59934763	ENSG00000004897	67.97	NearestStart	2692
17	59936475	59937364	ENSG00000173917	81.85	NearestStart	-11363
17	60331877	60332769	ENSG00000064195	95.75	NearestStart	-3841
17	61613735	61614608	ENSG00000108821	61.57	NearestStart	-469
17	63636183	63637136	ENSG00000167117	69.19	NearestStart	17359
17	64460362	64461371	ENSG00000154975	214.81	NearestStart	3412
17	64569079	64569808	ENSG00000154975	63.31	NearestStart	-22
17	64827110	64827904	ENSG00000108375	71.43	NearestStart	-3007
17	64832965	64833661	ENSG00000170832	110.57	NearestStart	2141
17	65613300	65614431	ENSG00000196861	149.53	NearestStart	2240
17	65674867	65675530	ENSG00000008283	54.61	NearestStart	64080
17	65682778	65684344	ENSG00000136490	123.32	NearestStart	-2484
17	67121257	67122754	ENSG00000136490	129.94	NearestStart	-5031
17	67123996	67124895	ENSG00000204414	66.02	NearestStart	2580
17	68597685	68598637	ENSG00000108654	82.2	NearestStart	-1092
17	68800717	68802050	ENSG00000108654	117.65	NearestStart	-3606
17	68951274	68951898	ENSG00000176809	53.5	NearestStart	28979
17	70660292	70661392	ENSG00000154240	125.14	NearestStart	4700
17	70839177	70839801	ENSG00000154251	50.91	NearestStart	-204
17	70919402	70920639	ENSG00000141338	161.43	NearestStart	2766
17	71288000	71288877	ENSG00000154258	71.34	NearestStart	-348
17	71293575	71294453	ENSG00000154265	90.16	NearestStart	7775
17	71453006	71453784	ENSG00000154265	74.99	NearestStart	1920
17	71609147	71610219	ENSG00000133195	116.68	NearestStart	2742
17	71721768	71722493	ENSG00000179604	55.89	NearestStart	19021
17	72241232	72242093	ENSG00000069188	79.92	NearestStart	64058
17	72381422	72382083	ENSG00000218884	70.38	NearestStart	1915
17	73864263	73865359	ENSG00000211333	78.24	NearestStart	-2538
17	74346806	74347752	ENSG00000132475	139.83	NearestStart	-545
17	74510091	74510934	ENSG00000188878	64.45	NearestStart	-4292
17	75368433	75369643	ENSG00000182473	154.87	NearestStart	2304
17	75756954	75757950	ENSG00000216831	111.22	NearestStart	12714
17	77794668	77795393	ENSG00000207556	58.02	NearestStart	2993
17	78071680	78072601	ENSG00000184557	101.5	NearestStart	3490
17	78073993	78074904	ENSG00000055483	69.86	NearestStart	1758
17	78081831	78082823	ENSG00000171302	80.83	NearestStart	7364
17	78389512	78390210	ENSG00000141579	52.88	NearestStart	1708
18	572170	572997	ENSG00000177143	58.27	NearestStart	1803
18	587506	588322	ENSG00000079101	104.87	NearestStart	508
18	588323	589423	ENSG00000079101	143.5	NearestStart	1325
18	599629	600582	ENSG00000079101	62.05	NearestStart	12631
18	604522	605605	ENSG00000079101	174.05	NearestStart	17524
18	806509	807211	ENSG00000180715	64.13	NearestStart	-1716
18	2644170	2645405	ENSG00000101608	314.61	NearestStart	4233
18	3183116	3184138	ENSG00000101608	141.22	NearestStart	5488
18	3241761	3242700	ENSG00000118680	87.05	NearestStart	-6009
18	3243016	3243832	ENSG00000215384	56.49	NearestStart	35600
18	3246126	3246913	ENSG00000088756	70.24	NearestStart	80677
18	3440722	3441552	ENSG00000088756	78.69	NearestStart	84198
18	6859390	6860458	ENSG00000168454	238.13	NearestStart	-71
18	6862911	6863830	ENSG00000154856	87.07	NearestStart	-4662
18	9875652	9876346	ENSG00000181626	77.46	NearestStart	-210
18	10439963	10440831	ENSG00000101654	69.49	NearestStart	2334
18	11630449	11631181	ENSG00000215214	51.16	NearestStart	756
18	12083840	12084580	ENSG00000141448	65.74	NearestStart	3403
18	12690782	12691729	ENSG00000176309	75.49	NearestStart	22625
18	13718994	13719940	ENSG00000134489	87.11	NearestStart	1632
18	14125692	14126638	ENSG00000134760	88.15	NearestStart	-6869
18	14603965	14604713	ENSG00000141429	81.16	NearestStart	70421
18	16943971	16944915	ENSG00000075643	64.75	NearestStart	-4111
18	17536474	17537329	ENSG00000141469	82.82	NearestStart	15
18	18006817	18007740	ENSG00000141622	70.48	NearestStart	-4809
18	19209667	19210608	ENSG00000141646	67.67	NearestStart	12956
18	19871007	19872207	ENSG00000187323	210.23	NearestStart	395
18	19969970	19971504	ENSG00000166562	74.72	NearestStart	2038
18	20296223	20296847	ENSG00000141682	55.04	NearestStart	1007
18	21187882	21188698	ENSG00000214345	94.11	NearestStart	-20470
18	22882531	22883410	ENSG00000141664	59.86	NearestStart	16355
18	23291411	23292106	ENSG00000197641	52.49	NearestStart	-1364
18	27145181	27146086	ENSG00000130856	81.65	NearestStart	-122369
18	30645583	30646520	ENSG00000151514	67.03	NearestStart	1549
18	30646521	30647414	ENSG00000178342	116.22	NearestStart	-7764
18	31334116	31334982	ENSG00000176105	93.08	NearestStart	-4182
18	31485422	31486271	ENSG00000101605	85.06	NearestStart	26990
18	32017367	32017991	ENSG00000153081	52.04	NearestStart	-1030
18	41558162	41558786	ENSG00000101624	50.64	NearestStart	1921
18	42163376	42164000	ENSG00000175322	53.05	NearestStart	-3263
18	42436215	42437172	ENSG00000067900	88.77	NearestStart	1839
18	43619723	43620728	ENSG00000158201	70.13	NearestStart	2250
18	44735622	44736818	ENSG00000134490	130.06	NearestStart	62256
18	46823567	46824609	ENSG00000215503	92.79	NearestStart	-364
18	48121551	48122392	ENSG00000198795	85.59	NearestStart	-1768
18	54960143	54960801	ENSG00000154080	72.87	NearestStart	136748
18	55136196	55137425	ENSG00000215499	94.34	NearestStart	-3792
18	55519281	55520311	ENSG00000221409	119.16	NearestStart	8410
18	55719179	55720143	ENSG00000221409	88.63	NearestStart	7472
18	56460802	56461605	ENSG00000153391	63.41	NearestStart	-2163
18	58358830	58359566	ENSG00000167210	55.03	NearestStart	-591
18	59404216	59405594	ENSG00000210133	158.53	NearestStart	-72562
18	62422770	62423643	ENSG00000101665	82.31	NearestStart	-4543
18	62428993	62429912	ENSG00000166569	61.55	NearestStart	665
18	63338601	63339324	ENSG00000183287	76.21	NearestStart	-3727
18	63613056	63614325	ENSG00000071991	195.62	NearestStart	-574
18	64536788	64537680	ENSG00000071991	111.43	NearestStart	-6797
18	71914188	71914874	ENSG00000171451	66.57	NearestStart	-3404
18	72542735	72543534	ENSG00000171451	53.15	NearestStart	-277859
18	74842812	74843834	ENSG00000166479	78.56	NearestStart	-3446
18	75716892	75717809	ENSG00000101493	116.46	NearestStart	421946
19	2282033	2283018	ENSG00000125910	127.22	NearestStart	-6143
19	3123623	3124247	ENSG00000170948	53.49	NearestStart	-264
19	6686145	6687077	ENSG00000130813	86.98	NearestStart	2202
19	7705513	7706339	ENSG00000065989	59.52	NearestStart	-1961
19	8814068	8815060	ENSG00000213339	97.04	NearestStart	-17388
19	9389177	9390126	ENSG00000197044	73.38	NearestStart	1414
19	9486763	9487823	ENSG00000207707	129.23	NearestStart	-2326
19	10055564	10056513	ENSG00000209740	125.55	NearestStart	13567
19	10372746	10373802	ENSG00000167460	108.21	NearestStart	-1532
19	10386488	10387410	ENSG00000167460	77.59	NearestStart	7298
19	10655743	10656908	ENSG00000183850	128.82	NearestStart	-126680
19	11740321	11741023	ENSG00000166359	59.15	NearestStart	-2406
19	12264201	12264957	ENSG00000153879	65.3	NearestStart	-6199
19	12305518	12306629	ENSG00000089351	83.35	NearestStart	-1647
19	14499029	14499933	ENSG00000089327	65.3	NearestStart	8830
19	14771227	14772423	ENSG00000200056	193.5	NearestStart	1023
19	14949696	14950356	ENSG00000161298	50.9	NearestStart	-4993
19	15130593	15131732	ENSG00000197050	265.45	NearestStart	-227
19	16037816	16038440	ENSG00000171827	55.59	NearestStart	496
19	16046646	16047773	ENSG00000090924	126.23	NearestStart	-2202
19	19703614	19704238	ENSG00000006659	55.66	NearestStart	8028
19	20599634	20600906	ENSG00000187187	179.46	NearestStart	-1310
19	21966709	21967603	ENSG00000105323	118.95	NearestStart	2590
19	22964937	22965598	ENSG00000124444	78.67	NearestStart	145
19	33973643	33974732	ENSG00000204920	132	NearestStart	5235
19	36465946	36466724	ENSG00000159882	76.38	NearestStart	2602
19	38312432	38313092	ENSG00000130207	69.64	NearestStart	3327
19	38550250	38551019	ENSG00000169393	81.26	NearestStart	315
19	40181439	40182168	ENSG00000169136	57.97	NearestStart	-13787
19	40346297	40347148	ENSG00000213822	87.95	NearestStart	210
19	41232911	41233788	ENSG00000187474	86.76	NearestStart	991
19	41783068	41783692	ENSG00000167562	51.11	NearestStart	-16080
19	41944642	41945298	ENSG00000213017	53.55	NearestStart	-372
19	42260950	42262073	ENSG00000104974	99.47	NearestStart	-3591
19	42652318	42653563	ENSG00000104972	84.45	NearestStart	-4899
19	42879316	42879975	ENSG00000218409	51.68	NearestStart	-3059
19	44427374	44427998	ENSG00000221957	50.15	NearestStart	1475
19	44592863	44593869	ENSG00000186431	102.18	NearestStart	-2075
19	44886428	44887659	ENSG00000131037	169.38	NearestStart	6684
19	44919780	44920562	ENSG00000197483	66.3	NearestStart	1920
19	44926522	44927218	ENSG00000063245	56.28	NearestStart	-5303
19	45193559	45194183	ENSG00000167685	62.29	NearestStart	2977
19	45428500	45429473	ENSG00000196263	98.55	NearestStart	11963
19	46050815	46051797	ENSG00000176293	97.24	NearestStart	-1062
19	46082600	46083546	ENSG00000209112	80.78	NearestStart	-2051
19	46229023	46229933	ENSG00000213013	83.02	NearestStart	-2148
19	46462854	46463743	ENSG00000130332	68.82	NearestStart	-2323
19	46636115	46636895	ENSG00000125734	65.34	NearestStart	2442
19	48792529	48793762	ENSG00000182566	179.61	NearestStart	-2456
19	48817386	48818333	ENSG00000174652	71.96	NearestStart	18057
19	49185430	49186353	ENSG00000198028	84.82	NearestStart	-16484
19	49197838	49198568	ENSG00000221566	67.84	NearestStart	2468
19	49701227	49702525	ENSG00000197857	102.68	NearestStart	2436
19	49725102	49726230	ENSG00000188868	96.6	NearestStart	16
19	50140662	50141551	ENSG00000127530	60.01	NearestStart	721
19	50426580	50427204	ENSG00000105143	50.77	NearestStart	1809
19	51341645	51342269	ENSG00000105708	51.33	NearestStart	1307
19	51822571	51823237	ENSG00000188171	53.27	NearestStart	36612
19	51946871	51947921	ENSG00000160321	173.79	NearestStart	18852
19	53190035	53191053	ENSG00000205243	172.14	NearestStart	-66556
19	53448839	53449646	ENSG00000121297	84.11	NearestStart	66325
19	54775165	54775986	ENSG00000196761	70.62	NearestStart	10914
19	55008289	55009017	ENSG00000212840	55.76	NearestStart	-3011
19	55059411	55060215	ENSG00000197110	56.75	NearestStart	235
19	55110485	55111276	ENSG00000105205	66.67	NearestStart	1732
19	56127351	56128011	ENSG00000105205	83.82	NearestStart	-5010
19	56167755	56168681	ENSG00000105219	67.4	NearestStart	-4096
19	56655708	56656631	ENSG00000213052	70.48	NearestStart	-2635
19	56674307	56675315	ENSG00000198077	80.52	NearestStart	-2103
19	56991219	56992249	ENSG00000213908	135.14	NearestStart	-3556
19	57082171	57083126	ENSG00000105341	59.74	NearestStart	1539
19	57168796	57169965	ENSG00000131116	102.21	NearestStart	-1540
19	57180959	57182048	ENSG00000167384	82.24	NearestStart	-4832
19	57242476	57243639	ENSG00000176395	102.08	NearestStart	286
19	57749260	57750472	ENSG00000130201	189.69	NearestStart	2729
19	57807113	57808498	ENSG00000188624	240.85	NearestStart	-21874
19	57994082	57994914	ENSG00000160013	66.5	NearestStart	-2377
19	58076464	58077704	ENSG00000090372	190.53	NearestStart	-5311
19	58198640	58199872	ENSG00000105483	141.01	NearestStart	-4102
19	58796884	58797586	ENSG00000142546	59.63	NearestStart	460
19	59496202	59497050	ENSG00000010361	66.95	NearestStart	50
19	59793318	59794008	ENSG00000039650	59.07	NearestStart	3219
19	59815525	59816299	ENSG00000177117	85.49	NearestStart	-4714
19	59904483	59905416	ENSG00000167755	58.78	NearestStart	-3014
19	60037461	60038256	ENSG00000105366	67.78	NearestStart	-2188
19	60075286	60076230	ENSG00000161551	103.95	NearestStart	838
19	60281884	60282894	ENSG00000171032	81.77	NearestStart	13095
19	60614374	60615178	ENSG00000171032	67.34	NearestStart	932
19	60681431	60682092	ENSG00000221897	57.34	NearestStart	1442
19	60873101	60873725	ENSG00000196390	51.32	NearestStart	7627
19	61347345	61348288	ENSG00000213801	65.74	NearestStart	9405
19	61524763	61525605	ENSG00000204604	53.13	NearestStart	42758
19	61722987	61723969	ENSG00000188666	149.98	NearestStart	1681
19	62658745	62659622	ENSG00000170866	68.24	NearestStart	5562
19	63144885	63145825	ENSG00000108106	94.61	NearestStart	-3237
19	63149571	63150303	ENSG00000213014	58.9	NearestStart	-3913
19	63261360	63262487	ENSG00000178201	125.14	NearestStart	921
19	63271099	63272194	ENSG00000152454	84.26	NearestStart	6004
19	63417207	63418129	ENSG00000152454	71.45	NearestStart	1318
2	242541	243453	ENSG00000115705	113.44	NearestStart	-2411
2	678057	678976	ENSG00000115705	81.11	NearestStart	153448
2	1393831	1394600	ENSG00000151693	72.39	NearestStart	-6839
2	1549690	1550637	ENSG00000134317	70.76	NearestStart	4352
2	7381621	7382245	ENSG00000134317	50.03	NearestStart	18926
2	9257506	9258373	ENSG00000184521	59.26	NearestStart	-5243
2	10005609	10006710	ENSG00000184521	93.76	NearestStart	1701
2	10020183	10020807	ENSG00000202160	52	NearestStart	5681
2	10746430	10747300	ENSG00000216839	86.32	NearestStart	-7072
2	11360359	11361165	ENSG00000206732	68.64	NearestStart	30580
2	11367303	11368334	ENSG00000171303	145.08	NearestStart	-7231
2	15481229	15482098	ENSG00000115295	61.9	NearestStart	14675
2	15482777	15483436	ENSG00000119801	64.95	NearestStart	-5478
2	15616760	15617844	ENSG00000152689	91.67	NearestStart	-6537
2	15928191	15929071	ENSG00000205221	103.4	NearestStart	-4572
2	16716925	16717608	ENSG00000003509	60.1	NearestStart	307
2	20220044	20220782	ENSG00000213595	70.48	NearestStart	-7456
2	20390332	20391064	ENSG00000115841	64.64	NearestStart	-3312
2	23705657	23706605	ENSG00000216974	58.76	NearestStart	-1328
2	24194760	24195487	ENSG00000213594	57.63	NearestStart	-1751
2	24306334	24306958	ENSG00000214694	50.88	NearestStart	32094
2	24783262	24784184	ENSG00000214694	88.05	NearestStart	40567
2	26761892	26762615	ENSG00000143924	78.82	NearestStart	-6616
2	29188750	29189676	ENSG00000143919	75.08	NearestStart	2279
2	30217833	30218958	ENSG00000138083	184.8	NearestStart	-4973
2	30888769	30889393	ENSG00000170802	51.97	NearestStart	-3654
2	33508358	33509467	ENSG00000170802	101.33	NearestStart	806
2	36772839	36773536	ENSG00000068912	63.48	NearestStart	-2057
2	37048406	37049229	ENSG00000214595	144.19	NearestStart	85849
2	37163340	37164813	ENSG00000143940	134.46	NearestStart	-76268
2	37312585	37313520	ENSG00000187684	111.22	NearestStart	1163
2	37395129	37396116	ENSG00000213495	93.65	NearestStart	-2911
2	37890106	37891095	ENSG00000162924	102.06	NearestStart	-9480
2	38002622	38003928	ENSG00000173163	213.1	NearestStart	-8090
2	38310886	38311797	ENSG00000115504	121.47	NearestStart	34854
2	38364305	38364966	ENSG00000119862	53.79	NearestStart	-108824
2	39002619	39003354	ENSG00000115956	58.49	NearestStart	-2972
2	39011092	39012043	ENSG00000169604	128.68	NearestStart	-9851
2	39862936	39863734	ENSG00000116035	98.18	NearestStart	-7595
2	42243381	42244598	ENSG00000116039	164.87	NearestStart	-7703
2	44437953	44438719	ENSG00000124383	62.53	NearestStart	-17
2	44444872	44445790	ENSG00000135632	90.29	NearestStart	166
2	45017568	45018268	ENSG00000187605	58.16	NearestStart	64422
2	47019676	47020377	ENSG00000135622	54.37	NearestStart	-1037
2	48391645	48392789	ENSG00000115350	73.61	NearestStart	1126
2	48396105	48397158	ENSG00000143954	136.41	NearestStart	-3657
2	49003427	49004345	ENSG00000115386	87.55	NearestStart	-784
2	53865634	53866401	ENSG00000115423	77.4	NearestStart	138106
2	53945594	53946879	ENSG00000168906	92.13	NearestStart	-5948
2	53963798	53965075	ENSG00000213375	162.73	NearestStart	-33217
2	54340968	54342021	ENSG00000184943	82.79	NearestStart	49814
2	54891552	54892503	ENSG00000153574	94.76	NearestStart	-4554
2	54932854	54934138	ENSG00000211598	127.86	NearestStart	-5725
2	55771779	55772732	ENSG00000219644	125.79	NearestStart	815
2	58333242	58334095	ENSG00000211622	58.96	NearestStart	51
2	60639269	60640001	ENSG00000179191	65.07	NearestStart	-1809
2	60789212	60790013	ENSG00000211636	60.93	NearestStart	-2507
2	60952776	60953660	ENSG00000213355	120.78	NearestStart	-4801
2	61978202	61979032	ENSG00000163067	57.25	NearestStart	-1530
2	62789344	62790216	ENSG00000168992	90.8	NearestStart	-16833
2	64231748	64232448	ENSG00000121152	61.37	NearestStart	313
2	64283403	64284540	ENSG00000198875	137.52	NearestStart	-7663
2	64426335	64427427	ENSG00000115539	74.05	NearestStart	5184
2	65208589	65209566	ENSG00000115598	90.14	NearestStart	-36494
2	68442854	68443791	ENSG00000135973	77.76	NearestStart	-7009
2	69084091	69085103	ENSG00000213295	101.26	NearestStart	47723
2	69546486	69548637	ENSG00000153201	162.97	NearestStart	-65235
2	70327768	70329733	ENSG00000153201	158.85	NearestStart	-30846
2	70919644	70920338	ENSG00000198142	56.54	NearestStart	4521
2	70973633	70974825	ENSG00000015568	133.48	NearestStart	-1460
2	71008803	71009753	ENSG00000186148	68.62	NearestStart	-497
2	71210935	71211983	ENSG00000204588	69.05	NearestStart	15553
2	72229626	72230345	ENSG00000153094	64.75	NearestStart	28981
2	72909503	72910374	ENSG00000144136	143.88	NearestStart	-2482
2	73295040	73295816	ENSG00000136682	64.33	NearestStart	35
2	74147770	74148542	ENSG00000144140	67.29	NearestStart	-1956
2	74731297	74732255	ENSG00000115091	109.42	NearestStart	-3889
2	74733864	74734631	ENSG00000175497	85.51	NearestStart	-5427
2	75040409	75041597	ENSG00000088205	189.98	NearestStart	12
2	79102677	79103576	ENSG00000208551	74.07	NearestStart	2447
2	79200308	79201089	ENSG00000144120	59.36	NearestStart	-6236
2	81281859	81282561	ENSG00000211460	58.63	NearestStart	110
2	84543437	84544097	ENSG00000155052	57.05	NearestStart	-4634
2	84735196	84736189	ENSG00000222014	111.62	NearestStart	1235
2	85613851	85614703	ENSG00000178171	70.35	NearestStart	-4939
2	85686745	85687653	ENSG00000214064	68.93	NearestStart	-2934
2	85687654	85688187	ENSG00000204406	54.49	NearestStart	-1229
2	87416650	87417551	ENSG00000136560	73.89	NearestStart	35958
2	87585938	87587135	ENSG00000144290	149.75	NearestStart	-874
2	88767737	88768541	ENSG00000163092	80.26	NearestStart	361522
2	88960478	88961294	ENSG00000152254	79.04	NearestStart	-448
2	89061152	89062053	ENSG00000154474	95.93	NearestStart	169
2	89262892	89263815	ENSG00000154474	62.46	NearestStart	1841
2	89294929	89295906	ENSG00000128708	68.29	NearestStart	-3879
2	89314558	89315431	ENSG00000170144	63.89	NearestStart	-6853
2	89354784	89355865	ENSG00000018510	130.86	NearestStart	502
2	89583423	89584486	ENSG00000206788	124.35	NearestStart	34132
2	89623708	89624581	ENSG00000138434	62.11	NearestStart	351
2	89643361	89644515	ENSG00000213120	95.59	NearestStart	-7414
2	89908502	89909400	ENSG00000213115	81.42	NearestStart	-7725
2	91143200	91143860	ENSG00000213115	62.55	NearestStart	-5662
2	91235453	91236077	ENSG00000187699	55.44	NearestStart	39256
2	91305333	91305957	ENSG00000144395	54.45	NearestStart	1697
2	94762008	94762669	ENSG00000115896	59.34	NearestStart	-123869
2	94831866	94832490	ENSG00000138380	50.11	NearestStart	6036
2	94848739	94849838	ENSG00000178562	69.46	NearestStart	-1244
2	94851107	94851731	ENSG00000144410	52.26	NearestStart	-774
2	95193380	95194389	ENSG00000118260	218.3	NearestStart	-2021
2	95558464	95559235	ENSG00000144406	61.1	NearestStart	28
2	95938828	95939774	ENSG00000021826	52.21	NearestStart	56672
2	96365524	96366436	ENSG00000021826	90.55	NearestStart	57297
2	96926436	96927133	ENSG00000174453	52.53	NearestStart	723
2	97802432	97803056	ENSG00000177261	54.75	NearestStart	-4143
2	98706630	98707693	ENSG00000079246	171.24	NearestStart	-87
2	99135317	99136474	ENSG00000197756	69.93	NearestStart	1685
2	100539388	100540442	ENSG00000180871	78.53	NearestStart	7347
2	101375842	101376836	ENSG00000123977	229.11	NearestStart	1403
2	102133371	102133995	ENSG00000219503	52.5	NearestStart	98538
2	105217623	105218247	ENSG00000135932	51.93	NearestStart	-6525
2	105250681	105251683	ENSG00000144524	100.92	NearestStart	5913
2	105866403	105867760	ENSG00000130147	103.52	NearestStart	-2037
2	106277982	106278678	ENSG00000071677	50.81	NearestStart	19808
2	106460131	106461174	ENSG00000172482	104.67	NearestStart	-4610
2	108637134	108638191	ENSG00000035115	131.22	NearestStart	12269
2	108671523	108672481	ENSG00000151353	66.62	NearestStart	-10618
2	109105494	109106469	ENSG00000213774	91.9	NearestStart	1052
2	109733721	109734745	ENSG00000115761	130.06	NearestStart	1119
2	109906164	109907156	ENSG00000151779	69.07	NearestStart	137676
2	110012801	110013858	ENSG00000151779	127.47	NearestStart	136128
2	110124079	110124703	ENSG00000151779	50.37	NearestStart	2145
2	110553523	110554407	ENSG00000197872	64.32	NearestStart	-6345
2	110664711	110665627	ENSG00000213729	72.9	NearestStart	-739
2	110771639	110772737	ENSG00000055917	82.12	NearestStart	23612
2	111053184	111054281	ENSG00000176732	67.34	NearestStart	5091
2	111158088	111159058	ENSG00000220980	86.28	NearestStart	43780
2	111623943	111624703	ENSG00000162949	58.08	NearestStart	-4953
2	111918387	111919476	ENSG00000115808	152.05	NearestStart	-1287
2	113117516	113118351	ENSG00000008869	61.37	NearestStart	1649
2	113259698	113260538	ENSG00000115825	66.78	NearestStart	3412
2	113911842	113912750	ENSG00000138050	76.74	NearestStart	-3050
2	114014109	114015132	ENSG00000138078	70.31	NearestStart	4496
2	114068592	114069737	ENSG00000180398	77.3	NearestStart	2822
2	114360118	114361338	ENSG00000214602	124.37	NearestStart	-6197
2	114910919	114911579	ENSG00000115239	53.15	NearestStart	-4793
2	118288737	118289361	ENSG00000115239	55.43	NearestStart	-22997
2	118390999	118391658	ENSG00000178021	55.05	NearestStart	-4176
2	118492876	118493732	ENSG00000138035	60.36	NearestStart	2697
2	119325960	119326833	ENSG00000119866	67.37	NearestStart	-4997
2	120146977	120147640	ENSG00000197329	53.82	NearestStart	-6711
2	122079332	122080028	ENSG00000197329	55.62	NearestStart	-58366
2	122080086	122081068	ENSG00000138069	151.91	NearestStart	2155
2	122229701	122230430	ENSG00000188971	68.18	NearestStart	682
2	124494700	124495498	ENSG00000116001	69.25	NearestStart	1483
2	128327551	128328314	ENSG00000116031	85.52	NearestStart	-3184
2	128335245	128336005	ENSG00000003137	63.71	NearestStart	-1155
2	130454942	130455893	ENSG00000144036	86.07	NearestStart	-2818
2	130668775	130669763	ENSG00000159374	105.04	NearestStart	-2625
2	131224608	131225567	ENSG00000200890	103.52	NearestStart	295103
2	131387443	131388104	ENSG00000163541	58.28	NearestStart	-3340
2	133255080	133256298	ENSG00000168890	237.57	NearestStart	-3413
2	145000404	145001541	ENSG00000168890	112.7	NearestStart	-4322
2	145808337	145808961	ENSG00000211602	52.66	NearestStart	-1534
2	148493821	148494859	ENSG00000211612	95.12	NearestStart	-5163
2	152544752	152545570	ENSG00000211613	56.22	NearestStart	-432
2	157775409	157776533	ENSG00000218074	86.72	NearestStart	937
2	158408561	158409494	ENSG00000219562	75.65	NearestStart	1876
2	160004453	160005138	ENSG00000213356	55.72	NearestStart	-45023
2	160838491	160839360	ENSG00000184303	79.41	NearestStart	2183
2	161737670	161738718	ENSG00000188063	91.5	NearestStart	-4591
2	162188217	162189071	ENSG00000204717	89.97	NearestStart	4057
2	162641772	162642721	ENSG00000204716	93.97	NearestStart	-1466
2	162808674	162809872	ENSG00000204716	71.06	NearestStart	-3834
2	165775343	165775967	ENSG00000144006	54.44	NearestStart	17876
2	167814765	167815841	ENSG00000168758	91.26	NearestStart	-26974
2	169465548	169466730	ENSG00000071073	150.92	NearestStart	7391
2	170074627	170075777	ENSG00000135951	187.23	NearestStart	2495
2	170076299	170077140	ENSG00000175874	59.27	NearestStart	-5353
2	172483325	172484044	ENSG00000212974	77.06	NearestStart	-2181
2	174539218	174540097	ENSG00000179093	55.92	NearestStart	-127
2	175744068	175744811	ENSG00000153165	74.66	NearestStart	-8867
2	177778815	177779826	ENSG00000135960	107.41	NearestStart	-133234
2	177966233	177967163	ENSG00000214164	74.75	NearestStart	16400
2	178646007	178646990	ENSG00000184115	111.91	NearestStart	478
2	179383470	179384683	ENSG00000183054	98.13	NearestStart	-1742
2	179841157	179842344	ENSG00000184538	195.88	NearestStart	-406
2	182465278	182466084	ENSG00000169679	54.69	NearestStart	-5953
2	183095186	183095922	ENSG00000172965	73.44	NearestStart	50701
2	183826201	183827350	ENSG00000115008	185.95	NearestStart	-256
2	184186814	184187635	ENSG00000213256	67.28	NearestStart	4872
2	187420863	187421564	ENSG00000218814	55.86	NearestStart	17836
2	188391870	188393069	ENSG00000163064	295.74	NearestStart	-3731
2	188792469	188793358	ENSG00000222467	128.07	NearestStart	-2122
2	188794532	188795462	ENSG00000222467	134.2	NearestStart	-2876
2	189753924	189754689	ENSG00000144231	63.81	NearestStart	4623
2	190749987	190751041	ENSG00000144231	69.87	NearestStart	-3071
2	191585282	191585941	ENSG00000152086	53.63	NearestStart	3735
2	192422404	192423269	ENSG00000212437	134.78	NearestStart	16484
2	192458376	192459737	ENSG00000150551	88.81	NearestStart	-109458
2	192460236	192460969	ENSG00000169554	59.41	NearestStart	-6018
2	196746904	196747968	ENSG00000182389	86.36	NearestStart	119019
2	197214298	197214964	ENSG00000213194	51.75	NearestStart	836
2	197292371	197294129	ENSG00000215934	145.79	NearestStart	11543
2	197423151	197423878	ENSG00000207117	159.72	NearestStart	96650
2	198532855	198533515	ENSG00000115221	56.3	NearestStart	-73430
2	202196434	202197484	ENSG00000197635	65.65	NearestStart	-2474
2	202276772	202277785	ENSG00000078098	83.73	NearestStart	-383
2	202772937	202773911	ENSG00000153253	85.33	NearestStart	-6520
2	203491259	203492682	ENSG00000172845	257.35	NearestStart	-542
2	204278199	204278888	ENSG00000115966	58.89	NearestStart	-2888
2	206731056	206731961	ENSG00000155657	61.99	NearestStart	-3075
2	207266000	207267040	ENSG00000187231	112.72	NearestStart	-3666
2	207511749	207512535	ENSG00000115252	63.77	NearestStart	524
2	207741190	207742192	ENSG00000177855	167.11	NearestStart	-5716
2	208100896	208101520	ENSG00000163012	50.23	NearestStart	1279
2	208402263	208402927	ENSG00000003436	58.59	NearestStart	-264406
2	208697912	208698667	ENSG00000204262	66.45	NearestStart	-1074
2	208722516	208723572	ENSG00000115415	102.23	NearestStart	1899
2	210402226	210403900	ENSG00000168497	71.52	NearestStart	-2178
2	211186255	211186879	ENSG00000213946	50.42	NearestStart	-3182
2	211186880	211187398	ENSG00000213946	54.54	NearestStart	-5042
2	214853865	214854752	ENSG00000081320	100.8	NearestStart	2568
2	214987886	214989208	ENSG00000212591	165.97	NearestStart	-33072
2	215266561	215267516	ENSG00000187944	100.15	NearestStart	-39906
2	215718352	215719117	ENSG00000155754	69.16	NearestStart	-4288
2	216675630	216676539	ENSG00000082126	83.27	NearestStart	-5110
2	217073450	217074561	ENSG00000188470	98.88	NearestStart	1731
2	217268838	217270463	ENSG00000023228	151	NearestStart	1376
2	218706338	218706999	ENSG00000213083	53.8	NearestStart	-5665
2	220134216	220134937	ENSG00000118263	54.18	NearestStart	-2331
2	224516212	224517031	ENSG00000188519	87.84	NearestStart	-6525
2	228445417	228446223	ENSG00000118231	64.91	NearestStart	-354
2	228599830	228600454	ENSG00000182187	54.69	NearestStart	-3394
2	230288889	230289708	ENSG00000213917	75.16	NearestStart	556
2	231279384	231280255	ENSG00000144452	64.88	NearestStart	-6956
2	232351611	232353392	ENSG00000115461	111.94	NearestStart	-322
2	232360538	232361339	ENSG00000124006	94.62	NearestStart	10214
2	233349249	233350566	ENSG00000085449	77.48	NearestStart	2084
2	234132064	234133249	ENSG00000187957	107.09	NearestStart	-1359
2	234285159	234286102	ENSG00000156973	86.31	NearestStart	2634
2	234425611	234427073	ENSG00000115474	119.47	NearestStart	270
2	235523330	235523954	ENSG00000085982	56.16	NearestStart	2559
2	236837598	236838292	ENSG00000220961	59.06	NearestStart	10291
2	238088375	238089211	ENSG00000123485	63.03	NearestStart	2340
2	238159764	238160388	ENSG00000182177	54.91	NearestStart	129
2	241452225	241452849	ENSG00000208043	52.26	NearestStart	8455
2	241739180	241740361	ENSG00000115687	89.77	NearestStart	-828
20	544981	545902	ENSG00000125818	92.35	NearestStart	-3667
20	1038239	1039105	ENSG00000125787	52.05	NearestStart	-4643
20	2436301	2437029	ENSG00000171867	82.75	NearestStart	12590
20	2967625	2968730	ENSG00000088766	66.32	NearestStart	1777
20	3639836	3640778	ENSG00000218477	88.79	NearestStart	-3180
20	4627387	4628454	ENSG00000172264	74.85	NearestStart	599
20	4932688	4933455	ENSG00000125813	86.27	NearestStart	-4412
20	4937548	4938625	ENSG00000101306	106.36	NearestStart	-2698
20	4944679	4945712	ENSG00000171456	62.17	NearestStart	1417
20	5237079	5237703	ENSG00000171456	52.72	NearestStart	84648
20	5936670	5937720	ENSG00000101367	108.62	NearestStart	271
20	10351859	10353060	ENSG00000101367	128.9	NearestStart	1518
20	12305524	12306406	ENSG00000186190	72.68	NearestStart	-3854
20	13924964	13925871	ENSG00000131050	91.54	NearestStart	-3728
20	15784563	15785659	ENSG00000131050	133.45	NearestStart	3554
20	17890883	17891966	ENSG00000125970	93.75	NearestStart	-5677
20	20150507	20151374	ENSG00000204183	109.22	NearestStart	7407
20	20639626	20640250	ENSG00000210299	52.13	NearestStart	31602
20	21629885	21630709	ENSG00000080845	75.6	NearestStart	-6333
20	22500358	22500982	ENSG00000132792	52.93	NearestStart	1569
20	22518643	22519671	ENSG00000132792	108.37	NearestStart	84689
20	22976456	22977378	ENSG00000101438	62.48	NearestStart	-5924
20	23378790	23379696	ENSG00000101442	94.65	NearestStart	-2979
20	23379785	23380409	ENSG00000222612	50.51	NearestStart	813
20	23386010	23387239	ENSG00000101049	167.56	NearestStart	4305
20	23388558	23389218	ENSG00000101104	53.36	NearestStart	-3103
20	25550233	25550857	ENSG00000124233	50.43	NearestStart	-1007
20	29770680	29771858	ENSG00000168630	133.27	NearestStart	-111
20	29868074	29868986	ENSG00000175063	102.97	NearestStart	-8685
20	30411231	30411991	ENSG00000132801	63.36	NearestStart	1459
20	30494462	30495359	ENSG00000168612	68.78	NearestStart	-4832
20	30803577	30804366	ENSG00000206959	55.02	NearestStart	-57891
20	30871708	30872655	ENSG00000101132	144.9	NearestStart	-4288
20	30872955	30873617	ENSG00000087589	54.53	NearestStart	-1272
20	31102944	31103961	ENSG00000124253	74.59	NearestStart	-2498
20	31209507	31210157	ENSG00000087460	85.72	NearestStart	32256
20	31216789	31217484	ENSG00000179242	57.85	NearestStart	-31660
20	31455399	31456278	ENSG00000184402	74.47	NearestStart	1322
20	32039469	32040128	ENSG00000125878	57.63	NearestStart	-6028
20	32264934	32265801	ENSG00000088876	69.28	NearestStart	16864
20	33007416	33008476	ENSG00000088827	169.36	NearestStart	-4061
20	33491648	33492546	ENSG00000089057	57.8	NearestStart	6251
20	33654433	33655385	ENSG00000089057	96.61	NearestStart	1391
20	33721456	33722263	ENSG00000218856	66.25	NearestStart	-2309
20	34203900	34205235	ENSG00000101292	86.75	NearestStart	5980
20	34351384	34352551	ENSG00000125863	74.75	NearestStart	11007
20	34714518	34715430	ENSG00000219216	67.46	NearestStart	-236099
20	35757417	35758041	ENSG00000212232	52.46	NearestStart	706
20	35840537	35841670	ENSG00000220491	92.86	NearestStart	31975
20	36092720	36093772	ENSG00000188559	63.88	NearestStart	1645
20	36232458	36233494	ENSG00000125798	100.47	NearestStart	13744
20	36780595	36781291	ENSG00000125798	55.52	NearestStart	-4541
20	36807547	36808394	ENSG00000178726	102.05	NearestStart	1922
20	39087072	39087810	ENSG00000125831	53.27	NearestStart	2692
20	39336962	39337771	ENSG00000125831	105.59	NearestStart	1697
20	39562274	39563266	ENSG00000200208	77.11	NearestStart	312
20	39686357	39687397	ENSG00000200208	133.42	NearestStart	-2236
20	41625327	41626708	ENSG00000170191	135.45	NearestStart	2388
20	42969014	42969638	ENSG00000171552	62.92	NearestStart	3644
20	43020488	43021151	ENSG00000149600	70.11	NearestStart	-8655
20	43268081	43269329	ENSG00000101391	112.69	NearestStart	-2401
20	43416506	43417556	ENSG00000214185	94	NearestStart	2425
20	43811857	43812630	ENSG00000100983	86.45	NearestStart	-154
20	43865977	43867091	ENSG00000088340	85.45	NearestStart	-3425
20	43921122	43921951	ENSG00000214078	74.54	NearestStart	-5194
20	43938441	43939134	ENSG00000101082	59.2	NearestStart	-6546
20	44031993	44032679	ENSG00000101407	51.13	NearestStart	2557
20	44520859	44521687	ENSG00000198959	74.83	NearestStart	-5344
[truncated: 1,603 more rows]
