# Supplementary material for: Identification and Regulation of c-Myb Target Genes in MCF-7 Cells
Source: BMC Cancer. 2011 Jan 25;11:30. doi: 10.1186/1471-2407-11-30 (PMC3038977; doi:10.1186/1471-2407-11-30)
Supplement: Additional file 6 — The merged ChIP-on-chip data with the gene annotations (tab-delimited text file). The raw ChIP on chip data has been deposited in the NCBI GEO database (GEO:GSE18706). [file 1471-2407-11-30-S6.TXT]

Ensembl Gene ID	Associated Gene Name	Description
ENSG00000199535	5S_rRNA	5S ribosomal RNA  [Source:RFAM;Acc:RF00001]
ENSG00000199545	5S_rRNA	5S ribosomal RNA  [Source:RFAM;Acc:RF00001]
ENSG00000199690	5S_rRNA	5S ribosomal RNA  [Source:RFAM;Acc:RF00001]
ENSG00000200687	5S_rRNA	5S ribosomal RNA  [Source:RFAM;Acc:RF00001]
ENSG00000200890	5S_rRNA	5S ribosomal RNA  [Source:RFAM;Acc:RF00001]
ENSG00000201014	5S_rRNA	5S ribosomal RNA  [Source:RFAM;Acc:RF00001]
ENSG00000201766	5S_rRNA	5S ribosomal RNA  [Source:RFAM;Acc:RF00001]
ENSG00000201991	5S_rRNA	5S ribosomal RNA  [Source:RFAM;Acc:RF00001]
ENSG00000202324	5S_rRNA	5S ribosomal RNA  [Source:RFAM;Acc:RF00001]
ENSG00000202502	5S_rRNA	5S ribosomal RNA  [Source:RFAM;Acc:RF00001]
ENSG00000212138	5S_rRNA	5S ribosomal RNA  [Source:RFAM;Acc:RF00001]
ENSG00000212237	5S_rRNA	5S ribosomal RNA  [Source:RFAM;Acc:RF00001]
ENSG00000212601	5S_rRNA	5S ribosomal RNA  [Source:RFAM;Acc:RF00001]
ENSG00000222108	5S_rRNA	5S ribosomal RNA  [Source:RFAM;Acc:RF00001]
ENSG00000222346	5S_rRNA	5S ribosomal RNA  [Source:RFAM;Acc:RF00001]
ENSG00000222406	5S_rRNA	5S ribosomal RNA  [Source:RFAM;Acc:RF00001]
ENSG00000222849	5S_rRNA	5S ribosomal RNA  [Source:RFAM;Acc:RF00001]
ENSG00000223046	5S_rRNA	5S ribosomal RNA  [Source:RFAM;Acc:RF00001]
ENSG00000223169	5S_rRNA	5S ribosomal RNA  [Source:RFAM;Acc:RF00001]
ENSG00000223203	5S_rRNA	5S ribosomal RNA  [Source:RFAM;Acc:RF00001]
ENSG00000223238	5S_rRNA	5S ribosomal RNA  [Source:RFAM;Acc:RF00001]
ENSG00000199640	7SK	7SK RNA  [Source:RFAM;Acc:RF00100]
ENSG00000199940	7SK	7SK RNA  [Source:RFAM;Acc:RF00100]
ENSG00000200312	7SK	7SK RNA  [Source:RFAM;Acc:RF00100]
ENSG00000201061	7SK	7SK RNA  [Source:RFAM;Acc:RF00100]
ENSG00000201358	7SK	7SK RNA  [Source:RFAM;Acc:RF00100]
ENSG00000201428	7SK	7SK RNA  [Source:RFAM;Acc:RF00100]
ENSG00000201581	7SK	7SK RNA  [Source:RFAM;Acc:RF00100]
ENSG00000222112	7SK	7SK RNA  [Source:RFAM;Acc:RF00100]
ENSG00000222162	7SK	7SK RNA  [Source:RFAM;Acc:RF00100]
ENSG00000222212	7SK	7SK RNA  [Source:RFAM;Acc:RF00100]
ENSG00000222448	7SK	7SK RNA  [Source:RFAM;Acc:RF00100]
ENSG00000222617	7SK	7SK RNA  [Source:RFAM;Acc:RF00100]
ENSG00000222826	7SK	7SK RNA  [Source:RFAM;Acc:RF00100]
ENSG00000222880	7SK	7SK RNA  [Source:RFAM;Acc:RF00100]
ENSG00000222987	7SK	7SK RNA  [Source:RFAM;Acc:RF00100]
ENSG00000223229	7SK	7SK RNA  [Source:RFAM;Acc:RF00100]
ENSG00000223305	7SK	7SK RNA  [Source:RFAM;Acc:RF00100]
ENSG00000175899	A2M	alpha-2-macroglobulin [Source:HGNC Symbol;Acc:7]
ENSG00000166535	A2ML1	alpha-2-macroglobulin-like 1 [Source:HGNC Symbol;Acc:23336]
ENSG00000094914	AAAS	"achalasia, adrenocortical insufficiency, alacrimia (Allgrove, triple-A) [Source:HGNC Symbol;Acc:13666]"
ENSG00000103591	AAGAB	alpha- and gamma-adaptin binding protein [Source:HGNC Symbol;Acc:25662]
ENSG00000115977	AAK1	AP2 associated kinase 1 [Source:HGNC Symbol;Acc:19679]
ENSG00000124608	AARS2	"alanyl-tRNA synthetase 2, mitochondrial (putative) [Source:HGNC Symbol;Acc:21022]"
ENSG00000157426	AASDH	aminoadipate-semialdehyde dehydrogenase [Source:HGNC Symbol;Acc:23993]
ENSG00000149313	AASDHPPT	aminoadipate-semialdehyde dehydrogenase-phosphopantetheinyl transferase [Source:HGNC Symbol;Acc:14235]
ENSG00000008311	AASS	aminoadipate-semialdehyde synthase [Source:HGNC Symbol;Acc:17366]
ENSG00000108270	AATF	apoptosis antagonizing transcription factor [Source:HGNC Symbol;Acc:19235]
ENSG00000144452	ABCA12	"ATP-binding cassette, sub-family A (ABC1), member 12 [Source:HGNC Symbol;Acc:14637]"
ENSG00000154265	ABCA5	"ATP-binding cassette, sub-family A (ABC1), member 5 [Source:HGNC Symbol;Acc:35]"
ENSG00000141338	ABCA8	"ATP-binding cassette, sub-family A (ABC1), member 8 [Source:HGNC Symbol;Acc:38]"
ENSG00000154258	ABCA9	"ATP-binding cassette, sub-family A (ABC1), member 9 [Source:HGNC Symbol;Acc:39]"
ENSG00000135776	ABCB10	"ATP-binding cassette, sub-family B (MDR/TAP), member 10 [Source:HGNC Symbol;Acc:41]"
ENSG00000005471	ABCB4	"ATP-binding cassette, sub-family B (MDR/TAP), member 4 [Source:HGNC Symbol;Acc:45]"
ENSG00000004846	ABCB5	"ATP-binding cassette, sub-family B (MDR/TAP), member 5 [Source:HGNC Symbol;Acc:46]"
ENSG00000131269	ABCB7	"ATP-binding cassette, sub-family B (MDR/TAP), member 7 [Source:HGNC Symbol;Acc:48]"
ENSG00000103222	ABCC1	"ATP-binding cassette, sub-family C (CFTR/MRP), member 1 [Source:HGNC Symbol;Acc:51]"
ENSG00000124574	ABCC10	"ATP-binding cassette, sub-family C (CFTR/MRP), member 10 [Source:HGNC Symbol;Acc:52]"
ENSG00000121270	ABCC11	"ATP-binding cassette, sub-family C (CFTR/MRP), member 11 [Source:HGNC Symbol;Acc:14639]"
ENSG00000114770	ABCC5	"ATP-binding cassette, sub-family C (CFTR/MRP), member 5 [Source:HGNC Symbol;Acc:56]"
ENSG00000006071	ABCC8	"ATP-binding cassette, sub-family C (CFTR/MRP), member 8 [Source:HGNC Symbol;Acc:59]"
ENSG00000069431	ABCC9	"ATP-binding cassette, sub-family C (CFTR/MRP), member 9 [Source:HGNC Symbol;Acc:60]"
ENSG00000173208	ABCD2	"ATP-binding cassette, sub-family D (ALD), member 2 [Source:HGNC Symbol;Acc:66]"
ENSG00000117528	ABCD3	"ATP-binding cassette, sub-family D (ALD), member 3 [Source:HGNC Symbol;Acc:67]"
ENSG00000164163	ABCE1	"ATP-binding cassette, sub-family E (OABP), member 1 [Source:HGNC Symbol;Acc:69]"
ENSG00000204574	ABCF1	ATP-binding cassette sub-family F member 1 (ATP-binding cassette 50)(TNF-alpha-stimulated ABC protein) [Source:UniProtKB/Swiss-Prot;Acc:Q8NE71]
ENSG00000033050	ABCF2	"ATP-binding cassette, sub-family F (GCN20), member 2 [Source:HGNC Symbol;Acc:71]"
ENSG00000161204	ABCF3	"ATP-binding cassette, sub-family F (GCN20), member 3 [Source:HGNC Symbol;Acc:72]"
ENSG00000143994	ABHD1	abhydrolase domain containing 1 [Source:HGNC Symbol;Acc:17553]
ENSG00000131969	ABHD12B	abhydrolase domain containing 12B [Source:HGNC Symbol;Acc:19837]
ENSG00000140526	ABHD2	abhydrolase domain containing 2 [Source:HGNC Symbol;Acc:18717]
ENSG00000158201	ABHD3	abhydrolase domain containing 3 [Source:HGNC Symbol;Acc:18718]
ENSG00000100439	ABHD4	abhydrolase domain containing 4 [Source:HGNC Symbol;Acc:20154]
ENSG00000011198	ABHD5	abhydrolase domain containing 5 [Source:HGNC Symbol;Acc:21396]
ENSG00000136754	ABI1	abl-interactor 1 [Source:HGNC Symbol;Acc:11320]
ENSG00000138443	ABI2	abl-interactor 2 [Source:HGNC Symbol;Acc:24011]
ENSG00000154175	ABI3BP	"ABI family, member 3 (NESH) binding protein [Source:HGNC Symbol;Acc:17265]"
ENSG00000097007	ABL1	"c-abl oncogene 1, receptor tyrosine kinase [Source:HGNC Symbol;Acc:76]"
ENSG00000143322	ABL2	"v-abl Abelson murine leukemia viral oncogene homolog 2 (arg, Abelson-related gene) [Source:HGNC Symbol;Acc:77]"
ENSG00000159842	ABR	active BCR-related gene [Source:HGNC Symbol;Acc:81]
ENSG00000146109	ABT1	activator of basal transcription 1 [Source:HGNC Symbol;Acc:17369]
ENSG00000166016	ABTB2	ankyrin repeat and BTB (POZ) domain containing 2 [Source:HGNC Symbol;Acc:23842]
ENSG00000221486	AC000003.2	
ENSG00000188756	AC000032.1	"cDNA FLJ41800 fis, clone NHNPC2001816  [Source:UniProtKB/TrEMBL;Acc:Q6ZW14]"
ENSG00000185065	AC000068.2	
ENSG00000083622	AC000111.4	
ENSG00000184726	AC002073.5	
ENSG00000205351	AC002347.1	
ENSG00000176970	AC002368.1	
ENSG00000160321	AC003973.1	Zinc finger protein 208  [Source:UniProtKB/Swiss-Prot;Acc:O43345]
ENSG00000216425	AC004066.2	
ENSG00000214869	AC004079.2	Putative tropomyosin alpha-3 chain-like protein  [Source:UniProtKB/Swiss-Prot;Acc:A6NL28]
ENSG00000164519	AC004080.6	
ENSG00000089009	AC004086.1	60S ribosomal protein L6 (TAX-responsive enhancer element-binding protein 107)(TAXREB107)(Neoplasm-related protein C140) [Source:UniProtKB/Swiss-Prot;Acc:Q02878]
ENSG00000215099	AC004148.1	"CDNA FLJ25625 fis, clone STM02974  [Source:UniProtKB/TrEMBL;Acc:Q8N1H0]"
ENSG00000181211	AC004455.1	
ENSG00000213717	AC004692.1	
ENSG00000166770	AC004696.1	MGC9913 protein  [Source:UniProtKB/TrEMBL;Acc:Q96HF5]
ENSG00000203562	AC004771.1	
ENSG00000002079	AC004834.1	
ENSG00000106540	AC004837.1	cDNA FLJ57706  [Source:UniProtKB/TrEMBL;Acc:B4DE83]
ENSG00000204959	AC004889.1	Putative uncharacterized protein ENSP00000367352  [Source:UniProtKB/TrEMBL;Acc:C9JD29]
ENSG00000213530	AC004894.1	
ENSG00000215311	AC004941.1	
ENSG00000183444	AC004967.6	"MGC72080 pseudogene (MGC72080), non-coding RNA [Source:RefSeq DNA;Acc:NR_002822]"
ENSG00000213783	AC004996.1	
ENSG00000215428	AC005006.1	Putative uncharacterized protein ENSP00000383161 Fragment  [Source:UniProtKB/TrEMBL;Acc:A8MZ68]
ENSG00000174495	AC005017.2	
ENSG00000108442	AC005033.1	
ENSG00000214871	AC005082.2	Putative uncharacterized protein ENSP00000382107 Fragment  [Source:UniProtKB/TrEMBL;Acc:A8MW93]
ENSG00000203383	AC005086.4	
ENSG00000205786	AC005105.2	Putative uncharacterized protein ENSP00000371206  [Source:UniProtKB/TrEMBL;Acc:A6NGA7]
ENSG00000006740	AC005277.1	Rho GTPase-activating protein RICH2 (RhoGAP interacting with CIP4 homologs protein 2)(Rho-type GTPase-activating protein RICH2)(RICH-2)(NPC-A-10) [Source:UniProtKB/Swiss-Prot;Acc:Q17R89]
ENSG00000221236	AC005280.1	
ENSG00000141028	AC005304.1	
ENSG00000154251	AC005332.1	Putative LRRC37B-like protein 1  [Source:UniProtKB/Swiss-Prot;Acc:A6NN04]
ENSG00000171903	AC005336.2	Cytochrome P450 4F11 (EC 1.14.14.1)(CYPIVF11) [Source:UniProtKB/Swiss-Prot;Acc:Q9HBI6]
ENSG00000179136	AC005358.1	
ENSG00000105202	AC005393.1	rRNA 2'-O-methyltransferase fibrillarin (EC 2.1.1.-)(34 kDa nucleolar scleroderma antigen) [Source:UniProtKB/Swiss-Prot;Acc:P22087]
ENSG00000185984	AC005632.4	
ENSG00000167524	AC005726.7	Uncharacterized serine/threonine-protein kinase SgK494 (EC 2.7.11.1)(Sugen kinase 494) [Source:UniProtKB/Swiss-Prot;Acc:Q96LW2]
ENSG00000181464	AC005838.1	CMT duplicated region transcript 1  [Source:UniProtKB/TrEMBL;Acc:Q9BXD7]
ENSG00000215039	AC005840.3	Putative uncharacterized protein ENSP00000382415  [Source:UniProtKB/TrEMBL;Acc:B7WPF2]
ENSG00000205325	AC005863.1	Putative uncharacterized protein FLJ45831  [Source:UniProtKB/Swiss-Prot;Acc:Q6ZS49]
ENSG00000196861	AC005901.1	
ENSG00000216183	AC005926.1	
ENSG00000174368	AC006014.7	Postmeiotic segregation increased 2-like protein 16  [Source:UniProtKB/Swiss-Prot;Acc:O95746]
ENSG00000203335	AC006019.2	
ENSG00000183700	AC006146.1	
ENSG00000118976	AC006207.1	Putative HIN1-like protein  [Source:UniProtKB/Swiss-Prot;Acc:Q7RTX8]
ENSG00000180926	AC006271.1	
ENSG00000170858	AC006293.1	
ENSG00000214998	AC006465.2	
ENSG00000204957	AC006486.1	Putative uncharacterized protein FLJ42213  [Source:UniProtKB/Swiss-Prot;Acc:Q6ZVQ6]
ENSG00000205580	AC006995.4	
ENSG00000214439	AC007000.9	
ENSG00000119686	AC007182.1	Feline leukemia virus subgroup C receptor-related protein 2 (Calcium-chelate transporter)(CCT) [Source:UniProtKB/Swiss-Prot;Acc:Q9UPI3]
ENSG00000214602	AC007189.1	
ENSG00000212024	AC007276.8	
ENSG00000159186	AC007383.3	
ENSG00000222033	AC007405.1	"cDNA FLJ41491 fis, clone BRTHA2004978  [Source:UniProtKB/TrEMBL;Acc:Q6ZW80]"
ENSG00000128692	AC007405.4	
ENSG00000215923	AC007528.1	
ENSG00000175604	AC007601.1	Putative uncharacterized protein FLJ32790  [Source:UniProtKB/Swiss-Prot;Acc:Q96M66]
ENSG00000188280	AC007731.5	
ENSG00000214670	AC007956.1	Full-length cDNA 5-PRIME end of clone CS0CAP004YO05 of Thymus of Homo sapiens (human) Fragment  [Source:UniProtKB/TrEMBL;Acc:Q86TS6]
ENSG00000172421	AC008026.1	EF-hand calcium-binding domain-containing protein 3  [Source:UniProtKB/Swiss-Prot;Acc:Q8N7B9]
ENSG00000221178	AC008045.1	
ENSG00000115128	AC008073.1	Pre-mRNA branch site protein p14 (SF3B 14 kDa subunit) [Source:UniProtKB/Swiss-Prot;Acc:Q9Y3B4]
ENSG00000119862	AC008074.2	Galectin-related protein  [Source:UniProtKB/Swiss-Prot;Acc:Q3ZCW2]
ENSG00000187979	AC008079.1	
ENSG00000203495	AC008080.1	
ENSG00000214832	AC008088.1	
ENSG00000182824	AC008132.1	Putative uncharacterized protein ENSP00000393137  [Source:UniProtKB/TrEMBL;Acc:C9JWU4]
ENSG00000203433	AC008147.4	
ENSG00000213917	AC008279.1	
ENSG00000221131	AC008410.1	
ENSG00000204754	AC008413.1	Putative uncharacterized protein ENSP00000366515  [Source:UniProtKB/TrEMBL;Acc:B7WNS0]
ENSG00000204758	AC008429.1	"cDNA FLJ43741 fis, clone TESTI2017727  [Source:UniProtKB/TrEMBL;Acc:Q6ZUG4]"
ENSG00000212643	AC008536.1	"U2 small nuclear ribonucleoprotein auxiliary factor 35 kDa subunit-related protein 1 (U2(RNU2) small nuclear RNA auxiliary factor 1-like 1)(CCCH type zinc finger, RNA-binding motif and serine/arginine rich protein 1) [Source:UniProtKB/Swiss-Prot;Acc:Q15695]"
ENSG00000213716	AC008592.1	
ENSG00000214295	AC008620.1	
ENSG00000185372	AC008620.3	Olfactory receptor 2V1  [Source:UniProtKB/Swiss-Prot;Acc:Q8NHB1]
ENSG00000211513	AC008635.1	
ENSG00000213414	AC008677.1	
ENSG00000180747	AC008740.1	"cDNA FLJ54878, highly similar to Serine/threonine-protein kinase SMG1 (EC 2.7.11.1)  [Source:UniProtKB/TrEMBL;Acc:B4DT39]"
ENSG00000213016	AC008746.5	
ENSG00000213701	AC008865.2	Putative uncharacterized protein ENSP00000395225  [Source:UniProtKB/TrEMBL;Acc:C9JCG0]
ENSG00000213702	AC008865.3	
ENSG00000177738	AC008875.3	
ENSG00000176705	AC008977.1	
ENSG00000196696	AC009022.2	Pyridoxal-dependent decarboxylase domain-containing protein 2 (EC 4.1.1.-) [Source:UniProtKB/Swiss-Prot;Acc:Q6P474]
ENSG00000214331	AC009053.2	"pyruvate dehydrogenase phosphatase regulatory subunit pseudogene (LOC283922), non-coding RNA [Source:RefSeq DNA;Acc:NR_026950]"
ENSG00000090857	AC009060.1	"Pyruvate dehydrogenase phosphatase regulatory subunit, mitochondrial Precursor (PDPr) [Source:UniProtKB/Swiss-Prot;Acc:Q8NCN5]"
ENSG00000207715	AC009065.4	
ENSG00000205534	AC009086.2	Putative uncharacterized SMG1-like protein  [Source:UniProtKB/Swiss-Prot;Acc:Q6P435]
ENSG00000205535	AC009086.5	Putative uncharacterized protein ENSP00000369970 Fragment  [Source:UniProtKB/TrEMBL;Acc:A6NHU2]
ENSG00000103023	AC009107.2	Plasma kallikrein-like protein 4 Precursor (Cancer/testis antigen 67)(CT67) [Source:UniProtKB/Swiss-Prot;Acc:Q6PEW0]
ENSG00000205054	AC009236.2	
ENSG00000213283	AC009237.7	
ENSG00000168992	AC009237.8	
ENSG00000175892	AC009336.1	"cDNA FLJ34815 fis, clone NT2NE2007786  [Source:UniProtKB/TrEMBL;Acc:Q8NAT4]"
ENSG00000216895	AC009403.1	Putative uncharacterized protein ENSP00000384175  [Source:UniProtKB/TrEMBL;Acc:B5MCR4]
ENSG00000179093	AC009505.3	
ENSG00000214369	AC009967.4	
ENSG00000221233	AC010325.2	
ENSG00000213017	AC010328.2	
ENSG00000160229	AC010329.1	Zinc finger protein 66  [Source:UniProtKB/Swiss-Prot;Acc:Q6ZN08]
ENSG00000183248	AC010336.4	Putative uncharacterized protein FLJ22184  [Source:UniProtKB/Swiss-Prot;Acc:Q9H6K5]
ENSG00000212736	AC010491.2	Putative uncharacterized protein  [Source:UniProtKB/TrEMBL;Acc:Q8WZ02]
ENSG00000131152	AC010531.2	"cDNA: FLJ22477 fis, clone HRC10815  [Source:UniProtKB/TrEMBL;Acc:Q9H693]"
ENSG00000142534	AC010619.2	40S ribosomal protein S11  [Source:UniProtKB/Swiss-Prot;Acc:P62280]
ENSG00000182774	AC010724.8	40S ribosomal protein S17  [Source:UniProtKB/Swiss-Prot;Acc:P08708]
ENSG00000213083	AC010731.2	
ENSG00000203454	AC010761.2	
ENSG00000203456	AC010761.3	
ENSG00000215414	AC010877.1	
ENSG00000179997	AC010894.3	
ENSG00000138018	AC010896.1	Ethanolaminephosphotransferase 1 (hEPT1)(EC 2.7.8.1)(Selenoprotein I)(SelI) [Source:UniProtKB/Swiss-Prot;Acc:Q9C0D9]
ENSG00000213774	AC010904.1	
ENSG00000214345	AC010928.2	
ENSG00000188525	AC010969.1	
ENSG00000175886	AC011139.1	
ENSG00000216839	AC011239.1	Putative uncharacterized protein FLJ14126  [Source:UniProtKB/TrEMBL;Acc:Q53T85]
ENSG00000214589	AC011295.2	Putative uncharacterized protein ENSP00000381622Putative uncharacterized protein ENSP00000381624 ; [Source:UniProtKB/TrEMBL;Acc:A8MWS4]
ENSG00000166763	AC011330.2	Stereocilin Precursor  [Source:UniProtKB/Swiss-Prot;Acc:Q7RTU9]
ENSG00000178672	AC011388.2	
ENSG00000167642	AC011479.2	Kunitz-type protease inhibitor 2 Precursor (Hepatocyte growth factor activator inhibitor type 2)(HAI-2)(Placental bikunin) [Source:UniProtKB/Swiss-Prot;Acc:O43291]
ENSG00000188666	AC011487.2	Putative cationic amino acid transporter 3-like protein  [Source:UniProtKB/Swiss-Prot;Acc:Q7Z475]
ENSG00000186838	AC011500.2	Selenoprotein V (SelV) [Source:UniProtKB/Swiss-Prot;Acc:P59797]
ENSG00000177699	AC011944.2	PP13187  [Source:UniProtKB/TrEMBL;Acc:Q71RC4]
ENSG00000138600	AC012100.1	Signal peptide peptidase-like 2A (Protein SPP-like 2A)(Protein SPPL2a)(EC 3.4.23.-)(Intramembrane protease 3)(IMP-3)(Presenilin-like protein 2) [Source:UniProtKB/Swiss-Prot;Acc:Q8TCT8]
ENSG00000221257	AC012175.1	
ENSG00000204399	AC012306.3	
ENSG00000212974	AC012360.2	
ENSG00000203643	AC012456.2	
ENSG00000222888	AC012467.1	
ENSG00000214836	AC012506.2	
ENSG00000187809	AC012555.2	Tetratricopeptide repeat protein GNN (TPR repeat protein GNN)(Grp94-neighboring nucleotidase) [Source:UniProtKB/Swiss-Prot;Acc:Q6P2S7]
ENSG00000103540	AC012621.2	Centrosomal protein of 110 kDa (Cep110) [Source:UniProtKB/Swiss-Prot;Acc:O43303]
ENSG00000187446	AC012652.1	Calcium-binding protein p22 (Calcium-binding protein CHP)(Calcineurin homologous protein)(Calcineurin B homolog) [Source:UniProtKB/Swiss-Prot;Acc:Q99653]
ENSG00000204588	AC013268.3	
ENSG00000186148	AC013271.1	"LIM and senescent cell antigen-like domains 3-like (LOC440895), transcript variant 1, non-coding RNA [Source:RefSeq DNA;Acc:NR_027143]"
ENSG00000213236	AC013474.3	
ENSG00000159289	AC013486.2	Golgin subfamily A member 6A (Golgin linked to PML)(Golgin-like protein) [Source:UniProtKB/Swiss-Prot;Acc:Q9NYA3]
ENSG00000215934	AC013731.2	
ENSG00000221137	AC013751.1	
ENSG00000189419	AC015723.2	Uncharacterized protein HSD47  [Source:UniProtKB/Swiss-Prot;Acc:Q6ZVN6]
ENSG00000180725	AC015871.1	HCG1731320Putative uncharacterized protein ENSP00000389417 ; [Source:UniProtKB/TrEMBL;Acc:C9JPQ3]
ENSG00000183405	AC015917.2	
ENSG00000198637	AC016596.1	60S ribosomal protein L41 (HG12) [Source:UniProtKB/Swiss-Prot;Acc:P62945]
ENSG00000189223	AC016683.1	
ENSG00000177261	AC016708.3	
ENSG00000203531	AC016712.2	
ENSG00000213194	AC016732.1	
ENSG00000213594	AC016995.2	
ENSG00000213828	AC017028.1	PP11647  [Source:UniProtKB/TrEMBL;Acc:Q71RD1]
ENSG00000185631	AC017079.1	
ENSG00000180105	AC017081.2	
ENSG00000213472	AC018552.1	Putative uncharacterized protein ENSP00000410962 Fragment  [Source:UniProtKB/TrEMBL;Acc:C9J8V8]
ENSG00000221429	AC018635.2	
ENSG00000214175	AC018638.2	Putative uncharacterized protein FLJ45340  [Source:UniProtKB/Swiss-Prot;Acc:Q6ZSN7]
ENSG00000213356	AC018696.1	
ENSG00000214164	AC018696.4	
ENSG00000219041	AC018696.7	
ENSG00000167765	AC018755.6	"cDNA FLJ30403 fis, clone BRACE2008480HCG2008157 ; [Source:UniProtKB/TrEMBL;Acc:Q96NP5]"
ENSG00000186232	AC018793.3	Putative RNA polymerase II subunit A C-terminal domain phosphatase SSU72-like protein 1 (CTD phosphatase SSU72-like protein 1)(EC 3.1.3.16) [Source:UniProtKB/Swiss-Prot;Acc:A6NK39]
ENSG00000186223	AC018793.5	Putative uncharacterized protein ENSP00000398079  [Source:UniProtKB/TrEMBL;Acc:C9J7F2]
ENSG00000164037	AC018797.1	Putative protein NHEDC1-like 2  [Source:UniProtKB/Swiss-Prot;Acc:A8MT54]
ENSG00000213225	AC018804.6	
ENSG00000221849	AC018880.2	
ENSG00000144188	AC018892.9	
ENSG00000214694	AC019171.4	DH and coiled-coil domain-containing protein ENSP00000381780  [Source:UniProtKB/Swiss-Prot;Acc:A8MVX0]
ENSG00000187812	AC019294.2	Putative uncharacterized protein GOLGA6B Fragment  [Source:UniProtKB/TrEMBL;Acc:A6NL00]
ENSG00000205682	AC020741.1	Putative uncharacterized protein ENSP00000370615  [Source:UniProtKB/TrEMBL;Acc:B7WNN1]
ENSG00000196761	AC020928.1	Putative zinc finger protein ENSP00000330994  [Source:UniProtKB/Swiss-Prot;Acc:A8MQ14]
ENSG00000215241	AC021106.2	Putative uncharacterized protein ENSP00000382756  [Source:UniProtKB/TrEMBL;Acc:A8MVS2]
ENSG00000197918	AC021171.1	Putative uncharacterized protein ENSP00000348067  [Source:UniProtKB/TrEMBL;Acc:A6NGY4]
ENSG00000214149	AC021231.1	
ENSG00000213003	AC021558.1	Transcription factor BTF3 homolog 2 (Basic transcription factor 3-like 2) [Source:UniProtKB/Swiss-Prot;Acc:Q13891]
ENSG00000213120	AC021851.1	
ENSG00000187867	AC022098.3	Paralemmin-3  [Source:UniProtKB/Swiss-Prot;Acc:A6NDB9]
ENSG00000213386	AC022217.1	
ENSG00000131871	AC023024.2	Selenoprotein S (SelS)(VCP-interacting membrane protein) [Source:UniProtKB/Swiss-Prot;Acc:Q9BQE4]
ENSG00000182796	AC023055.2	"cDNA FLJ38021 fis, clone CTONG2012847  [Source:UniProtKB/TrEMBL;Acc:B3KTB9]"
ENSG00000176540	AC023080.1	Olfactory receptor 4C5 (Olfactory receptor OR11-99) [Source:UniProtKB/Swiss-Prot;Acc:Q8NGB2]
ENSG00000185672	AC023105.3	
ENSG00000197065	AC023632.1	Fibrinogen silencer-binding protein  [Source:UniProtKB/Swiss-Prot;Acc:O95073]
ENSG00000214590	AC023824.1	
ENSG00000188014	AC023886.1	Uncharacterized protein FLJ44066  [Source:UniProtKB/Swiss-Prot;Acc:Q6ZU11]
ENSG00000166503	AC024270.1	Hepatoma-derived growth factor-related protein 3 (HRP-3)(Hepatoma-derived growth factor 2) [Source:UniProtKB/Swiss-Prot;Acc:Q9Y3E1]
ENSG00000197763	AC024558.5	Thioredoxin reductase 3 (EC 1.8.1.9)(Thioredoxin reductase TR2)(Thioredoxin and glutathione reductase) [Source:UniProtKB/Swiss-Prot;Acc:Q86VQ6]
ENSG00000214135	AC024560.2	"succinate dehydrogenase complex, subunit A, flavoprotein pseudogene (LOC220729), non-coding RNA [Source:RefSeq DNA;Acc:NR_003266]"
ENSG00000105520	AC024575.2	Lipid phosphate phosphatase-related protein type 2 (EC 3.1.3.4)(Plasticity-related gene 4 protein)(PRG-4) [Source:UniProtKB/Swiss-Prot;Acc:Q96GM1]
ENSG00000177340	AC024940.2	Putative uncharacterized protein FLJ13224  [Source:UniProtKB/Swiss-Prot;Acc:Q0VFX0]
ENSG00000180947	AC025016.1	Olfactory receptor 52E5  [Source:UniProtKB/Swiss-Prot;Acc:Q8NH55]
ENSG00000215068	AC025171.3	
ENSG00000180632	AC025257.1	
ENSG00000213352	AC025264.2	
ENSG00000158527	AC025279.2	Putative BANP-like protein  [Source:UniProtKB/Swiss-Prot;Acc:Q9H8C5]
ENSG00000179859	AC025335.1	
ENSG00000214980	AC025538.2	
ENSG00000147669	AC025647.2	"DNA-directed RNA polymerases I, II, and III subunit RPABC4 (RNA polymerases I, II, and III subunit ABC4)(DNA-directed RNA polymerase II subunit K)(RPB10alpha)(DNA-directed RNA polymerases I, II, and III 7.0 kDa polypeptide)(RPB7.0)(ABC10-alpha) [Source:UniProtKB/Swiss-Prot;Acc:P53803]"
ENSG00000214041	AC026191.1	
ENSG00000215179	AC026241.4	Putative uncharacterized protein ENSP00000402793  [Source:UniProtKB/TrEMBL;Acc:C9JRE5]
ENSG00000221280	AC026366.2	
ENSG00000220157	AC026410.1	
ENSG00000188002	AC026412.2	"cDNA, FLJ79521  [Source:UniProtKB/TrEMBL;Acc:B0AZT1]"
ENSG00000214857	AC026726.1	Putative uncharacterized protein ENSP00000396960  [Source:UniProtKB/TrEMBL;Acc:C9JHS8]
ENSG00000215247	AC026740.1	Putative uncharacterized protein ENSP00000341823  [Source:UniProtKB/TrEMBL;Acc:A6NFH0]
ENSG00000214978	AC027045.1	Putative germ cell-specific gene 1-like protein 2 Precursor (GSG1-like protein 2) [Source:UniProtKB/Swiss-Prot;Acc:A8MUP6]
ENSG00000223316	AC027281.1	
ENSG00000220948	AC027369.1	Putative uncharacterized protein ENSP00000384500  [Source:UniProtKB/TrEMBL;Acc:B5MCK6]
ENSG00000184303	AC027612.3	
ENSG00000177990	AC027667.2	Protein dpy-19 homolog 2 (Dpy-19-like protein 2) [Source:UniProtKB/Swiss-Prot;Acc:Q6NUT2]
ENSG00000215067	AC027763.2	Putative uncharacterized protein ENSP00000382456  [Source:UniProtKB/TrEMBL;Acc:A8MUH5]
ENSG00000180385	AC034193.4	
ENSG00000220996	AC034236.2	
ENSG00000213763	AC035147.1	
ENSG00000181837	AC036111.1	Seven transmembrane helix receptor  [Source:UniProtKB/TrEMBL;Acc:Q8NGL5]
ENSG00000221526	AC040162.1	
ENSG00000197627	AC048382.1	
ENSG00000091592	AC055839.1	"NACHT, LRR and PYD domains-containing protein 1 (Death effector filament-forming ced-4-like apoptosis protein)(Nucleotide-binding domain and caspase recruitment domain)(Caspase recruitment domain-containing protein 7) [Source:UniProtKB/Swiss-Prot;Acc:Q9C000]"
ENSG00000206149	AC055876.3	Putative uncharacterized protein HERC2P3  [Source:UniProtKB/TrEMBL;Acc:A6NLQ0]
ENSG00000145063	AC062028.1	
ENSG00000214064	AC064865.1	
ENSG00000174930	AC067721.2	
ENSG00000215288	AC067904.1	Putative UPF0607 protein ENSP00000382826  [Source:UniProtKB/Swiss-Prot;Acc:A8MV72]
ENSG00000164845	AC068020.2	Putative protein FAM86A-like 3  [Source:UniProtKB/Swiss-Prot;Acc:A6NK25]
ENSG00000187451	AC068152.4	Putative protein LRRC37A4  [Source:UniProtKB/Swiss-Prot;Acc:Q9NWC8]
ENSG00000213375	AC068279.4	
ENSG00000178412	AC068473.1	"cDNA FLJ25715 fis, clone TST05160  [Source:UniProtKB/TrEMBL;Acc:Q8N7E7]"
ENSG00000221409	AC068506.1	
ENSG00000205873	AC068587.3	"cDNA FLJ26472 fis, clone KDN04506  [Source:UniProtKB/TrEMBL;Acc:Q6ZP57]"
ENSG00000180574	AC068775.1	EIF-2gA protein Fragment  [Source:UniProtKB/TrEMBL;Acc:Q6KF84]
ENSG00000214619	AC068870.1	Putative uncharacterized protein ENSP00000415647 Fragment  [Source:UniProtKB/TrEMBL;Acc:C9JBT8]
ENSG00000183571	AC069029.1	Pyroglutamyl-peptidase 1-like protein (EC 3.4.19.-) [Source:UniProtKB/Swiss-Prot;Acc:A6NFU8]
ENSG00000157837	AC069234.1	Signal peptide peptidase-like 3 (SPP-like 3 protein)(EC 3.4.23.-)(Intramembrane protease 2)(IMP-2)(Presenilin-like protein 4) [Source:UniProtKB/Swiss-Prot;Acc:Q8TCT6]
ENSG00000189229	AC069277.1	
ENSG00000176761	AC069278.1	
ENSG00000213781	AC073150.2	
ENSG00000176227	AC073264.3	"CTAGE family, member 6 (CTAGE6), mRNA [Source:RefSeq DNA;Acc:NM_178561]"
ENSG00000204717	AC073464.7	
ENSG00000213355	AC073464.8	
ENSG00000213787	AC073472.2	
ENSG00000214077	AC073869.5	
ENSG00000182648	AC073871.1	
ENSG00000177855	AC074182.1	
ENSG00000213963	AC074286.1	
ENSG00000204929	AC074391.2	
ENSG00000184378	AC078802.1	Actin-related protein M1  [Source:UniProtKB/Swiss-Prot;Acc:Q9BYD9]
ENSG00000181676	AC078816.1	
ENSG00000197041	AC078819.2	"cDNA FLJ53061, highly similar to Phosphoglycerate mutase 1 (EC 5.4.2.1)HCG2015269, isoform CRA_c ; [Source:UniProtKB/TrEMBL;Acc:B4DMJ7]"
ENSG00000198284	AC078867.1	Putative uncharacterized protein C3orf46  [Source:UniProtKB/Swiss-Prot;Acc:Q8IVU5]
ENSG00000183657	AC078953.1	Putative uncharacterized protein pp13439  [Source:UniProtKB/TrEMBL;Acc:Q8WYW5]
ENSG00000147642	AC079061.1	Syntabulin (Syntaxin-1-binding protein)(Golgi-localized syntaphilin-related protein) [Source:UniProtKB/Swiss-Prot;Acc:Q9NX95]
ENSG00000215945	AC079089.3	
ENSG00000213069	AC079305.9	
ENSG00000196758	AC079612.1	"cDNA FLJ45964 fis, clone PLACE7014396  [Source:UniProtKB/TrEMBL;Acc:Q6ZRZ1]"
ENSG00000221541	AC079753.3	
ENSG00000217289	AC079776.5	
ENSG00000205837	AC079923.1	
ENSG00000213292	AC083809.1	
ENSG00000214311	AC083906.1	Putative protein FAM86A-like 1  [Source:UniProtKB/Swiss-Prot;Acc:A6ND20]
ENSG00000212694	AC084018.1	
ENSG00000214198	AC084199.1	"cDNA FLJ56788, moderately similar to Mus musculus 5'-nucleotidase domain containing 3 (Nt5dc3), transcript variant 2, mRNA  [Source:UniProtKB/TrEMBL;Acc:B4DRY8]"
ENSG00000182053	AC084851.1	Putative tripartite motif-containing protein 49B (RING finger protein 18B) [Source:UniProtKB/Swiss-Prot;Acc:A6NDI0]
ENSG00000176305	AC087269.2	
ENSG00000180042	AC087498.1	
ENSG00000204325	AC087749.1	"cDNA: FLJ22686 fis, clone HSI10987  [Source:UniProtKB/TrEMBL;Acc:Q9H614]"
ENSG00000214074	AC090042.1	
ENSG00000166787	AC090099.2	Putative serum amyloid A-3 protein  [Source:UniProtKB/Swiss-Prot;Acc:P22614]
ENSG00000189332	AC090099.5	Putative mitochondrial carrier protein LOC494141  [Source:UniProtKB/Swiss-Prot;Acc:Q7Z469]
ENSG00000196893	AC090286.2	
ENSG00000198587	AC090587.2	
ENSG00000214708	AC090616.1	Putative uncharacterized protein ENSP00000381813  [Source:UniProtKB/TrEMBL;Acc:A8MZ04]
ENSG00000180723	AC090719.1	
ENSG00000214803	AC090921.1	Putative uncharacterized protein Fragment  [Source:UniProtKB/TrEMBL;Acc:Q96BV5]
ENSG00000140181	AC091565.4	Putative uncharacterized protein ENSP00000389057  [Source:UniProtKB/TrEMBL;Acc:C9JKH8]
ENSG00000214605	AC091738.1	Putative uncharacterized protein ENSP00000381635 Fragment  [Source:UniProtKB/TrEMBL;Acc:A8MT45]
ENSG00000185986	AC091849.1	"cDNA FLJ58919, moderately similar to Succinate dehydrogenase (ubiquinone) flavoprotein subunit, mitochondrial (EC1.3.5.1)  [Source:UniProtKB/TrEMBL;Acc:B4DNB2]"
ENSG00000184084	AC091868.1	
ENSG00000159904	AC092028.2	
ENSG00000215092	AC092032.1	Putative uncharacterized protein ENSP00000400443 Fragment  [Source:UniProtKB/TrEMBL;Acc:C9IZV0]
ENSG00000213801	AC092070.4	Putative uncharacterized protein ENSP00000379707 Fragment  [Source:UniProtKB/TrEMBL;Acc:C9JIQ5]
ENSG00000213295	AC092106.1	
ENSG00000214003	AC092180.2	
ENSG00000220991	AC092275.1	
ENSG00000206082	AC092299.1	cDNA FLJ56364  [Source:UniProtKB/TrEMBL;Acc:B4DZM5]
ENSG00000179038	AC092375.3	Putative RRN3-like protein FLJ77916  [Source:UniProtKB/Swiss-Prot;Acc:Q2M238]
ENSG00000205536	AC092375.4	Putative uncharacterized protein ENSP00000369972  [Source:UniProtKB/TrEMBL;Acc:B5MEI3]
ENSG00000185710	AC092375.5	Putative uncharacterized protein DKFZp547E087  [Source:UniProtKB/TrEMBL;Acc:Q8ND77]
ENSG00000216002	AC092576.1	
ENSG00000178636	AC092656.1	"cDNA FLJ40807 fis, clone TRACH2009268  [Source:UniProtKB/TrEMBL;Acc:Q8N7N2]"
ENSG00000216112	AC092675.1	
ENSG00000177586	AC092865.1	Putative uncharacterized protein ENSP00000395317 Fragment  [Source:UniProtKB/TrEMBL;Acc:C9JJN5]
ENSG00000221104	AC092865.3	
ENSG00000213749	AC092868.3	
ENSG00000222683	AC093004.1	
ENSG00000212838	AC093168.1	Putative uncharacterized protein WUGSC:H_NH0148M21.3  [Source:UniProtKB/TrEMBL;Acc:Q75L81]
ENSG00000170091	AC093310.1	Neuron-specific protein family member 2 (Protein p19)(HMP19) [Source:UniProtKB/Swiss-Prot;Acc:Q9Y328]
ENSG00000170846	AC093323.1	
ENSG00000215882	AC093376.1	
ENSG00000176265	AC093510.1	Putative uncharacterized protein ENSP00000403590 Fragment  [Source:UniProtKB/TrEMBL;Acc:C9JCS8]
ENSG00000220804	AC093642.5	
ENSG00000186921	AC093662.3	
ENSG00000183199	AC093768.1	Putative heat shock protein HSP 90-beta-3 (Heat shock protein 90-beta c)(Heat shock protein 90Bc) [Source:UniProtKB/Swiss-Prot;Acc:Q58FF7]
ENSG00000214389	AC093799.2	
ENSG00000221677	AC093819.1	
ENSG00000152117	AC093838.4	"sphingomyelin phosphodiesterase 4, neutral membrane pseudogene (LOC150776), non-coding RNA [Source:RefSeq DNA;Acc:NR_026922]"
ENSG00000221664	AC095030.1	
ENSG00000221686	AC096579.4	
ENSG00000221382	AC096971.2	
ENSG00000176354	AC097359.5	
ENSG00000221657	AC097455.2	
ENSG00000182814	AC097458.1	"FUN14 domain containing 2 pseudogene (LOC388965), non-coding RNA [Source:RefSeq DNA;Acc:NR_003663]"
ENSG00000178972	AC097658.1	
ENSG00000213877	AC098477.1	
ENSG00000220134	AC098477.3	
ENSG00000213729	AC098828.3	
ENSG00000188897	AC099489.1	Putative uncharacterized protein LOC400499  [Source:UniProtKB/Swiss-Prot;Acc:Q6ZTK2]
ENSG00000183900	AC099522.1	
ENSG00000159860	AC099548.1	Putative uncharacterized protein ENSP00000405051  [Source:UniProtKB/TrEMBL;Acc:C9J6K7]
ENSG00000170389	AC099548.2	
ENSG00000105889	AC099759.1	STEAP family protein MGC87042  [Source:UniProtKB/Swiss-Prot;Acc:Q6NZ63]
ENSG00000176433	AC100757.2	Putative transmembrane protein ENSP00000320207  [Source:UniProtKB/Swiss-Prot;Acc:A6NDX4]
ENSG00000172809	AC100786.1	60S ribosomal protein L38  [Source:UniProtKB/Swiss-Prot;Acc:P63173]
ENSG00000187229	AC100800.1	Nervous system abundant protein 11  [Source:UniProtKB/TrEMBL;Acc:Q86YR2]
ENSG00000213785	AC100865.1	
ENSG00000184090	AC103705.1	
ENSG00000197426	AC103710.2	Putative uncharacterized protein ENSP00000349693 Fragment  [Source:UniProtKB/TrEMBL;Acc:A6NIQ0]
ENSG00000205242	AC103965.2	Putative uncharacterized protein ENSP00000368677  [Source:UniProtKB/TrEMBL;Acc:A6NKW7]
ENSG00000222992	AC104041.1	
ENSG00000213115	AC104131.2	
ENSG00000213383	AC104297.1	
ENSG00000213849	AC104306.4	
ENSG00000167355	AC104389.6	
ENSG00000221569	AC104619.1	
ENSG00000205315	AC104758.3	Putative uncharacterized protein ENSP00000327428 Fragment  [Source:UniProtKB/TrEMBL;Acc:A6NJX7]
ENSG00000138784	AC105391.1	Putative Rho guanine nucleotide exchange factor FLJ20184  [Source:UniProtKB/Swiss-Prot;Acc:Q9NXL2]
ENSG00000186234	AC105916.1	Putative protein FAM86B-like 1  [Source:UniProtKB/Swiss-Prot;Acc:A6NIG7]
ENSG00000203412	AC105935.1	Lung cancer protooncogene 11  [Source:UniProtKB/TrEMBL;Acc:Q6K043]
ENSG00000196377	AC106045.2	
ENSG00000185041	AC106774.1	Putative TAF11-like protein ENSP00000332601  [Source:UniProtKB/Swiss-Prot;Acc:A6NLC8]
ENSG00000183604	AC106782.4	Putative uncharacterized protein ENSP00000390675  [Source:UniProtKB/TrEMBL;Acc:C9JG33]
ENSG00000197522	AC106782.6	
ENSG00000205685	AC106788.2	Putative uncharacterized protein ENSP00000370629 Fragment  [Source:UniProtKB/TrEMBL;Acc:A6NC15]
ENSG00000170089	AC106795.1	Putative uncharacterized protein ENSP00000306791  [Source:UniProtKB/TrEMBL;Acc:A6NFL0]
ENSG00000205434	AC106818.1	Putative uncharacterized protein ENSP00000369405  [Source:UniProtKB/TrEMBL;Acc:B7WPM6]
ENSG00000203647	AC106827.1	
ENSG00000220924	AC106864.1	
ENSG00000183355	AC106886.1	Putative uncharacterized protein ENSP00000339052  [Source:UniProtKB/TrEMBL;Acc:A6NC64]
ENSG00000213434	AC107214.2	
ENSG00000173517	AC107883.1	Tyrosine-protein kinase SgK269 (EC 2.7.10.2)(Sugen kinase 269) [Source:UniProtKB/Swiss-Prot;Acc:Q9H792]
ENSG00000138640	AC108065.1	Protein FAM13A  [Source:UniProtKB/Swiss-Prot;Acc:O94988]
ENSG00000213331	AC108073.1	
ENSG00000213376	AC108104.1	
ENSG00000177822	AC108142.1	"cDNA FLJ14238 fis, clone NT2RP4000519Putative uncharacterized protein MGC45800 ; [Source:UniProtKB/TrEMBL;Acc:B3KNC5]"
ENSG00000184115	AC108938.2	LIM and senescent cell antigen-like-containing domain protein 3 (Particularly interesting new Cys-His protein 3)(PINCH-3) [Source:UniProtKB/Swiss-Prot;Acc:Q9HB10]
ENSG00000216125	AC109496.1	
ENSG00000219503	AC109825.1	Putative uncharacterized protein ENSP00000384646  [Source:UniProtKB/TrEMBL;Acc:B5MC49]
ENSG00000221004	AC109994.1	
ENSG00000124399	AC110799.1	Putative uncharacterized protein ENSP00000244249 Fragment  [Source:UniProtKB/TrEMBL;Acc:A6NHB1]
ENSG00000187728	AC110998.1	Transcription factor 24. Fragment  [Source:UniProtKB/TrEMBL;Acc:Q7RTU0]
ENSG00000215315	AC111152.1	Putative synaptogyrin-2 like protein  [Source:UniProtKB/Swiss-Prot;Acc:A8MWL6]
ENSG00000180923	AC111177.1	Putative olfactory receptor 52L2 (Olfactory receptor OR11-74) [Source:UniProtKB/Swiss-Prot;Acc:Q8NGH6]
ENSG00000212075	AC112778.1	
ENSG00000185900	AC113191.1	Protein kinase-like protein SgK196 (Sugen kinase 196) [Source:UniProtKB/Swiss-Prot;Acc:Q9H5K3]
ENSG00000176276	AC113404.1	Ras-related protein Rap-1b-like protein Precursor  [Source:UniProtKB/Swiss-Prot;Acc:A6NIZ1]
ENSG00000212768	AC114546.1	HCG37415PRO1914 ; [Source:UniProtKB/TrEMBL;Acc:Q9UHS9]
ENSG00000215023	AC114730.3	
ENSG00000188971	AC114772.3	Uncharacterized protein FLJ45252  [Source:UniProtKB/Swiss-Prot;Acc:Q6ZSR9]
ENSG00000216867	AC114776.3	
ENSG00000221438	AC114877.1	
ENSG00000185182	AC116165.2	Golgin subfamily A member 8D  [Source:UniProtKB/Swiss-Prot;Acc:Q0D2H9]
ENSG00000196800	AC116334.1	Putative serine protease inhibitor Kazal-type 5-like 2 Precursor  [Source:UniProtKB/Swiss-Prot;Acc:Q6IE38]
ENSG00000196390	AC116337.1	
ENSG00000181508	AC116376.1	"CDNA FLJ25648 fis, clone SYN01015  [Source:UniProtKB/TrEMBL;Acc:Q8N1G8]"
ENSG00000213524	AC116407.1	
ENSG00000183086	AC118138.1	"GATS protein-like 1 (GATSL1), mRNA [Source:RefSeq DNA;Acc:NM_001145063]"
ENSG00000221256	AC119751.7	
ENSG00000205132	AC120053.1	Putative uncharacterized protein ENSP00000368136 Fragment  [Source:UniProtKB/TrEMBL;Acc:A6ND54]
ENSG00000213002	AC120194.1	
ENSG00000206088	AC120498.1	Putative uncharacterized protein ENSP00000344402  [Source:UniProtKB/TrEMBL;Acc:B7WP70]
ENSG00000197815	AC122129.2	
ENSG00000166492	AC123788.3	
ENSG00000186213	AC124276.1	
ENSG00000188211	AC124798.2	Putative uncharacterized protein DKFZp686I21167  [Source:UniProtKB/TrEMBL;Acc:Q68D85]
ENSG00000215393	AC126335.3	Putative uncharacterized protein ENSP00000383050 Fragment  [Source:UniProtKB/TrEMBL;Acc:A8MTI4]
ENSG00000205046	AC126345.1	Putative olfactory receptor 4A4 (Olfactory receptor OR11-107) [Source:UniProtKB/Swiss-Prot;Acc:Q8NGN8]
ENSG00000213243	AC126615.1	
ENSG00000214330	AC127391.3	
ENSG00000176752	AC129505.2	
ENSG00000219061	AC130364.1	Putative uncharacterized protein ENSP00000385623  [Source:UniProtKB/TrEMBL;Acc:B5MC43]
ENSG00000215356	AC130365.5	Zinc finger protein 705D  [Source:UniProtKB/Swiss-Prot;Acc:A8K971]
ENSG00000213713	AC131263.6	
ENSG00000221354	AC131280.2	
ENSG00000198237	AC131392.1	Putative beta-glucuronidase-like protein SMA3  [Source:UniProtKB/Swiss-Prot;Acc:Q15486]
ENSG00000183562	AC131971.2	HCG1782999PRO0943 ; [Source:UniProtKB/TrEMBL;Acc:Q9P1L5]
ENSG00000221799	AC132068.1	
ENSG00000184566	AC132216.1	HCG1785179PRO1787 ; [Source:UniProtKB/TrEMBL;Acc:Q9P1G6]
ENSG00000184551	AC132872.4	
ENSG00000214734	AC133555.1	Putative uncharacterized protein ENSP00000381852 Fragment  [Source:UniProtKB/TrEMBL;Acc:A8MVK9]
ENSG00000169203	AC133555.5	Putative uncharacterized protein ENSP00000346572  [Source:UniProtKB/TrEMBL;Acc:A8MQ56]
ENSG00000222041	AC133644.3	"non-protein coding RNA 152 (NCRNA00152), transcript variant 1, non-coding RNA [Source:RefSeq DNA;Acc:NR_024204]"
ENSG00000221295	AC134698.1	
ENSG00000188681	AC134878.1	Tektin-4 like protein LOC389833  [Source:UniProtKB/Swiss-Prot;Acc:Q8NAE5]
ENSG00000170476	AC135457.2	Proapoptotic caspase adapter protein Precursor (PACAP) [Source:UniProtKB/Swiss-Prot;Acc:Q8WU39]
ENSG00000123447	AC135977.2	Tyrosinase-like protein. Fragment  [Source:UniProtKB/TrEMBL;Acc:Q15677]
ENSG00000186322	AC135995.5	Putative golgin subfamily A member 6-like protein 8  [Source:UniProtKB/Swiss-Prot;Acc:Q8N824]
ENSG00000214613	AC136428.1	Putative uncharacterized protein ENSP00000381660 Fragment  [Source:UniProtKB/TrEMBL;Acc:A8MUN6]
ENSG00000184206	AC136698.1	Putative golgin subfamily A member 6-like protein 4  [Source:UniProtKB/Swiss-Prot;Acc:A6NEF3]
ENSG00000203388	AC137628.1	
ENSG00000123384	AC137834.1	Prolow-density lipoprotein receptor-related protein 1 Precursor (LRP)(Alpha-2-macroglobulin receptor)(A2MR)(Apolipoprotein E receptor)(APOER)(CD91 antigen) [Contains Low-density lipoprotein receptor-related protein 1 85 kDa subunit(LRP-85);Low-densi /.../oprotein receptor-related protein 1 515 kDa subunit(LRP-515);Low-density lipoprotein receptor-related protein 1 intracellular domain(LRPICD)] [Source:UniProtKB/Swiss-Prot;Acc:Q07954]
ENSG00000221617	AC138123.1	
ENSG00000219491	AC138136.1	Putative uncharacterized protein ENSP00000411550  [Source:UniProtKB/TrEMBL;Acc:C9J6V9]
ENSG00000183154	AC138356.2	Putative uncharacterized protein ENSP00000328874  [Source:UniProtKB/TrEMBL;Acc:B7WP66]
ENSG00000136447	AC138688.1	ADP-ribosylation factor-like protein 17 (ADP-ribosylation factor 7 variant) [Source:UniProtKB/Swiss-Prot;Acc:Q8IVW1]
ENSG00000205509	AC138783.3	
ENSG00000189011	AC138783.5	
ENSG00000197284	AC139272.1	Putative POM121-like protein 1-like  [Source:UniProtKB/Swiss-Prot;Acc:A6NNC1]
ENSG00000215158	AC139792.3	Putative beta-glucuronidase-like protein ENSP00000370097  [Source:UniProtKB/Swiss-Prot;Acc:A6NI90]
ENSG00000179978	AC140134.1	cDNA FLJ58811Putative uncharacterized protein ENSP00000321876 ; [Source:UniProtKB/TrEMBL;Acc:B4DHI2]
ENSG00000205570	AC140134.2	Putative beta-glucuronidase-like protein FLJ75287  [Source:UniProtKB/Swiss-Prot;Acc:A8K1Q0]
ENSG00000205452	AC140658.3	"cDNA FLJ46121 fis, clone TESTI2039342  [Source:UniProtKB/TrEMBL;Acc:Q6ZQQ9]"
ENSG00000215154	AC141586.2	
ENSG00000214627	AC142381.3	Putative uncharacterized protein ENSP00000381675  [Source:UniProtKB/TrEMBL;Acc:A8MTI0]
ENSG00000213830	AC145132.1	
ENSG00000185057	AC145132.3	Adenylate kinase isoenzyme 6 (EC 2.7.4.3)(ATP-AMP transphosphorylase 6) [Source:UniProtKB/Swiss-Prot;Acc:Q9Y3D8]
ENSG00000205575	AC145146.2	Putative beta-glucuronidase-like protein MGC156142  [Source:UniProtKB/Swiss-Prot;Acc:A2RRP3]
ENSG00000205454	AC145350.1	
ENSG00000213350	AC146507.1	
ENSG00000196302	AC146944.2	Beta-glucuronidase-like protein SMA5  [Source:UniProtKB/Swiss-Prot;Acc:Q15488]
ENSG00000174093	AC183087.2	Puromycin-sensitive aminopeptidase-like protein (EC 3.4.11.-) [Source:UniProtKB/Swiss-Prot;Acc:A6NEC2]
ENSG00000185294	AC217771.2	Signal peptide peptidase-like 2C Precursor (Protein SPP-like 2C)(Protein SPPL2c)(EC 3.4.23.-)(Intramembrane protease 5)(IMP-5) [Source:UniProtKB/Swiss-Prot;Acc:Q8IUH8]
ENSG00000214401	AC217773.2	
ENSG00000151539	AC226119.1	Putative protein FAM86A-like 2  [Source:UniProtKB/Swiss-Prot;Acc:A6NL58]
ENSG00000211748	AC231380.3	Putative uncharacterized protein ENSP00000374918  [Source:UniProtKB/TrEMBL;Acc:A6NET6]
ENSG00000176183	AC233964.1	
ENSG00000060971	ACAA1	acetyl-Coenzyme A acyltransferase 1 [Source:HGNC Symbol;Acc:82]
ENSG00000167315	ACAA2	acetyl-Coenzyme A acyltransferase 2 [Source:HGNC Symbol;Acc:83]
ENSG00000132142	ACACA	acetyl-Coenzyme A carboxylase alpha [Source:HGNC Symbol;Acc:84]
ENSG00000111271	ACAD10	"acyl-Coenzyme A dehydrogenase family, member 10 [Source:HGNC Symbol;Acc:21597]"
ENSG00000151498	ACAD8	"acyl-Coenzyme A dehydrogenase family, member 8 [Source:HGNC Symbol;Acc:87]"
ENSG00000177646	ACAD9	"acyl-Coenzyme A dehydrogenase family, member 9 [Source:HGNC Symbol;Acc:21497]"
ENSG00000117054	ACADM	"acyl-Coenzyme A dehydrogenase, C-4 to C-12 straight chain [Source:HGNC Symbol;Acc:89]"
ENSG00000196177	ACADSB	"acyl-Coenzyme A dehydrogenase, short/branched chain [Source:HGNC Symbol;Acc:91]"
ENSG00000072778	ACADVL	"acyl-Coenzyme A dehydrogenase, very long chain [Source:HGNC Symbol;Acc:92]"
ENSG00000120437	ACAT2	acetyl-Coenzyme A acetyltransferase 2 [Source:HGNC Symbol;Acc:94]
ENSG00000182827	ACBD3	acyl-Coenzyme A binding domain containing 3 [Source:HGNC Symbol;Acc:15453]
ENSG00000107897	ACBD5	acyl-Coenzyme A binding domain containing 5 [Source:HGNC Symbol;Acc:23338]
ENSG00000176244	ACBD7	acyl-Coenzyme A binding domain containing 7 [Source:HGNC Symbol;Acc:17715]
ENSG00000108684	ACCN1	"amiloride-sensitive cation channel 1, neuronal [Source:HGNC Symbol;Acc:99]"
ENSG00000110455	ACCS	1-aminocyclopropane-1-carboxylate synthase homolog (Arabidopsis)(non-functional) [Source:HGNC Symbol;Acc:23989]
ENSG00000130234	ACE2	angiotensin I converting enzyme (peptidyl-dipeptidase A) 2 [Source:HGNC Symbol;Acc:13557]
ENSG00000100813	ACIN1	apoptotic chromatin condensation inducer 1 [Source:HGNC Symbol;Acc:17066]
ENSG00000131473	ACLY	ATP citrate lyase [Source:HGNC Symbol;Acc:115]
ENSG00000196636	ACN9	ACN9 homolog (S. cerevisiae) [Source:HGNC Symbol;Acc:21752]
ENSG00000122729	ACO1	"aconitase 1, soluble [Source:HGNC Symbol;Acc:117]"
ENSG00000100412	ACO2	"aconitase 2, mitochondrial [Source:HGNC Symbol;Acc:118]"
ENSG00000172497	ACOT12	acyl-CoA thioesterase 12 [Source:HGNC Symbol;Acc:24436]
ENSG00000112304	ACOT13	acyl-CoA thioesterase 13 [Source:HGNC Symbol;Acc:20999]
ENSG00000119673	ACOT2	acyl-CoA thioesterase 2 [Source:HGNC Symbol;Acc:18431]
ENSG00000097021	ACOT7	acyl-CoA thioesterase 7 [Source:HGNC Symbol;Acc:24157]
ENSG00000123130	ACOT9	acyl-CoA thioesterase 9 [Source:HGNC Symbol;Acc:17152]
ENSG00000143727	ACP1	"acid phosphatase 1, soluble [Source:HGNC Symbol;Acc:122]"
ENSG00000134575	ACP2	"acid phosphatase 2, lysosomal [Source:HGNC Symbol;Acc:123]"
ENSG00000162836	ACP6	"acid phosphatase 6, lysophosphatidic [Source:HGNC Symbol;Acc:29609]"
ENSG00000014257	ACPP	"acid phosphatase, prostate [Source:HGNC Symbol;Acc:125]"
ENSG00000147174	ACRC	acidic repeat containing [Source:HGNC Symbol;Acc:15805]
ENSG00000167107	ACSF2	acyl-CoA synthetase family member 2 [Source:HGNC Symbol;Acc:26101]
ENSG00000176715	ACSF3	acyl-CoA synthetase family member 3 [Source:HGNC Symbol;Acc:27288]
ENSG00000151726	ACSL1	acyl-CoA synthetase long-chain family member 1 [Source:HGNC Symbol;Acc:3569]
ENSG00000123983	ACSL3	acyl-CoA synthetase long-chain family member 3 [Source:HGNC Symbol;Acc:3570]
ENSG00000068366	ACSL4	acyl-CoA synthetase long-chain family member 4 [Source:HGNC Symbol;Acc:3571]
ENSG00000197142	ACSL5	acyl-CoA synthetase long-chain family member 5 [Source:HGNC Symbol;Acc:16526]
ENSG00000164398	ACSL6	acyl-CoA synthetase long-chain family member 6 [Source:HGNC Symbol;Acc:16496]
ENSG00000066813	ACSM2	acyl-CoA synthetase medium-chain family member 2B [Source:HGNC Symbol;Acc:30931]
ENSG00000183549	ACSM5	acyl-CoA synthetase medium-chain family member 5 [Source:HGNC Symbol;Acc:26060]
ENSG00000111058	ACSS3	acyl-CoA synthetase short-chain family member 3 [Source:HGNC Symbol;Acc:24723]
ENSG00000107796	ACTA2	"actin, alpha 2, smooth muscle, aorta [Source:HGNC Symbol;Acc:130]"
ENSG00000184009	ACTG1	"actin, gamma 1 [Source:HGNC Symbol;Acc:144]"
ENSG00000136518	ACTL6A	actin-like 6A [Source:HGNC Symbol;Acc:24124]
ENSG00000187003	ACTL7A	actin-like 7A [Source:HGNC Symbol;Acc:161]
ENSG00000117148	ACTL8	actin-like 8 [Source:HGNC Symbol;Acc:24018]
ENSG00000130402	ACTN4	"actinin, alpha 4 [Source:HGNC Symbol;Acc:166]"
ENSG00000131966	ACTR10	actin-related protein 10 homolog (S. cerevisiae) [Source:HGNC Symbol;Acc:17372]
ENSG00000115073	ACTR1B	"ARP1 actin-related protein 1 homolog B, centractin beta (yeast) [Source:HGNC Symbol;Acc:168]"
ENSG00000115091	ACTR3	ARP3 actin-related protein 3 homolog (yeast) [Source:HGNC Symbol;Acc:170]
ENSG00000133627	ACTR3B	ARP3 actin-related protein 3 homolog B (yeast) [Source:HGNC Symbol;Acc:17256]
ENSG00000106526	ACTR3C	ARP3 actin-related protein 3 homolog C (yeast) [Source:HGNC Symbol;Acc:37282]
ENSG00000101442	ACTR5	ARP5 actin-related protein 5 homolog (yeast) [Source:HGNC Symbol;Acc:14671]
ENSG00000075089	ACTR6	ARP6 actin-related protein 6 homolog (yeast) [Source:HGNC Symbol;Acc:24025]
ENSG00000123165	ACTRT1	actin-related protein T1 [Source:HGNC Symbol;Acc:24027]
ENSG00000135503	ACVR1B	"activin A receptor, type IB [Source:HGNC Symbol;Acc:172]"
ENSG00000121989	ACVR2A	"activin A receptor, type IIA [Source:HGNC Symbol;Acc:173]"
ENSG00000119640	ACYP1	"acylphosphatase 1, erythrocyte (common) type [Source:HGNC Symbol;Acc:179]"
ENSG00000105261	AD001527.1	Putative transcription factor Ovo-like 2-like  [Source:UniProtKB/Swiss-Prot;Acc:O00110]
ENSG00000164113	ADAD1	adenosine deaminase domain containing 1 (testis-specific) [Source:HGNC Symbol;Acc:30713]
ENSG00000140955	ADAD2	adenosine deaminase domain containing 2 [Source:HGNC Symbol;Acc:30714]
ENSG00000168803	ADAL	adenosine deaminase-like [Source:HGNC Symbol;Acc:31853]
ENSG00000137845	ADAM10	ADAM metallopeptidase domain 10 [Source:HGNC Symbol;Acc:188]
ENSG00000073670	ADAM11	ADAM metallopeptidase domain 11 [Source:HGNC Symbol;Acc:189]
ENSG00000151694	ADAM17	ADAM metallopeptidase domain 17 [Source:HGNC Symbol;Acc:195]
ENSG00000134007	ADAM20	ADAM metallopeptidase domain 20 [Source:HGNC Symbol;Acc:199]
ENSG00000139985	ADAM21	ADAM metallopeptidase domain 21 pseudogene 1 [Source:HGNC Symbol;Acc:19822]
ENSG00000168594	ADAM29	ADAM metallopeptidase domain 29 [Source:HGNC Symbol;Acc:207]
ENSG00000134249	ADAM30	ADAM metallopeptidase domain 30 [Source:HGNC Symbol;Acc:208]
ENSG00000196115	ADAM5P	ADAM metallopeptidase domain 5 pseudogene [Source:HGNC Symbol;Acc:212]
ENSG00000069206	ADAM7	ADAM metallopeptidase domain 7 [Source:HGNC Symbol;Acc:214]
ENSG00000168615	ADAM9	ADAM metallopeptidase domain 9 (meltrin gamma) [Source:HGNC Symbol;Acc:216]
ENSG00000154734	ADAMTS1	"ADAM metallopeptidase with thrombospondin type 1 motif, 1 [Source:HGNC Symbol;Acc:217]"
ENSG00000151388	ADAMTS12	"ADAM metallopeptidase with thrombospondin type 1 motif, 12 [Source:HGNC Symbol;Acc:14605]"
ENSG00000166106	ADAMTS15	"ADAM metallopeptidase with thrombospondin type 1 motif, 15 [Source:HGNC Symbol;Acc:16305]"
ENSG00000145536	ADAMTS16	"ADAM metallopeptidase with thrombospondin type 1 motif, 16 [Source:HGNC Symbol;Acc:17108]"
ENSG00000145808	ADAMTS19	"ADAM metallopeptidase with thrombospondin type 1 motif, 19 [Source:HGNC Symbol;Acc:17111]"
ENSG00000156140	ADAMTS3	"ADAM metallopeptidase with thrombospondin type 1 motif, 3 [Source:HGNC Symbol;Acc:219]"
ENSG00000158859	ADAMTS4	"ADAM metallopeptidase with thrombospondin type 1 motif, 4 [Source:HGNC Symbol;Acc:220]"
ENSG00000049192	ADAMTS6	"ADAM metallopeptidase with thrombospondin type 1 motif, 6 [Source:HGNC Symbol;Acc:222]"
ENSG00000134917	ADAMTS8	"ADAM metallopeptidase with thrombospondin type 1 motif, 8 [Source:HGNC Symbol;Acc:224]"
ENSG00000163638	ADAMTS9	"ADAM metallopeptidase with thrombospondin type 1 motif, 9 [Source:HGNC Symbol;Acc:13202]"
ENSG00000160710	ADAR	"adenosine deaminase, RNA-specific [Source:HGNC Symbol;Acc:225]"
ENSG00000197381	ADARB1	"adenosine deaminase, RNA-specific, B1 (RED1 homolog rat) [Source:HGNC Symbol;Acc:226]"
ENSG00000065457	ADAT1	"adenosine deaminase, tRNA-specific 1 [Source:HGNC Symbol;Acc:228]"
ENSG00000142920	ADC	arginine decarboxylase [Source:HGNC Symbol;Acc:29957]
ENSG00000123815	ADCK4	aarF domain containing kinase 4 [Source:HGNC Symbol;Acc:19041]
ENSG00000173137	ADCK5	aarF domain containing kinase 5 [Source:HGNC Symbol;Acc:21738]
ENSG00000121281	ADCY7	adenylate cyclase 7 [Source:HGNC Symbol;Acc:238]
ENSG00000162104	ADCY9	adenylate cyclase 9 [Source:HGNC Symbol;Acc:240]
ENSG00000141433	ADCYAP1	adenylate cyclase activating polypeptide 1 (pituitary) [Source:HGNC Symbol;Acc:241]
ENSG00000078549	ADCYAP1R1	adenylate cyclase activating polypeptide 1 (pituitary) receptor type I [Source:HGNC Symbol;Acc:242]
ENSG00000196616	ADH1B	"alcohol dehydrogenase 1B (class I), beta polypeptide [Source:HGNC Symbol;Acc:250]"
ENSG00000197894	ADH5	"alcohol dehydrogenase 5 (class III), chi polypeptide [Source:HGNC Symbol;Acc:253]"
ENSG00000147576	ADHFE1	"alcohol dehydrogenase, iron containing, 1 [Source:HGNC Symbol;Acc:16354]"
ENSG00000182551	ADI1	acireductone dioxygenase 1 [Source:HGNC Symbol;Acc:30576]
ENSG00000181092	ADIPOQ	"adiponectin, C1Q and collagen domain containing [Source:HGNC Symbol;Acc:13633]"
ENSG00000159346	ADIPOR1	adiponectin receptor 1 [Source:HGNC Symbol;Acc:24040]
ENSG00000006831	ADIPOR2	adiponectin receptor 2 [Source:HGNC Symbol;Acc:24041]
ENSG00000156110	ADK	adenosine kinase [Source:HGNC Symbol;Acc:257]
ENSG00000148926	ADM	adrenomedullin [Source:HGNC Symbol;Acc:259]
ENSG00000101126	ADNP	activity-dependent neuroprotector homeobox [Source:HGNC Symbol;Acc:15766]
ENSG00000101544	ADNP2	ADNP homeobox 2 [Source:HGNC Symbol;Acc:23803]
ENSG00000181915	ADO	2-aminoethanethiol (cysteamine) dioxygenase [Source:HGNC Symbol;Acc:23506]
ENSG00000163485	ADORA1	adenosine A1 receptor [Source:HGNC Symbol;Acc:262]
ENSG00000170425	ADORA2B	adenosine A2b receptor [Source:HGNC Symbol;Acc:264]
ENSG00000159322	ADPGK	ADP-dependent glucokinase [Source:HGNC Symbol;Acc:25250]
ENSG00000153531	ADPRHL1	ADP-ribosylhydrolase like 1 [Source:HGNC Symbol;Acc:21303]
ENSG00000116863	ADPRHL2	ADP-ribosylhydrolase like 2 [Source:HGNC Symbol;Acc:21304]
ENSG00000222040	ADRA2B	"adrenergic, alpha-2B-, receptor [Source:HGNC Symbol;Acc:282]"
ENSG00000043591	ADRB1	"adrenergic, beta-1-, receptor [Source:HGNC Symbol;Acc:285]"
ENSG00000173020	ADRBK1	"adrenergic, beta, receptor kinase 1 [Source:HGNC Symbol;Acc:289]"
ENSG00000100077	ADRBK2	"adrenergic, beta, receptor kinase 2 [Source:HGNC Symbol;Acc:290]"
ENSG00000035687	ADSS	adenylosuccinate synthase [Source:HGNC Symbol;Acc:292]
ENSG00000211777	AE000658.3	Putative uncharacterized protein ENSP00000374932  [Source:UniProtKB/TrEMBL;Acc:A6NDD6]
ENSG00000211791	AE000659.7	Putative uncharacterized protein ENSP00000374946  [Source:UniProtKB/TrEMBL;Acc:A6NET9]
ENSG00000211804	AE000660.11	HDV101S1 Fragment  [Source:UniProtKB/TrEMBL;Acc:A0JD20]
ENSG00000211800	AE000660.14	Putative uncharacterized protein ENSP00000374955  [Source:UniProtKB/TrEMBL;Acc:A6NEV5]
ENSG00000211816	AE000661.8	Putative uncharacterized protein ENSP00000374971  [Source:UniProtKB/TrEMBL;Acc:A6NM26]
ENSG00000211855	AE000662.3	
ENSG00000139154	AEBP2	AE binding protein 2 [Source:HGNC Symbol;Acc:24051]
ENSG00000181026	AEN	apoptosis enhancing nuclease [Source:HGNC Symbol;Acc:25722]
ENSG00000215518	AF015262.1	Putative uncharacterized protein ENSP00000383347 Fragment  [Source:UniProtKB/TrEMBL;Acc:A8MX83]
ENSG00000119660	AF111167.3	Putative uncharacterized protein  [Source:UniProtKB/TrEMBL;Acc:O95431]
ENSG00000215557	AF130358.1	Putative ATP-binding cassette transporter sub-family C member 13  [Source:UniProtKB/Swiss-Prot;Acc:Q9NSE7]
ENSG00000215346	AF131215.2	Uncharacterized protein C8orf16  [Source:UniProtKB/Swiss-Prot;Acc:Q8TCU9]
ENSG00000204620	AF196972.5	"cDNA FLJ26048 fis, clone PRS02384  [Source:UniProtKB/TrEMBL;Acc:Q6ZPC8]"
ENSG00000215317	AF227510.1	
ENSG00000196526	AFAP1	actin filament associated protein 1 [Source:HGNC Symbol;Acc:24017]
ENSG00000169129	AFAP1L2	actin filament associated protein 1-like 2 [Source:HGNC Symbol;Acc:25901]
ENSG00000172493	AFF1	"AF4/FMR2 family, member 1 [Source:HGNC Symbol;Acc:7135]"
ENSG00000155966	AFF2	"AF4/FMR2 family, member 2 [Source:HGNC Symbol;Acc:3776]"
ENSG00000072364	AFF4	"AF4/FMR2 family, member 4 [Source:HGNC Symbol;Acc:17869]"
ENSG00000141385	AFG3L2	AFG3 ATPase family gene 3-like 2 (yeast) [Source:HGNC Symbol;Acc:315]
ENSG00000079557	AFM	afamin [Source:HGNC Symbol;Acc:316]
ENSG00000081051	AFP	alpha-fetoprotein [Source:HGNC Symbol;Acc:317]
ENSG00000119844	AFTPH	aftiphilin [Source:HGNC Symbol;Acc:25951]
ENSG00000038002	AGA	aspartylglucosaminidase [Source:HGNC Symbol;Acc:318]
ENSG00000133612	AGAP3	"ArfGAP with GTPase domain, ankyrin repeat and PH domain 3 [Source:HGNC Symbol;Acc:16923]"
ENSG00000188234	AGAP4	"ArfGAP with GTPase domain, ankyrin repeat and PH domain 4 [Source:HGNC Symbol;Acc:23459]"
ENSG00000172650	AGAP5	"ArfGAP with GTPase domain, ankyrin repeat and PH domain 5 [Source:HGNC Symbol;Acc:23467]"
ENSG00000204169	AGAP7	"ArfGAP with GTPase domain, ankyrin repeat and PH domain 7 [Source:HGNC Symbol;Acc:23465]"
ENSG00000146856	AGBL3	ATP/GTP binding protein-like 3 [Source:HGNC Symbol;Acc:27981]
ENSG00000106351	AGFG2	ArfGAP with FG repeats 2 [Source:HGNC Symbol;Acc:5177]
ENSG00000006530	AGK	acylglycerol kinase [Source:HGNC Symbol;Acc:21869]
ENSG00000162688	AGL	"amylo-1, 6-glucosidase, 4-alpha-glucanotransferase [Source:HGNC Symbol;Acc:321]"
ENSG00000204310	AGPAT1	1-acyl-sn-glycerol-3-phosphate acyltransferase alpha (EC 2.3.1.51)(1-acylglycerol-3-phosphate O-acyltransferase 1)(1-AGP acyltransferase 1)(1-AGPAT 1)(Lysophosphatidic acid acyltransferase alpha)(LPAAT-alpha)(Protein G15) [Source:UniProtKB/Swiss-Prot;Acc:Q99943]
ENSG00000160216	AGPAT3	1-acylglycerol-3-phosphate O-acyltransferase 3 [Source:HGNC Symbol;Acc:326]
ENSG00000026652	AGPAT4	"1-acylglycerol-3-phosphate O-acyltransferase 4 (lysophosphatidic acid acyltransferase, delta) [Source:HGNC Symbol;Acc:20885]"
ENSG00000155189	AGPAT5	"1-acylglycerol-3-phosphate O-acyltransferase 5 (lysophosphatidic acid acyltransferase, epsilon) [Source:HGNC Symbol;Acc:20886]"
ENSG00000158669	AGPAT6	"1-acylglycerol-3-phosphate O-acyltransferase 6 (lysophosphatidic acid acyltransferase, zeta) [Source:HGNC Symbol;Acc:20880]"
ENSG00000138678	AGPAT9	1-acylglycerol-3-phosphate O-acyltransferase 9 [Source:HGNC Symbol;Acc:28157]
ENSG00000188266	AGPHD1	aminoglycoside phosphotransferase domain containing 1 [Source:HGNC Symbol;Acc:34403]
ENSG00000018510	AGPS	alkylglycerone phosphate synthase [Source:HGNC Symbol;Acc:327]
ENSG00000135049	AGTPBP1	ATP/GTP binding protein 1 [Source:HGNC Symbol;Acc:17258]
ENSG00000144891	AGTR1	"angiotensin II receptor, type 1 [Source:HGNC Symbol;Acc:336]"
ENSG00000180772	AGTR2	"angiotensin II receptor, type 2 [Source:HGNC Symbol;Acc:338]"
ENSG00000177674	AGTRAP	angiotensin II receptor-associated protein [Source:HGNC Symbol;Acc:13539]
ENSG00000172482	AGXT	alanine-glyoxylate aminotransferase [Source:HGNC Symbol;Acc:341]
ENSG00000153207	AHCTF1	AT hook containing transcription factor 1 [Source:HGNC Symbol;Acc:24618]
ENSG00000168710	AHCYL1	adenosylhomocysteinase-like 1 [Source:HGNC Symbol;Acc:344]
ENSG00000158467	AHCYL2	adenosylhomocysteinase-like 2 [Source:HGNC Symbol;Acc:22204]
ENSG00000135541	AHI1	Abelson helper integration site 1 [Source:HGNC Symbol;Acc:21575]
ENSG00000106546	AHR	aryl hydrocarbon receptor [Source:HGNC Symbol;Acc:348]
ENSG00000100591	AHSA1	"AHA1, activator of heat shock 90kDa protein ATPase homolog 1 (yeast) [Source:HGNC Symbol;Acc:1189]"
ENSG00000173209	AHSA2	"AHA1, activator of heat shock 90kDa protein ATPase homolog 2 (yeast) [Source:HGNC Symbol;Acc:20437]"
ENSG00000186063	AIDA	"axin interactor, dorsalization associated [Source:HGNC Symbol;Acc:25761]"
ENSG00000156709	AIFM1	"apoptosis-inducing factor, mitochondrion-associated, 1 [Source:HGNC Symbol;Acc:8768]"
ENSG00000042286	AIFM2	"apoptosis-inducing factor, mitochondrion-associated, 2 [Source:HGNC Symbol;Acc:21411]"
ENSG00000183773	AIFM3	"apoptosis-inducing factor, mitochondrion-associated, 3 [Source:HGNC Symbol;Acc:26398]"
ENSG00000146416	AIG1	androgen-induced 1 [Source:HGNC Symbol;Acc:21607]
ENSG00000164022	AIMP1	aminoacyl tRNA synthetase complex-interacting multifunctional protein 1 [Source:HGNC Symbol;Acc:10648]
ENSG00000004455	AK2	adenylate kinase 2 [Source:HGNC Symbol;Acc:362]
ENSG00000121057	AKAP1	A kinase (PRKA) anchor protein 1 [Source:HGNC Symbol;Acc:367]
ENSG00000108599	AKAP10	A kinase (PRKA) anchor protein 10 [Source:HGNC Symbol;Acc:368]
ENSG00000023516	AKAP11	A kinase (PRKA) anchor protein 11 [Source:HGNC Symbol;Acc:369]
ENSG00000170776	AKAP13	A kinase (PRKA) anchor protein 13 [Source:HGNC Symbol;Acc:371]
ENSG00000179841	AKAP5	A kinase (PRKA) anchor protein 5 [Source:HGNC Symbol;Acc:375]
ENSG00000151320	AKAP6	A kinase (PRKA) anchor protein 6 [Source:HGNC Symbol;Acc:376]
ENSG00000105127	AKAP8	A kinase (PRKA) anchor protein 8 [Source:HGNC Symbol;Acc:378]
ENSG00000127914	AKAP9	A kinase (PRKA) anchor protein (yotiao) 9 [Source:HGNC Symbol;Acc:379]
ENSG00000155085	AKD1	adenylate kinase domain containing 1 [Source:HGNC Symbol;Acc:33814]
ENSG00000174574	AKIRIN1	akirin 1 [Source:HGNC Symbol;Acc:25744]
ENSG00000135334	AKIRIN2	akirin 2 [Source:HGNC Symbol;Acc:21407]
ENSG00000117448	AKR1A1	"aldo-keto reductase family 1, member A1 (aldehyde reductase) [Source:HGNC Symbol;Acc:380]"
ENSG00000085662	AKR1B1	"aldo-keto reductase family 1, member B1 (aldose reductase) [Source:HGNC Symbol;Acc:381]"
ENSG00000198074	AKR1B10	"aldo-keto reductase family 1, member B10 (aldose reductase) [Source:HGNC Symbol;Acc:382]"
ENSG00000053371	AKR7A2	"aldo-keto reductase family 7, member A2 (aflatoxin aldehyde reductase) [Source:HGNC Symbol;Acc:389]"
ENSG00000105221	AKT2	v-akt murine thymoma viral oncogene homolog 2 [Source:HGNC Symbol;Acc:392]
ENSG00000117020	AKT3	"v-akt murine thymoma viral oncogene homolog 3 (protein kinase B, gamma) [Source:HGNC Symbol;Acc:393]"
ENSG00000166971	AKTIP	AKT interacting protein [Source:HGNC Symbol;Acc:16710]
ENSG00000197657	AL021997.1	
ENSG00000222492	AL023096.1	
ENSG00000215066	AL033383.1	Putative uncharacterized protein ENSP00000382454 Fragment  [Source:UniProtKB/TrEMBL;Acc:A8MUB9]
ENSG00000216114	AL033403.1	
ENSG00000221578	AL049798.1	
ENSG00000214319	AL050303.3	
ENSG00000203863	AL079342.2	"cDNA FLJ27030 fis, clone SLV07741  [Source:UniProtKB/TrEMBL;Acc:Q6ZNW3]"
ENSG00000215562	AL109748.4	
ENSG00000179467	AL109806.1	
ENSG00000165943	AL110118.1	Modulator of apoptosis 1 (MAP-1)(MAP1)(Paraneoplastic antigen Ma4) [Source:UniProtKB/Swiss-Prot;Acc:Q96BY2]
ENSG00000198752	AL117209.1	Serine/threonine-protein kinase MRCK beta (EC 2.7.11.1)(CDC42-binding protein kinase beta)(Myotonic dystrophy kinase-related CDC42-binding kinase beta)(Myotonic dystrophy protein kinase-like beta)(MRCK beta)(DMPK-like beta) [Source:UniProtKB/Swiss-Prot;Acc:Q9Y5S2]
ENSG00000221448	AL118509.1	
ENSG00000204746	AL121896.3	Putative uncharacterized protein ENSP00000366491  [Source:UniProtKB/TrEMBL;Acc:B7WNN7]
ENSG00000166984	AL121935.1	t-complex 10-like 2  [Source:RefSeq peptide;Acc:NP_001138593]
ENSG00000176424	AL132661.1	Putative uncharacterized protein FLJ36797  [Source:UniProtKB/Swiss-Prot;Acc:Q8N9P0]
ENSG00000207765	AL132780.2	
ENSG00000099251	AL133216.6	Putative uncharacterized protein HSD17B7P2  [Source:UniProtKB/TrEMBL;Acc:A6NH47]
ENSG00000214801	AL133255.1	Beta-glucuronidase-like protein 1 (SMA3-like protein) [Source:UniProtKB/Swiss-Prot;Acc:Q9NQQ0]
ENSG00000213220	AL133368.1	
ENSG00000175985	AL133445.1	UPF0639 protein  [Source:UniProtKB/Swiss-Prot;Acc:A6NEE1]
ENSG00000212673	AL136115.1	HCG2032337PRO1848 ; [Source:UniProtKB/TrEMBL;Acc:Q9UHT5]
ENSG00000215570	AL136219.3	"CDNA FLJ25952 fis, clone SYN00911  [Source:UniProtKB/TrEMBL;Acc:Q8N1G7]"
ENSG00000215256	AL136419.1	Full-length cDNA clone CS0DF029YN24 of Fetal brain of Homo sapiens (human) Fragment  [Source:UniProtKB/TrEMBL;Acc:Q86U40]
ENSG00000215019	AL137003.1	ATXN1 protein Fragment  [Source:UniProtKB/TrEMBL;Acc:Q96C81]
ENSG00000215525	AL137218.1	Putative uncharacterized protein FLJ00310  [Source:UniProtKB/Swiss-Prot;Acc:Q8NF67]
ENSG00000221225	AL138837.1	
ENSG00000203291	AL139128.2	
ENSG00000212057	AL139318.1	
ENSG00000175820	AL157769.1	Uncharacterized protein FLJ40176  [Source:UniProtKB/Swiss-Prot;Acc:Q8NDH2]
ENSG00000223063	AL157823.1	
ENSG00000221425	AL157904.1	
ENSG00000214888	AL160279.1	Putative UPF0607 protein LOC392364  [Source:UniProtKB/Swiss-Prot;Acc:Q5PR19]
ENSG00000221591	AL161740.1	
ENSG00000203542	AL353671.3	
ENSG00000220161	AL353997.4	Putative uncharacterized protein ENSP00000385341  [Source:UniProtKB/TrEMBL;Acc:B5MD08]
ENSG00000212630	AL353999.2	Putative MAGE domain-containing protein CXorf50  [Source:UniProtKB/Swiss-Prot;Acc:Q8TAW5]
ENSG00000212038	AL354946.1	
ENSG00000214760	AL355076.1	Putative uncharacterized protein RPL21P7 Fragment  [Source:UniProtKB/TrEMBL;Acc:A8MXX8]
ENSG00000177596	AL355390.1	"cDNA FLJ35839 fis, clone TESTI2006659  [Source:UniProtKB/TrEMBL;Acc:Q8NA50]"
ENSG00000182418	AL355586.2	
ENSG00000136315	AL355922.1	Eosinophil cationic-related protein Fragment  [Source:UniProtKB/TrEMBL;Acc:Q12762]
ENSG00000203689	AL356123.1	Putative uncharacterized protein FLJ45177  [Source:UniProtKB/Swiss-Prot;Acc:Q6ZSV7]
ENSG00000203973	AL356155.1	Putative uncharacterized protein ENSP00000360241 Fragment  [Source:UniProtKB/TrEMBL;Acc:B7WPP8]
ENSG00000179576	AL356512.1	
ENSG00000176082	AL357153.3	
ENSG00000176868	AL358781.2	
ENSG00000204038	AL359195.1	"cDNA FLJ46261 fis, clone TESTI4025062  [Source:UniProtKB/TrEMBL;Acc:Q6ZRL6]"
ENSG00000178734	AL359392.1	"cDNA FLJ35379 fis, clone SKMUS2006481  [Source:UniProtKB/TrEMBL;Acc:Q8NAG9]"
ENSG00000177144	AL359758.1	
ENSG00000203354	AL359846.1	"FP944 (LOC286367), non-coding RNA [Source:RefSeq DNA;Acc:NR_024011]"
ENSG00000196979	AL360004.1	"cDNA FLJ46836 fis, clone UTERU2029660  [Source:UniProtKB/TrEMBL;Acc:Q6ZQW9]"
ENSG00000203286	AL365202.3	Putative uncharacterized protein ENSP00000382846 Fragment  [Source:UniProtKB/TrEMBL;Acc:A8MV70]
ENSG00000186369	AL390816.1	UPF0730 protein CS0DE013YM09  [Source:UniProtKB/Swiss-Prot;Acc:Q86TS7]
ENSG00000222309	AL391839.3	
ENSG00000214382	AL512310.1	
ENSG00000186445	AL512310.4	Olfactory receptor 11H2 (Olfactory receptor OR14-1) [Source:UniProtKB/Swiss-Prot;Acc:Q8NH07]
ENSG00000221086	AL512598.1	
ENSG00000181437	AL512631.1	Putative uncharacterized protein LOC439951  [Source:UniProtKB/Swiss-Prot;Acc:Q8NDZ9]
ENSG00000212631	AL513007.2	
ENSG00000203849	AL583842.1	
ENSG00000216137	AL590138.1	
ENSG00000203949	AL590282.1	Putative uncharacterized protein ENSP00000359810 Fragment  [Source:UniProtKB/TrEMBL;Acc:A8MSX2]
ENSG00000215841	AL590714.1	Putative uncharacterized protein ENSP00000383769 Fragment  [Source:UniProtKB/TrEMBL;Acc:A8MUZ0]
ENSG00000221111	AL590726.2	
ENSG00000221284	AL591424.1	
ENSG00000163386	AL592307.1	Putative uncharacterized protein NBPF8  [Source:UniProtKB/TrEMBL;Acc:A6NDV3]
ENSG00000222864	AL596268.1	
ENSG00000215891	AL604028.1	Putative uncharacterized protein ENSP00000383838 Fragment  [Source:UniProtKB/TrEMBL;Acc:A8MX99]
ENSG00000214861	AL662796.1	Putative uncharacterized protein ENSP00000382093 Fragment  [Source:UniProtKB/TrEMBL;Acc:A8MYL2]
ENSG00000222894	AL662800.1	
ENSG00000221094	AL671972.1	
ENSG00000215921	AL731568.1	
ENSG00000183545	AL928768.2	
ENSG00000023330	ALAS1	"aminolevulinate, delta-, synthase 1 [Source:HGNC Symbol;Acc:396]"
ENSG00000170017	ALCAM	activated leukocyte cell adhesion molecule [Source:HGNC Symbol;Acc:400]
ENSG00000161618	ALDH16A1	"aldehyde dehydrogenase 16 family, member A1 [Source:HGNC Symbol;Acc:28114]"
ENSG00000059573	ALDH18A1	"aldehyde dehydrogenase 18 family, member A1 [Source:HGNC Symbol;Acc:9722]"
ENSG00000165092	ALDH1A1	"aldehyde dehydrogenase 1 family, member A1 [Source:HGNC Symbol;Acc:402]"
ENSG00000128918	ALDH1A2	"aldehyde dehydrogenase 1 family, member A2 [Source:HGNC Symbol;Acc:15472]"
ENSG00000184254	ALDH1A3	"aldehyde dehydrogenase 1 family, member A3 [Source:HGNC Symbol;Acc:409]"
ENSG00000137124	ALDH1B1	"aldehyde dehydrogenase 1 family, member B1 [Source:HGNC Symbol;Acc:407]"
ENSG00000108602	ALDH3A1	"aldehyde dehydrogenase 3 family, memberA1 [Source:HGNC Symbol;Acc:405]"
ENSG00000119711	ALDH6A1	"aldehyde dehydrogenase 6 family, member A1 [Source:HGNC Symbol;Acc:7179]"
ENSG00000164904	ALDH7A1	"aldehyde dehydrogenase 7 family, member A1 [Source:HGNC Symbol;Acc:877]"
ENSG00000118514	ALDH8A1	"aldehyde dehydrogenase 8 family, member A1 [Source:HGNC Symbol;Acc:15471]"
ENSG00000143149	ALDH9A1	"aldehyde dehydrogenase 9 family, member A1 [Source:HGNC Symbol;Acc:412]"
ENSG00000109107	ALDOC	"aldolase C, fructose-bisphosphate [Source:HGNC Symbol;Acc:418]"
ENSG00000139133	ALG10	"asparagine-linked glycosylation 10, alpha-1,2-glucosyltransferase homolog (S. pombe) [Source:HGNC Symbol;Acc:23162]"
ENSG00000175548	ALG10B	"asparagine-linked glycosylation 10, alpha-1,2-glucosyltransferase homolog B (yeast) [Source:HGNC Symbol;Acc:31088]"
ENSG00000172339	ALG14	asparagine-linked glycosylation 14 homolog (S. cerevisiae) [Source:HGNC Symbol;Acc:28287]
ENSG00000119523	ALG2	"asparagine-linked glycosylation 2, alpha-1,3-mannosyltransferase homolog (S. cerevisiae) [Source:HGNC Symbol;Acc:23159]"
ENSG00000120697	ALG5	"asparagine-linked glycosylation 5, dolichyl-phosphate beta-glucosyltransferase homolog (S. cerevisiae) [Source:HGNC Symbol;Acc:20266]"
ENSG00000088035	ALG6	"asparagine-linked glycosylation 6, alpha-1,3-glucosyltransferase homolog (S. cerevisiae) [Source:HGNC Symbol;Acc:23157]"
ENSG00000159063	ALG8	"asparagine-linked glycosylation 8, alpha-1,3-glucosyltransferase homolog (S. cerevisiae) [Source:HGNC Symbol;Acc:23161]"
ENSG00000166199	ALKBH3	"alkB, alkylation repair homolog 3 (E. coli) [Source:HGNC Symbol;Acc:30141]"
ENSG00000091542	ALKBH5	"alkB, alkylation repair homolog 5 (E. coli) [Source:HGNC Symbol;Acc:25996]"
ENSG00000137760	ALKBH8	"alkB, alkylation repair homolog 8 (E. coli) [Source:HGNC Symbol;Acc:25189]"
ENSG00000151360	ALLC	allantoicase [Source:HGNC Symbol;Acc:17377]
ENSG00000116127	ALMS1	Alstrom syndrome 1 [Source:HGNC Symbol;Acc:428]
ENSG00000073331	ALPK1	alpha-kinase 1 [Source:HGNC Symbol;Acc:20917]
ENSG00000198796	ALPK2	alpha-kinase 2 [Source:HGNC Symbol;Acc:20565]
ENSG00000136383	ALPK3	alpha-kinase 3 [Source:HGNC Symbol;Acc:17574]
ENSG00000003393	ALS2	amyotrophic lateral sclerosis 2 (juvenile) [Source:HGNC Symbol;Acc:443]
ENSG00000155754	ALS2CR11	"amyotrophic lateral sclerosis 2 (juvenile) chromosome region, candidate 11 [Source:HGNC Symbol;Acc:14438]"
ENSG00000155749	ALS2CR12	"amyotrophic lateral sclerosis 2 (juvenile) chromosome region, candidate 12 [Source:HGNC Symbol;Acc:14439]"
ENSG00000155755	ALS2CR4	"amyotrophic lateral sclerosis 2 (juvenile) chromosome region, candidate 4 [Source:HGNC Symbol;Acc:14432]"
ENSG00000138380	ALS2CR8	"amyotrophic lateral sclerosis 2 (juvenile) chromosome region, candidate 8 [Source:HGNC Symbol;Acc:14435]"
ENSG00000164729	AMAC1	acyl-malonyl condensing enzyme 1 [Source:HGNC Symbol;Acc:26848]
ENSG00000106927	AMBP	alpha-1-microglobulin/bikunin precursor [Source:HGNC Symbol;Acc:453]
ENSG00000110497	AMBRA1	autophagy/beclin-1 regulator 1 [Source:HGNC Symbol;Acc:25990]
ENSG00000123505	AMD1	adenosylmethionine decarboxylase 1 [Source:HGNC Symbol;Acc:457]
ENSG00000139344	AMDHD1	amidohydrolase domain containing 1 [Source:HGNC Symbol;Acc:28577]
ENSG00000125363	AMELX	"amelogenin (amelogenesis imperfecta 1, X-linked) [Source:HGNC Symbol;Acc:461]"
ENSG00000159461	AMFR	autocrine motility factor receptor [Source:HGNC Symbol;Acc:463]
ENSG00000160593	AMICA1	"adhesion molecule, interacts with CXADR antigen 1 [Source:HGNC Symbol;Acc:19084]"
ENSG00000181754	AMIGO1	adhesion molecule with Ig-like domain 1 [Source:HGNC Symbol;Acc:20824]
ENSG00000144233	AMMECR1L	AMME chromosomal region gene 1-like [Source:HGNC Symbol;Acc:28658]
ENSG00000151743	AMN1	antagonist of mitotic exit network 1 homolog (S. cerevisiae) [Source:HGNC Symbol;Acc:27281]
ENSG00000126016	AMOT	angiomotin [Source:HGNC Symbol;Acc:17810]
ENSG00000166025	AMOTL1	angiomotin like 1 [Source:HGNC Symbol;Acc:17811]
ENSG00000114019	AMOTL2	angiomotin like 2 [Source:HGNC Symbol;Acc:17812]
ENSG00000145020	AMT	aminomethyltransferase [Source:HGNC Symbol;Acc:473]
ENSG00000174876	AMY1B	"amylase, alpha 1B (salivary) [Source:HGNC Symbol;Acc:475]"
ENSG00000187733	AMY1C	"amylase, alpha 1C (salivary) [Source:HGNC Symbol;Acc:476]"
ENSG00000196704	AMZ2	archaelysin family metallopeptidase 2 [Source:HGNC Symbol;Acc:28041]
ENSG00000164162	ANAPC10	anaphase promoting complex subunit 10 [Source:HGNC Symbol;Acc:24077]
ENSG00000129055	ANAPC13	anaphase promoting complex subunit 13 [Source:HGNC Symbol;Acc:24540]
ENSG00000053900	ANAPC4	anaphase promoting complex subunit 4 [Source:HGNC Symbol;Acc:19990]
ENSG00000089053	ANAPC5	anaphase promoting complex subunit 5 [Source:HGNC Symbol;Acc:15713]
ENSG00000214274	ANG	"angiogenin, ribonuclease, RNase A family, 5 [Source:HGNC Symbol;Acc:483]"
ENSG00000013523	ANGEL1	angel homolog 1 (Drosophila) [Source:HGNC Symbol;Acc:19961]
ENSG00000154188	ANGPT1	angiopoietin 1 [Source:HGNC Symbol;Acc:484]
ENSG00000091879	ANGPT2	angiopoietin 2 [Source:HGNC Symbol;Acc:485]
ENSG00000136859	ANGPTL2	angiopoietin-like 2 [Source:HGNC Symbol;Acc:490]
ENSG00000187151	ANGPTL5	angiopoietin-like 5 [Source:HGNC Symbol;Acc:19705]
ENSG00000171819	ANGPTL7	angiopoietin-like 7 [Source:HGNC Symbol;Acc:24078]
ENSG00000166839	ANKDD1A	ankyrin repeat and death domain containing 1A [Source:HGNC Symbol;Acc:28002]
ENSG00000189045	ANKDD1B	ankyrin repeat and death domain containing 1B [Source:HGNC Symbol;Acc:32525]
ENSG00000185722	ANKFY1	ankyrin repeat and FYVE domain containing 1 [Source:HGNC Symbol;Acc:20763]
ENSG00000154122	ANKH	"ankylosis, progressive homolog (mouse) [Source:HGNC Symbol;Acc:15492]"
ENSG00000170209	ANKK1	ankyrin repeat and kinase domain containing 1 [Source:HGNC Symbol;Acc:21027]
ENSG00000144504	ANKMY1	ankyrin repeat and MYND domain containing 1 [Source:HGNC Symbol;Acc:20987]
ENSG00000164331	ANKRA2	"ankyrin repeat, family A (RFXANK-like), 2 [Source:HGNC Symbol;Acc:13208]"
ENSG00000148677	ANKRD1	ankyrin repeat domain 1 (cardiac muscle) [Source:HGNC Symbol;Acc:15819]
ENSG00000088448	ANKRD10	ankyrin repeat domain 10 [Source:HGNC Symbol;Acc:20265]
ENSG00000167522	ANKRD11	ankyrin repeat domain 11 [Source:HGNC Symbol;Acc:21316]
ENSG00000101745	ANKRD12	ankyrin repeat domain 12 [Source:HGNC Symbol;Acc:29135]
ENSG00000076513	ANKRD13A	ankyrin repeat domain 13A [Source:HGNC Symbol;Acc:21268]
ENSG00000198720	ANKRD13B	ankyrin repeat domain 13B [Source:HGNC Symbol;Acc:26363]
ENSG00000118454	ANKRD13C	ankyrin repeat domain 13C [Source:HGNC Symbol;Acc:25374]
ENSG00000132466	ANKRD17	ankyrin repeat domain 17 [Source:HGNC Symbol;Acc:23575]
ENSG00000152766	ANKRD22	ankyrin repeat domain 22 [Source:HGNC Symbol;Acc:28321]
ENSG00000155319	ANKRD26P1	ankyrin repeat domain 26 pseudogene 1 [Source:HGNC Symbol;Acc:32955]
ENSG00000105186	ANKRD27	ankyrin repeat domain 27 (VPS9 domain) [Source:HGNC Symbol;Acc:25310]
ENSG00000154065	ANKRD29	ankyrin repeat domain 29 [Source:HGNC Symbol;Acc:27110]
ENSG00000133302	ANKRD32	ankyrin repeat domain 32 [Source:HGNC Symbol;Acc:25408]
ENSG00000164236	ANKRD33B	ankyrin repeat domain 33B [Source:HGNC Symbol;Acc:35240]
ENSG00000181039	ANKRD34A	ankyrin repeat domain 34A [Source:HGNC Symbol;Acc:27639]
ENSG00000196912	ANKRD36B	ankyrin repeat domain 36B [Source:HGNC Symbol;Acc:29333]
ENSG00000214262	ANKRD36BL1	ankyrin repeat domain 36B-like 1 (pseudogene) [Source:HGNC Symbol;Acc:28169]
ENSG00000137494	ANKRD42	ankyrin repeat domain 42 [Source:HGNC Symbol;Acc:26752]
ENSG00000198944	ANKRD43	ankyrin repeat domain 43 [Source:HGNC Symbol;Acc:27033]
ENSG00000065413	ANKRD44	ankyrin repeat domain 44 [Source:HGNC Symbol;Acc:25259]
ENSG00000186106	ANKRD46	ankyrin repeat domain 46 [Source:HGNC Symbol;Acc:27229]
ENSG00000168876	ANKRD49	ankyrin repeat domain 49 [Source:HGNC Symbol;Acc:25970]
ENSG00000132623	ANKRD5	ankyrin repeat domain 5 [Source:HGNC Symbol;Acc:15803]
ENSG00000151458	ANKRD50	ankyrin repeat domain 50 [Source:HGNC Symbol;Acc:29223]
ENSG00000139645	ANKRD52	ankyrin repeat domain 52 [Source:HGNC Symbol;Acc:26614]
ENSG00000198142	ANKRD57	ankyrin repeat domain 57 [Source:HGNC Symbol;Acc:26149]
ENSG00000124227	ANKRD60	ankyrin repeat domain 60 [Source:HGNC Symbol;Acc:16217]
ENSG00000181626	ANKRD62	ankyrin repeat domain 62 [Source:HGNC Symbol;Acc:35241]
ENSG00000106013	ANKRD7	ankyrin repeat domain 7 [Source:HGNC Symbol;Acc:18588]
ENSG00000064999	ANKS1A	ankyrin repeat and sterile alpha motif domain containing 1A [Source:HGNC Symbol;Acc:20961]
ENSG00000185046	ANKS1B	ankyrin repeat and sterile alpha motif domain containing 1B [Source:HGNC Symbol;Acc:24600]
ENSG00000165138	ANKS6	ankyrin repeat and sterile alpha motif domain containing 6 [Source:HGNC Symbol;Acc:26724]
ENSG00000163516	ANKZF1	ankyrin repeat and zinc finger domain containing 1 [Source:HGNC Symbol;Acc:25527]
ENSG00000160746	ANO10	anoctamin 10 [Source:HGNC Symbol;Acc:25519]
ENSG00000047617	ANO2	anoctamin 2 [Source:HGNC Symbol;Acc:1183]
ENSG00000134343	ANO3	anoctamin 3 [Source:HGNC Symbol;Acc:14004]
ENSG00000151572	ANO4	anoctamin 4 [Source:HGNC Symbol;Acc:23837]
ENSG00000171714	ANO5	anoctamin 5 [Source:HGNC Symbol;Acc:27337]
ENSG00000177119	ANO6	anoctamin 6 [Source:HGNC Symbol;Acc:25240]
ENSG00000146205	ANO7	anoctamin 7 [Source:HGNC Symbol;Acc:31677]
ENSG00000140350	ANP32A	"acidic (leucine-rich) nuclear phosphoprotein 32 family, member A [Source:HGNC Symbol;Acc:13233]"
ENSG00000143401	ANP32E	"acidic (leucine-rich) nuclear phosphoprotein 32 family, member E [Source:HGNC Symbol;Acc:16673]"
ENSG00000169604	ANTXR1	anthrax toxin receptor 1 [Source:HGNC Symbol;Acc:21014]
ENSG00000163297	ANTXR2	anthrax toxin receptor 2 [Source:HGNC Symbol;Acc:21732]
ENSG00000198250	ANTXRL	anthrax toxin receptor-like [Source:HGNC Symbol;Acc:27277]
ENSG00000172671	ANUBL1	"AN1, ubiquitin-like, homolog (Xenopus laevis) [Source:HGNC Symbol;Acc:23504]"
ENSG00000109511	ANXA10	annexin A10 [Source:HGNC Symbol;Acc:534]
ENSG00000122359	ANXA11	annexin A11 [Source:HGNC Symbol;Acc:535]
ENSG00000104537	ANXA13	annexin A13 [Source:HGNC Symbol;Acc:536]
ENSG00000182718	ANXA2	annexin A2 pseudogene 1 [Source:HGNC Symbol;Acc:538]
ENSG00000164111	ANXA5	annexin A5 [Source:HGNC Symbol;Acc:543]
ENSG00000197043	ANXA6	annexin A6 [Source:HGNC Symbol;Acc:544]
ENSG00000138279	ANXA7	annexin A7 [Source:HGNC Symbol;Acc:545]
ENSG00000165097	AOF1	lysine (K)-specific demethylase 1B [Source:HGNC Symbol;Acc:21577]
ENSG00000205673	AP000569.2	
ENSG00000219529	AP000580.2	
ENSG00000212093	AP000807.2	
ENSG00000213305	AP000857.1	
ENSG00000214306	AP001024.1	Putative uncharacterized protein ENSP00000381143 Fragment  [Source:UniProtKB/TrEMBL;Acc:A8MWL9]
ENSG00000215384	AP001025.2	
ENSG00000153081	AP001120.1	NPIP-like protein ENSP00000283050  [Source:UniProtKB/Swiss-Prot;Acc:A6NHP6]
ENSG00000214659	AP001266.3	
ENSG00000167279	AP001267.2	Putative uncharacterized protein ENSP00000300681  [Source:UniProtKB/TrEMBL;Acc:B7WPF1]
ENSG00000213153	AP001979.1	
ENSG00000179240	AP002360.3	Putative uncharacterized protein FLJ37770  [Source:UniProtKB/Swiss-Prot;Acc:Q3ZCU0]
ENSG00000212089	AP002490.1	
ENSG00000181273	AP002826.1	Olfactory receptor 5AK2  [Source:UniProtKB/Swiss-Prot;Acc:Q8NH90]
ENSG00000213234	AP002884.4	
ENSG00000204456	AP003122.2	Putative uncharacterized protein ENSP00000365141 Fragment  [Source:UniProtKB/TrEMBL;Acc:C9IY42]
ENSG00000213333	AP003175.1	
ENSG00000160172	AP003716.1	Putative protein FAM86C-like 2  [Source:UniProtKB/Swiss-Prot;Acc:A6NEL3]
ENSG00000176205	AP003778.4	
ENSG00000197188	AP003781.2	
ENSG00000221565	AP004242.1	
ENSG00000196779	AP004247.1	Seven transmembrane helix receptor  [Source:UniProtKB/TrEMBL;Acc:Q8NGQ7]
ENSG00000204449	AP004607.1	Putative uncharacterized protein ENSP00000396557  [Source:UniProtKB/TrEMBL;Acc:C9JC75]
ENSG00000215214	AP005058.1	
ENSG00000168738	AP005117.2	Uncharacterized protein C18orf58  [Source:UniProtKB/Swiss-Prot;Acc:Q8NAR6]
ENSG00000204455	AP005435.1	Tripartite motif-containing protein ENSP00000309378  [Source:UniProtKB/Swiss-Prot;Acc:A6NDQ2]
ENSG00000215527	AP005482.3	Putative uncharacterized protein ENSP00000383356  [Source:UniProtKB/TrEMBL;Acc:A8MV45]
ENSG00000166007	AP005597.1	Tripartite motif-containing protein ENSP00000311270  [Source:UniProtKB/Swiss-Prot;Acc:A6NCD1]
ENSG00000100280	AP1B1	"adaptor-related protein complex 1, beta 1 subunit [Source:HGNC Symbol;Acc:554]"
ENSG00000166747	AP1G1	"adaptor-related protein complex 1, gamma 1 subunit [Source:HGNC Symbol;Acc:555]"
ENSG00000213983	AP1G2	"adaptor-related protein complex 1, gamma 2 subunit [Source:HGNC Symbol;Acc:556]"
ENSG00000006114	AP1GBP1	"synergin, gamma [Source:HGNC Symbol;Acc:557]"
ENSG00000072958	AP1M1	"adaptor-related protein complex 1, mu 1 subunit [Source:HGNC Symbol;Acc:13667]"
ENSG00000106367	AP1S1	"adaptor-related protein complex 1, sigma 1 subunit [Source:HGNC Symbol;Acc:559]"
ENSG00000196961	AP2A1	"adaptor-related protein complex 2, alpha 1 subunit [Source:HGNC Symbol;Acc:561]"
ENSG00000006125	AP2B1	"adaptor-related protein complex 2, beta 1 subunit [Source:HGNC Symbol;Acc:563]"
ENSG00000161203	AP2M1	"adaptor-related protein complex 2, mu 1 subunit [Source:HGNC Symbol;Acc:564]"
ENSG00000042753	AP2S1	"adaptor-related protein complex 2, sigma 1 subunit [Source:HGNC Symbol;Acc:565]"
ENSG00000132842	AP3B1	"adaptor-related protein complex 3, beta 1 subunit [Source:HGNC Symbol;Acc:566]"
ENSG00000065000	AP3D1	"adaptor-related protein complex 3, delta 1 subunit [Source:HGNC Symbol;Acc:568]"
ENSG00000185009	AP3M1	"adaptor-related protein complex 3, mu 1 subunit [Source:HGNC Symbol;Acc:569]"
ENSG00000070718	AP3M2	"adaptor-related protein complex 3, mu 2 subunit [Source:HGNC Symbol;Acc:570]"
ENSG00000177879	AP3S1	"adaptor-related protein complex 3, sigma 1 subunit [Source:HGNC Symbol;Acc:2013]"
ENSG00000157823	AP3S2	"adaptor-related protein complex 3, sigma 2 subunit [Source:HGNC Symbol;Acc:571]"
ENSG00000134262	AP4B1	"adaptor-related protein complex 4, beta 1 subunit [Source:HGNC Symbol;Acc:572]"
ENSG00000221838	AP4M1	"adaptor-related protein complex 4, mu 1 subunit [Source:HGNC Symbol;Acc:574]"
ENSG00000100478	AP4S1	"adaptor-related protein complex 4, sigma 1 subunit [Source:HGNC Symbol;Acc:575]"
ENSG00000011132	APBA3	"amyloid beta (A4) precursor protein-binding, family A, member 3 [Source:HGNC Symbol;Acc:580]"
ENSG00000166313	APBB1	"amyloid beta (A4) precursor protein-binding, family B, member 1 (Fe65) [Source:HGNC Symbol;Acc:581]"
ENSG00000077420	APBB1IP	"amyloid beta (A4) precursor protein-binding, family B, member 1 interacting protein [Source:HGNC Symbol;Acc:17379]"
ENSG00000163697	APBB2	"amyloid beta (A4) precursor protein-binding, family B, member 2 [Source:HGNC Symbol;Acc:582]"
ENSG00000134982	APC	adenomatous polyposis coli [Source:HGNC Symbol;Acc:583]
ENSG00000154856	APCDD1	adenomatosis polyposis coli down-regulated 1 [Source:HGNC Symbol;Acc:15718]
ENSG00000132703	APCS	"amyloid P component, serum [Source:HGNC Symbol;Acc:584]"
ENSG00000100823	APEX1	APEX nuclease (multifunctional DNA repair enzyme) 1 [Source:HGNC Symbol;Acc:587]
ENSG00000169188	APEX2	APEX nuclease (apurinic/apyrimidinic endonuclease) 2 [Source:HGNC Symbol;Acc:17889]
ENSG00000117362	APH1A	anterior pharynx defective 1 homolog A (C. elegans) [Source:HGNC Symbol;Acc:29509]
ENSG00000149089	APIP	APAF1 interacting protein [Source:HGNC Symbol;Acc:17581]
ENSG00000175279	APITD1	"apoptosis-inducing, TAF9-like domain 1 [Source:HGNC Symbol;Acc:23163]"
ENSG00000169621	APLF	aprataxin and PNKP like factor [Source:HGNC Symbol;Acc:28724]
ENSG00000134817	APLNR	apelin receptor [Source:HGNC Symbol;Acc:339]
ENSG00000105290	APLP1	amyloid beta (A4) precursor-like protein 1 [Source:HGNC Symbol;Acc:597]
ENSG00000084234	APLP2	amyloid beta (A4) precursor-like protein 2 [Source:HGNC Symbol;Acc:598]
ENSG00000118137	APOA1	apolipoprotein A-I [Source:HGNC Symbol;Acc:600]
ENSG00000163382	APOA1BP	apolipoprotein A-I binding protein [Source:HGNC Symbol;Acc:18453]
ENSG00000128383	APOBEC3A	"apolipoprotein B mRNA editing enzyme, catalytic polypeptide-like 3A [Source:HGNC Symbol;Acc:17343]"
ENSG00000179750	APOBEC3B	"apolipoprotein B mRNA editing enzyme, catalytic polypeptide-like 3B [Source:HGNC Symbol;Acc:17352]"
ENSG00000128313	APOL5	"apolipoprotein L, 5 [Source:HGNC Symbol;Acc:14869]"
ENSG00000178878	APOLD1	apolipoprotein L domain containing 1 [Source:HGNC Symbol;Acc:25268]
ENSG00000204444	APOM	apolipoprotein M [Source:HGNC Symbol;Acc:13916]
ENSG00000142192	APP	amyloid beta (A4) precursor protein [Source:HGNC Symbol;Acc:620]
ENSG00000062725	APPBP2	amyloid beta precursor protein (cytoplasmic tail) binding protein 2 [Source:HGNC Symbol;Acc:622]
ENSG00000157500	APPL1	"adaptor protein, phosphotyrosine interaction, PH domain and leucine zipper containing 1 [Source:HGNC Symbol;Acc:24035]"
ENSG00000136044	APPL2	"adaptor protein, phosphotyrosine interaction, PH domain and leucine zipper containing 2 [Source:HGNC Symbol;Acc:18242]"
ENSG00000198931	APRT	adenine phosphoribosyltransferase [Source:HGNC Symbol;Acc:626]
ENSG00000137074	APTX	aprataxin [Source:HGNC Symbol;Acc:15984]
ENSG00000171885	AQP4	aquaporin 4 [Source:HGNC Symbol;Acc:637]
ENSG00000103569	AQP9	aquaporin 9 [Source:HGNC Symbol;Acc:643]
ENSG00000078061	ARAF	v-raf murine sarcoma 3611 viral oncogene homolog [Source:HGNC Symbol;Acc:646]
ENSG00000186635	ARAP1	"ArfGAP with RhoGAP domain, ankyrin repeat and PH domain 1 [Source:HGNC Symbol;Acc:16925]"
ENSG00000095139	ARCN1	archain 1 [Source:HGNC Symbol;Acc:649]
ENSG00000102030	ARD1A	"N(alpha)-acetyltransferase 10, NatA catalytic subunit [Source:HGNC Symbol;Acc:18704]"
ENSG00000109321	AREG	amphiregulin [Source:HGNC Symbol;Acc:651]
ENSG00000205595	AREGB	amphiregulin B [Source:HGNC Symbol;Acc:34509]
ENSG00000143761	ARF1	ADP-ribosylation factor 1 [Source:HGNC Symbol;Acc:652]
ENSG00000134287	ARF3	ADP-ribosylation factor 3 [Source:HGNC Symbol;Acc:654]
ENSG00000168374	ARF4	ADP-ribosylation factor 4 [Source:HGNC Symbol;Acc:655]
ENSG00000165527	ARF6	ADP-ribosylation factor 6 [Source:HGNC Symbol;Acc:659]
ENSG00000101199	ARFGAP1	ADP-ribosylation factor GTPase activating protein 1 [Source:HGNC Symbol;Acc:15852]
ENSG00000149182	ARFGAP2	ADP-ribosylation factor GTPase activating protein 2 [Source:HGNC Symbol;Acc:13504]
ENSG00000066777	ARFGEF1	ADP-ribosylation factor guanine nucleotide-exchange factor 1(brefeldin A-inhibited) [Source:HGNC Symbol;Acc:15772]
ENSG00000164144	ARFIP1	ADP-ribosylation factor interacting protein 1 [Source:HGNC Symbol;Acc:21496]
ENSG00000101246	ARFRP1	ADP-ribosylation factor related protein 1 [Source:HGNC Symbol;Acc:662]
ENSG00000081181	ARG2	"arginase, type II [Source:HGNC Symbol;Acc:664]"
ENSG00000134884	ARGLU1	arginine and glutamate rich 1 [Source:HGNC Symbol;Acc:25482]
ENSG00000071205	ARHGAP10	Rho GTPase activating protein 10 [Source:HGNC Symbol;Acc:26099]
ENSG00000198826	ARHGAP11A	Rho GTPase activating protein 11A [Source:HGNC Symbol;Acc:15783]
ENSG00000187951	ARHGAP11B	Rho GTPase activating protein 11B [Source:HGNC Symbol;Acc:15782]
ENSG00000165322	ARHGAP12	Rho GTPase activating protein 12 [Source:HGNC Symbol;Acc:16348]
ENSG00000140750	ARHGAP17	Rho GTPase activating protein 17 [Source:HGNC Symbol;Acc:18239]
ENSG00000146376	ARHGAP18	Rho GTPase activating protein 18 [Source:HGNC Symbol;Acc:21035]
ENSG00000137727	ARHGAP20	Rho GTPase activating protein 20 [Source:HGNC Symbol;Acc:18357]
ENSG00000163219	ARHGAP25	Rho GTPase activating protein 25 [Source:HGNC Symbol;Acc:28951]
ENSG00000145819	ARHGAP26	Rho GTPase activating protein 26 [Source:HGNC Symbol;Acc:17073]
ENSG00000088756	ARHGAP28	Rho GTPase activating protein 28 [Source:HGNC Symbol;Acc:25509]
ENSG00000137962	ARHGAP29	Rho GTPase activating protein 29 [Source:HGNC Symbol;Acc:30207]
ENSG00000100852	ARHGAP5	Rho GTPase activating protein 5 [Source:HGNC Symbol;Acc:675]
ENSG00000047648	ARHGAP6	Rho GTPase activating protein 6 [Source:HGNC Symbol;Acc:676]
ENSG00000123329	ARHGAP9	Rho GTPase activating protein 9 [Source:HGNC Symbol;Acc:14130]
ENSG00000076928	ARHGEF1	Rho guanine nucleotide exchange factor (GEF) 1 [Source:HGNC Symbol;Acc:681]
ENSG00000104728	ARHGEF10	Rho guanine nucleotide exchange factor (GEF) 10 [Source:HGNC Symbol;Acc:14103]
ENSG00000132694	ARHGEF11	Rho guanine nucleotide exchange factor (GEF) 11 [Source:HGNC Symbol;Acc:14580]
ENSG00000196914	ARHGEF12	Rho guanine nucleotide exchange factor (GEF) 12 [Source:HGNC Symbol;Acc:14193]
ENSG00000050327	ARHGEF5	Rho guanine nucleotide exchange factor (GEF) 5 [Source:HGNC Symbol;Acc:13209]
ENSG00000213214	ARHGEF5L	Rho guanine nucleotide exchange factor (GEF) 5-like [Source:HGNC Symbol;Acc:33846]
ENSG00000129675	ARHGEF6	Rac/Cdc42 guanine nucleotide exchange factor (GEF) 6 [Source:HGNC Symbol;Acc:685]
ENSG00000102606	ARHGEF7	Rho guanine nucleotide exchange factor (GEF) 7 [Source:HGNC Symbol;Acc:15607]
ENSG00000117713	ARID1A	AT rich interactive domain 1A (SWI-like) [Source:HGNC Symbol;Acc:11110]
ENSG00000049618	ARID1B	AT rich interactive domain 1B (SWI1-like) [Source:HGNC Symbol;Acc:18040]
ENSG00000189079	ARID2	"AT rich interactive domain 2 (ARID, RFX-like) [Source:HGNC Symbol;Acc:18037]"
ENSG00000179361	ARID3B	AT rich interactive domain 3B (BRIGHT-like) [Source:HGNC Symbol;Acc:14350]
ENSG00000032219	ARID4A	AT rich interactive domain 4A (RBP1-like) [Source:HGNC Symbol;Acc:9885]
ENSG00000054267	ARID4B	AT rich interactive domain 4B (RBP1-like) [Source:HGNC Symbol;Acc:15550]
ENSG00000150347	ARID5B	AT rich interactive domain 5B (MRF1-like) [Source:HGNC Symbol;Acc:17362]
ENSG00000166233	ARIH1	microRNA 630 [Source:HGNC Symbol;Acc:32886]
ENSG00000177479	ARIH2	ariadne homolog 2 (Drosophila) [Source:HGNC Symbol;Acc:690]
ENSG00000120805	ARL1	ADP-ribosylation factor-like 1 [Source:HGNC Symbol;Acc:692]
ENSG00000174225	ARL13A	ADP-ribosylation factor-like 13A [Source:HGNC Symbol;Acc:31709]
ENSG00000169379	ARL13B	ADP-ribosylation factor-like 13B [Source:HGNC Symbol;Acc:25419]
ENSG00000185305	ARL15	ADP-ribosylation factor-like 15 [Source:HGNC Symbol;Acc:25945]
ENSG00000214087	ARL16	ADP-ribosylation factor-like 16 [Source:HGNC Symbol;Acc:27902]
ENSG00000185829	ARL17P1	ADP-ribosylation factor-like 17B [Source:HGNC Symbol;Acc:32387]
ENSG00000138175	ARL3	ADP-ribosylation factor-like 3 [Source:HGNC Symbol;Acc:694]
ENSG00000122644	ARL4A	ADP-ribosylation factor-like 4A [Source:HGNC Symbol;Acc:695]
ENSG00000188042	ARL4C	ADP-ribosylation factor-like 4C [Source:HGNC Symbol;Acc:698]
ENSG00000122872	ARL4P	ADP-ribosylation factor-like 4 pseudogene [Source:HGNC Symbol;Acc:17741]
ENSG00000162980	ARL5A	ADP-ribosylation factor-like 5A [Source:HGNC Symbol;Acc:696]
ENSG00000165997	ARL5B	ADP-ribosylation factor-like 5B [Source:HGNC Symbol;Acc:23052]
ENSG00000113966	ARL6	ADP-ribosylation factor-like 6 [Source:HGNC Symbol;Acc:13210]
ENSG00000170540	ARL6IP1	ADP-ribosylation factor-like 6 interacting protein 1 [Source:HGNC Symbol;Acc:697]
ENSG00000144746	ARL6IP5	ADP-ribosylation-like factor 6 interacting protein 5 [Source:HGNC Symbol;Acc:16937]
ENSG00000177917	ARL6IP6	ADP-ribosylation-like factor 6 interacting protein 6 [Source:HGNC Symbol;Acc:24048]
ENSG00000134108	ARL8B	ADP-ribosylation factor-like 8B [Source:HGNC Symbol;Acc:25564]
ENSG00000196503	ARL9	ADP-ribosylation factor-like 9 [Source:HGNC Symbol;Acc:23592]
ENSG00000104442	ARMC1	armadillo repeat containing 1 [Source:HGNC Symbol;Acc:17684]
ENSG00000118690	ARMC2	armadillo repeat containing 2 [Source:HGNC Symbol;Acc:23045]
ENSG00000165309	ARMC3	armadillo repeat containing 3 [Source:HGNC Symbol;Acc:30964]
ENSG00000140691	ARMC5	armadillo repeat containing 5 [Source:HGNC Symbol;Acc:25781]
ENSG00000105676	ARMC6	armadillo repeat containing 6 [Source:HGNC Symbol;Acc:25049]
ENSG00000114098	ARMC8	armadillo repeat containing 8 [Source:HGNC Symbol;Acc:24999]
ENSG00000126947	ARMCX1	"armadillo repeat containing, X-linked 1 [Source:HGNC Symbol;Acc:18073]"
ENSG00000125962	ARMCX5	"armadillo repeat containing, X-linked 5 [Source:HGNC Symbol;Acc:25772]"
ENSG00000198960	ARMCX6	"armadillo repeat containing, X-linked 6 [Source:HGNC Symbol;Acc:26094]"
ENSG00000145050	ARMET	mesencephalic astrocyte-derived neurotrophic factor [Source:HGNC Symbol;Acc:15461]
ENSG00000143437	ARNT	aryl hydrocarbon receptor nuclear translocator [Source:HGNC Symbol;Acc:700]
ENSG00000172379	ARNT2	aryl-hydrocarbon receptor nuclear translocator 2 [Source:HGNC Symbol;Acc:16876]
ENSG00000133794	ARNTL	aryl hydrocarbon receptor nuclear translocator-like [Source:HGNC Symbol;Acc:701]
ENSG00000029153	ARNTL2	aryl hydrocarbon receptor nuclear translocator-like 2 [Source:HGNC Symbol;Acc:18984]
ENSG00000163466	ARPC2	"actin related protein 2/3 complex, subunit 2, 34kDa [Source:HGNC Symbol;Acc:705]"
ENSG00000111229	ARPC3	"actin related protein 2/3 complex, subunit 3, 21kDa [Source:HGNC Symbol;Acc:706]"
ENSG00000162704	ARPC5	"actin related protein 2/3 complex, subunit 5, 16kDa [Source:HGNC Symbol;Acc:708]"
ENSG00000136950	ARPC5L	"actin related protein 2/3 complex, subunit 5-like [Source:HGNC Symbol;Acc:23366]"
ENSG00000172995	ARPP-21	cAMP-regulated phosphoprotein 21 (ARPP-21)(Thymocyte cAMP-regulated phosphoprotein) [Source:UniProtKB/Swiss-Prot;Acc:Q9UBL0]
ENSG00000128989	ARPP19	"cAMP-regulated phosphoprotein, 19kDa [Source:HGNC Symbol;Acc:16967]"
ENSG00000197070	ARRDC1	arrestin domain containing 1 [Source:HGNC Symbol;Acc:28633]
ENSG00000113369	ARRDC3	arrestin domain containing 3 [Source:HGNC Symbol;Acc:29263]
ENSG00000140450	ARRDC4	arrestin domain containing 4 [Source:HGNC Symbol;Acc:28087]
ENSG00000113273	ARSB	arylsulfatase B [Source:HGNC Symbol;Acc:714]
ENSG00000183876	ARSI	"arylsulfatase family, member I [Source:HGNC Symbol;Acc:32521]"
ENSG00000164291	ARSK	"arylsulfatase family, member K [Source:HGNC Symbol;Acc:25239]"
ENSG00000156219	ART3	ADP-ribosyltransferase 3 [Source:HGNC Symbol;Acc:725]
ENSG00000111339	ART4	ADP-ribosyltransferase 4 (Dombrock blood group) [Source:HGNC Symbol;Acc:726]
ENSG00000117407	ARTN	artemin [Source:HGNC Symbol;Acc:727]
ENSG00000173409	ARV1	ARV1 homolog (S. cerevisiae) [Source:HGNC Symbol;Acc:29561]
ENSG00000104763	ASAH1	N-acylsphingosine amidohydrolase (acid ceramidase) 1 [Source:HGNC Symbol;Acc:735]
ENSG00000188611	ASAH2	N-acylsphingosine amidohydrolase (non-lysosomal ceramidase) 2 [Source:HGNC Symbol;Acc:18860]
ENSG00000072444	ASAH2C	N-acylsphingosine amidohydrolase (non-lysosomal ceramidase) 2C [Source:HGNC Symbol;Acc:23457]
ENSG00000153317	ASAP1	"ArfGAP with SH3 domain, ankyrin repeat and PH domain 1 [Source:HGNC Symbol;Acc:2720]"
ENSG00000151693	ASAP2	"ArfGAP with SH3 domain, ankyrin repeat and PH domain 2 [Source:HGNC Symbol;Acc:2721]"
ENSG00000088280	ASAP3	"ArfGAP with SH3 domain, ankyrin repeat and PH domain 3 [Source:HGNC Symbol;Acc:14987]"
ENSG00000165192	ASB11	ankyrin repeat and SOCS box-containing 11 [Source:HGNC Symbol;Acc:17186]
ENSG00000198881	ASB12	ankyrin repeat and SOCS box-containing 12 [Source:HGNC Symbol;Acc:19763]
ENSG00000196372	ASB13	ankyrin repeat and SOCS box-containing 13 [Source:HGNC Symbol;Acc:19765]
ENSG00000154007	ASB17	ankyrin repeat and SOCS box-containing 17 [Source:HGNC Symbol;Acc:19769]
ENSG00000182177	ASB18	ankyrin repeat and SOCS box-containing 18 [Source:HGNC Symbol;Acc:19770]
ENSG00000115239	ASB3	ankyrin repeat and SOCS box-containing 3 [Source:HGNC Symbol;Acc:16013]
ENSG00000164122	ASB5	ankyrin repeat and SOCS box-containing 5 [Source:HGNC Symbol;Acc:17180]
ENSG00000183475	ASB7	ankyrin repeat and SOCS box-containing 7 [Source:HGNC Symbol;Acc:17182]
ENSG00000177981	ASB8	ankyrin repeat and SOCS box-containing 8 [Source:HGNC Symbol;Acc:17183]
ENSG00000100325	ASCC2	activating signal cointegrator 1 complex subunit 2 [Source:HGNC Symbol;Acc:24103]
ENSG00000112249	ASCC3	activating signal cointegrator 1 complex subunit 3 [Source:HGNC Symbol;Acc:18697]
ENSG00000139352	ASCL1	achaete-scute complex homolog 1 (Drosophila) [Source:HGNC Symbol;Acc:738]
ENSG00000183734	ASCL2	achaete-scute complex homolog 2 (Drosophila) [Source:HGNC Symbol;Acc:739]
ENSG00000105011	ASF1B	ASF1 anti-silencing function 1 homolog B (S. cerevisiae) [Source:HGNC Symbol;Acc:20996]
ENSG00000141505	ASGR1	asialoglycoprotein receptor 1 [Source:HGNC Symbol;Acc:742]
ENSG00000116539	ASH1L	"ash1 (absent, small, or homeotic)-like (Drosophila) [Source:HGNC Symbol;Acc:19088]"
ENSG00000198356	ASNA1	"arsA arsenite transporter, ATP-binding, homolog 1 (bacterial) [Source:HGNC Symbol;Acc:752]"
ENSG00000138381	ASNSD1	asparagine synthetase domain containing 1 [Source:HGNC Symbol;Acc:24910]
ENSG00000108381	ASPA	aspartoacylase (Canavan disease) [Source:HGNC Symbol;Acc:756]
ENSG00000198363	ASPH	aspartate beta-hydroxylase [Source:HGNC Symbol;Acc:757]
ENSG00000066279	ASPM	"asp (abnormal spindle) homolog, microcephaly associated (Drosophila) [Source:HGNC Symbol;Acc:19048]"
ENSG00000106819	ASPN	asporin [Source:HGNC Symbol;Acc:14872]
ENSG00000034533	ASTE1	asteroid homolog 1 (Drosophila) [Source:HGNC Symbol;Acc:25021]
ENSG00000148219	ASTN2	astrotactin 2 [Source:HGNC Symbol;Acc:17021]
ENSG00000171456	ASXL1	additional sex combs like 1 (Drosophila) [Source:HGNC Symbol;Acc:18318]
ENSG00000143970	ASXL2	additional sex combs like 2 (Drosophila) [Source:HGNC Symbol;Acc:23805]
ENSG00000138138	ATAD1	"ATPase family, AAA domain containing 1 [Source:HGNC Symbol;Acc:25903]"
ENSG00000156802	ATAD2	"ATPase family, AAA domain containing 2 [Source:HGNC Symbol;Acc:30123]"
ENSG00000176208	ATAD5	"ATPase family, AAA domain containing 5 [Source:HGNC Symbol;Acc:25752]"
ENSG00000140836	ATBF1	zinc finger homeobox 3 [Source:HGNC Symbol;Acc:777]
ENSG00000107669	ATE1	arginyltransferase 1 [Source:HGNC Symbol;Acc:782]
ENSG00000123268	ATF1	activating transcription factor 1 [Source:HGNC Symbol;Acc:783]
ENSG00000115966	ATF2	activating transcription factor 2 [Source:HGNC Symbol;Acc:784]
ENSG00000128272	ATF4	activating transcription factor 4 (tax-responsive enhancer element B67) [Source:HGNC Symbol;Acc:786]
ENSG00000169136	ATF5	activating transcription factor 5 [Source:HGNC Symbol;Acc:790]
ENSG00000118217	ATF6	activating transcription factor 6 [Source:HGNC Symbol;Acc:791]
ENSG00000170653	ATF7	activating transcription factor 7 [Source:HGNC Symbol;Acc:792]
ENSG00000152348	ATG10	ATG10 autophagy related 10 homolog (S. cerevisiae) [Source:HGNC Symbol;Acc:20315]
ENSG00000145782	ATG12	ATG12 autophagy related 12 homolog (S. cerevisiae) [Source:HGNC Symbol;Acc:588]
ENSG00000066739	ATG2B	ATG2 autophagy related 2 homolog B (S. cerevisiae) [Source:HGNC Symbol;Acc:20187]
ENSG00000144848	ATG3	ATG3 autophagy related 3 homolog (S. cerevisiae) [Source:HGNC Symbol;Acc:20962]
ENSG00000101844	ATG4A	ATG4 autophagy related 4 homolog A (S. cerevisiae) [Source:HGNC Symbol;Acc:16489]
ENSG00000168397	ATG4B	ATG4 autophagy related 4 homolog B (S. cerevisiae) [Source:HGNC Symbol;Acc:20790]
ENSG00000125703	ATG4C	ATG4 autophagy related 4 homolog C (S. cerevisiae) [Source:HGNC Symbol;Acc:16040]
ENSG00000057663	ATG5	ATG5 autophagy related 5 homolog (S. cerevisiae) [Source:HGNC Symbol;Acc:589]
ENSG00000197548	ATG7	ATG7 autophagy related 7 homolog (S. cerevisiae) [Source:HGNC Symbol;Acc:16935]
ENSG00000138363	ATIC	5-aminoimidazole-4-carboxamide ribonucleotide formyltransferase/IMP cyclohydrolase [Source:HGNC Symbol;Acc:794]
ENSG00000198513	ATL1	atlastin GTPase 1 [Source:HGNC Symbol;Acc:11231]
ENSG00000119787	ATL2	atlastin GTPase 2 [Source:HGNC Symbol;Acc:24047]
ENSG00000149311	ATM	ataxia telangiectasia mutated [Source:HGNC Symbol;Acc:795]
ENSG00000166454	ATMIN	ATM interactor [Source:HGNC Symbol;Acc:29034]
ENSG00000111676	ATN1	atrophin 1 [Source:HGNC Symbol;Acc:3033]
ENSG00000179774	ATOH7	atonal homolog 7 (Drosophila) [Source:HGNC Symbol;Acc:13907]
ENSG00000145246	ATP10D	"ATPase, class V, type 10D [Source:HGNC Symbol;Acc:13549]"
ENSG00000068650	ATP11A	"ATPase, class VI, type 11A [Source:HGNC Symbol;Acc:13552]"
ENSG00000058063	ATP11B	"ATPase, class VI, type 11B [Source:HGNC Symbol;Acc:13553]"
ENSG00000075673	ATP12A	"ATPase, H+/K+ transporting, nongastric, alpha polypeptide [Source:HGNC Symbol;Acc:13816]"
ENSG00000105726	ATP13A1	ATPase type 13A1 [Source:HGNC Symbol;Acc:24215]
ENSG00000159363	ATP13A2	ATPase type 13A2 [Source:HGNC Symbol;Acc:30213]
ENSG00000127249	ATP13A4	ATPase type 13A4 [Source:HGNC Symbol;Acc:25422]
ENSG00000187527	ATP13A5	ATPase type 13A5 [Source:HGNC Symbol;Acc:31789]
ENSG00000163399	ATP1A1	"ATPase, Na+/K+ transporting, alpha 1 polypeptide [Source:HGNC Symbol;Acc:799]"
ENSG00000018625	ATP1A2	"ATPase, Na+/K+ transporting, alpha 2 (+) polypeptide [Source:HGNC Symbol;Acc:800]"
ENSG00000143153	ATP1B1	"ATPase, Na+/K+ transporting, beta 1 polypeptide [Source:HGNC Symbol;Acc:804]"
ENSG00000069849	ATP1B3	"ATPase, Na+/K+ transporting, beta 3 polypeptide [Source:HGNC Symbol;Acc:806]"
ENSG00000174437	ATP2A2	"ATPase, Ca++ transporting, cardiac muscle, slow twitch 2 [Source:HGNC Symbol;Acc:812]"
ENSG00000070961	ATP2B1	"ATPase, Ca++ transporting, plasma membrane 1 [Source:HGNC Symbol;Acc:814]"
ENSG00000017260	ATP2C1	"ATPase, Ca++ transporting, type 2C, member 1 [Source:HGNC Symbol;Acc:13211]"
ENSG00000152234	ATP5A1	"ATP synthase, H+ transporting, mitochondrial F1 complex, alpha subunit 1, cardiac muscle [Source:HGNC Symbol;Acc:823]"
ENSG00000110955	ATP5B	"ATP synthase, H+ transporting, mitochondrial F1 complex, beta polypeptide [Source:HGNC Symbol;Acc:830]"
ENSG00000165629	ATP5C1	"ATP synthase, H+ transporting, mitochondrial F1 complex, gamma polypeptide 1 [Source:HGNC Symbol;Acc:833]"
ENSG00000159199	ATP5G1	"ATP synthase, H+ transporting, mitochondrial F0 complex, subunit C1 (subunit 9) [Source:HGNC Symbol;Acc:841]"
ENSG00000135390	ATP5G2	"ATP synthase, H+ transporting, mitochondrial F0 complex, subunit C2 (subunit 9) [Source:HGNC Symbol;Acc:842]"
ENSG00000154518	ATP5G3	"ATP synthase, H+ transporting, mitochondrial F0 complex, subunit C3 (subunit 9) [Source:HGNC Symbol;Acc:843]"
ENSG00000154723	ATP5J	"ATP synthase, H+ transporting, mitochondrial F0 complex, subunit F6 [Source:HGNC Symbol;Acc:847]"
ENSG00000167283	ATP5L	"ATP synthase, H+ transporting, mitochondrial F0 complex, subunit G [Source:HGNC Symbol;Acc:14247]"
ENSG00000105341	ATP5SL	ATP5S-like [Source:HGNC Symbol;Acc:25496]
ENSG00000071553	ATP6AP1	"ATPase, H+ transporting, lysosomal accessory protein 1 [Source:HGNC Symbol;Acc:868]"
ENSG00000205464	ATP6AP1L	"ATPase, H+ transporting, lysosomal accessory protein 1-like [Source:HGNC Symbol;Acc:28091]"
ENSG00000182220	ATP6AP2	"ATPase, H+ transporting, lysosomal accessory protein 2 [Source:HGNC Symbol;Acc:18305]"
ENSG00000033627	ATP6V0A1	"ATPase, H+ transporting, lysosomal V0 subunit a1 [Source:HGNC Symbol;Acc:865]"
ENSG00000185344	ATP6V0A2	"ATPase, H+ transporting, lysosomal V0 subunit a2 [Source:HGNC Symbol;Acc:18481]"
ENSG00000105929	ATP6V0A4	"ATPase, H+ transporting, lysosomal V0 subunit a4 [Source:HGNC Symbol;Acc:866]"
ENSG00000117410	ATP6V0B	"ATPase, H+ transporting, lysosomal 21kDa, V0 subunit b [Source:HGNC Symbol;Acc:861]"
ENSG00000185883	ATP6V0C	"ATPase, H+ transporting, lysosomal 16kDa, V0 subunit c [Source:HGNC Symbol;Acc:855]"
ENSG00000113732	ATP6V0E1	"ATPase, H+ transporting, lysosomal 9kDa, V0 subunit e1 [Source:HGNC Symbol;Acc:863]"
ENSG00000114573	ATP6V1A	"ATPase, H+ transporting, lysosomal 70kDa, V1 subunit A [Source:HGNC Symbol;Acc:851]"
ENSG00000116039	ATP6V1B1	"ATPase, H+ transporting, lysosomal 56/58kDa, V1 subunit B1 [Source:HGNC Symbol;Acc:853]"
ENSG00000147416	ATP6V1B2	"ATPase, H+ transporting, lysosomal 56/58kDa, V1 subunit B2 [Source:HGNC Symbol;Acc:854]"
ENSG00000155097	ATP6V1C1	"ATPase, H+ transporting, lysosomal 42kDa, V1 subunit C1 [Source:HGNC Symbol;Acc:856]"
ENSG00000100554	ATP6V1D	"ATPase, H+ transporting, lysosomal 34kDa, V1 subunit D [Source:HGNC Symbol;Acc:13527]"
ENSG00000171142	ATP6V1E2	"ATPase, H+ transporting, lysosomal 31kDa, V1 subunit E2 [Source:HGNC Symbol;Acc:18125]"
ENSG00000128524	ATP6V1F	"ATPase, H+ transporting, lysosomal 14kDa, V1 subunit F [Source:HGNC Symbol;Acc:16832]"
ENSG00000136888	ATP6V1G1	"ATPase, H+ transporting, lysosomal 13kDa, V1 subunit G1 [Source:HGNC Symbol;Acc:864]"
ENSG00000151418	ATP6V1G3	"ATPase, H+ transporting, lysosomal 13kDa, V1 subunit G3 [Source:HGNC Symbol;Acc:18265]"
ENSG00000047249	ATP6V1H	"ATPase, H+ transporting, lysosomal 50/57kDa, V1 subunit H [Source:HGNC Symbol;Acc:18303]"
ENSG00000165240	ATP7A	"ATPase, Cu++ transporting, alpha polypeptide [Source:HGNC Symbol;Acc:869]"
ENSG00000143515	ATP8B2	"ATPase, class I, type 8B, member 2 [Source:HGNC Symbol;Acc:13534]"
ENSG00000104043	ATP8B4	"ATPase, class I, type 8B, member 4 [Source:HGNC Symbol;Acc:13536]"
ENSG00000054793	ATP9A	"ATPase, class II, type 9A [Source:HGNC Symbol;Acc:13540]"
ENSG00000171953	ATPAF2	ATP synthase mitochondrial F1 complex assembly factor 2 [Source:HGNC Symbol;Acc:18802]
ENSG00000134146	ATPBD4	ATP binding domain 4 [Source:HGNC Symbol;Acc:30543]
ENSG00000130770	ATPIF1	ATPase inhibitory factor 1 [Source:HGNC Symbol;Acc:871]
ENSG00000175054	ATR	ataxia telangiectasia and Rad3 related [Source:HGNC Symbol;Acc:882]
ENSG00000164053	ATRIP	ATR interacting protein [Source:HGNC Symbol;Acc:33499]
ENSG00000088812	ATRN	attractin [Source:HGNC Symbol;Acc:885]
ENSG00000130638	ATXN10	ataxin 10 [Source:HGNC Symbol;Acc:10549]
ENSG00000066427	ATXN3	ataxin 3 [Source:HGNC Symbol;Acc:7106]
ENSG00000123594	ATXN3L	ataxin 3-like [Source:HGNC Symbol;Acc:24173]
ENSG00000163635	ATXN7	ataxin 7 [Source:HGNC Symbol;Acc:10560]
ENSG00000162650	ATXN7L2	ataxin 7-like 2 [Source:HGNC Symbol;Acc:28713]
ENSG00000087152	ATXN7L3	ataxin 7-like 3 [Source:HGNC Symbol;Acc:25416]
ENSG00000148090	AUH	AU RNA binding protein/enoyl-Coenzyme A hydratase [Source:HGNC Symbol;Acc:890]
ENSG00000115307	AUP1	ancient ubiquitous protein 1 [Source:HGNC Symbol;Acc:891]
ENSG00000087586	AURKA	aurora kinase A [Source:HGNC Symbol;Acc:11393]
ENSG00000178999	AURKB	aurora kinase B [Source:HGNC Symbol;Acc:11390]
ENSG00000158321	AUTS2	autism susceptibility candidate 2 [Source:HGNC Symbol;Acc:14262]
ENSG00000169857	AVEN	"apoptosis, caspase activation inhibitor [Source:HGNC Symbol;Acc:13509]"
ENSG00000105778	AVL9	AVL9 homolog (S. cerevisiase) [Source:HGNC Symbol;Acc:28994]
ENSG00000119986	AVPI1	arginine vasopressin-induced 1 [Source:HGNC Symbol;Acc:30898]
ENSG00000204195	AWAT1	acyl-CoA wax alcohol acyltransferase 1 [Source:HGNC Symbol;Acc:23252]
ENSG00000147160	AWAT2	acyl-CoA wax alcohol acyltransferase 2 [Source:HGNC Symbol;Acc:23251]
ENSG00000168646	AXIN2	axin 2 [Source:HGNC Symbol;Acc:904]
ENSG00000163512	AZI2	5-azacytidine induced 2 [Source:HGNC Symbol;Acc:24002]
ENSG00000155096	AZIN1	antizyme inhibitor 1 [Source:HGNC Symbol;Acc:16432]
ENSG00000169255	B3GALNT1	"beta-1,3-N-acetylgalactosaminyltransferase 1 (globoside blood group) [Source:HGNC Symbol;Acc:918]"
ENSG00000162885	B3GALNT2	"beta-1,3-N-acetylgalactosaminyltransferase 2 [Source:HGNC Symbol;Acc:28596]"
ENSG00000187676	B3GALTL	"beta 1,3-galactosyltransferase-like [Source:HGNC Symbol;Acc:20207]"
ENSG00000149541	B3GAT3	"beta-1,3-glucuronyltransferase 3 (glucuronosyltransferase I) [Source:HGNC Symbol;Acc:923]"
ENSG00000170340	B3GNT1	"UDP-GlcNAc:betaGal beta-1,3-N-acetylglucosaminyltransferase 1 [Source:HGNC Symbol;Acc:15685]"
ENSG00000176597	B3GNT5	"UDP-GlcNAc:betaGal beta-1,3-N-acetylglucosaminyltransferase 5 [Source:HGNC Symbol;Acc:15684]"
ENSG00000198488	B3GNT6	"UDP-GlcNAc:betaGal beta-1,3-N-acetylglucosaminyltransferase 6 (core 3 synthase) [Source:HGNC Symbol;Acc:24141]"
ENSG00000182272	B4GALNT4	"beta-1,4-N-acetyl-galactosaminyl transferase 4 [Source:HGNC Symbol;Acc:26315]"
ENSG00000086062	B4GALT1	"UDP-Gal:betaGlcNAc beta 1,4- galactosyltransferase, polypeptide 1 [Source:HGNC Symbol;Acc:924]"
ENSG00000117411	B4GALT2	"UDP-Gal:betaGlcNAc beta 1,4- galactosyltransferase, polypeptide 2 [Source:HGNC Symbol;Acc:925]"
ENSG00000158850	B4GALT3	"UDP-Gal:betaGlcNAc beta 1,4- galactosyltransferase, polypeptide 3 [Source:HGNC Symbol;Acc:926]"
ENSG00000121578	B4GALT4	"UDP-Gal:betaGlcNAc beta 1,4- galactosyltransferase, polypeptide 4 [Source:HGNC Symbol;Acc:927]"
ENSG00000118276	B4GALT6	"UDP-Gal:betaGlcNAc beta 1,4- galactosyltransferase, polypeptide 6 [Source:HGNC Symbol;Acc:929]"
ENSG00000027847	B4GALT7	"xylosylprotein beta 1,4-galactosyltransferase, polypeptide 7 (galactosyltransferase I) [Source:HGNC Symbol;Acc:930]"
ENSG00000123810	B9D2	B9 protein domain 2 [Source:HGNC Symbol;Acc:28636]
ENSG00000182240	BACE2	beta-site APP-cleaving enzyme 2 [Source:HGNC Symbol;Acc:934]
ENSG00000156273	BACH1	"BTB and CNC homology 1, basic leucine zipper transcription factor 1 [Source:HGNC Symbol;Acc:935]"
ENSG00000112182	BACH2	"BTB and CNC homology 1, basic leucine zipper transcription factor 2 [Source:HGNC Symbol;Acc:14078]"
ENSG00000107262	BAG1	BCL2-associated athanogene [Source:HGNC Symbol;Acc:937]
ENSG00000112208	BAG2	BCL2-associated athanogene 2 [Source:HGNC Symbol;Acc:938]
ENSG00000151929	BAG3	BCL2-associated athanogene 3 [Source:HGNC Symbol;Acc:939]
ENSG00000166170	BAG5	BCL2-associated athanogene 5 [Source:HGNC Symbol;Acc:941]
ENSG00000121753	BAI2	brain-specific angiogenesis inhibitor 2 [Source:HGNC Symbol;Acc:944]
ENSG00000135298	BAI3	brain-specific angiogenesis inhibitor 3 [Source:HGNC Symbol;Acc:945]
ENSG00000175866	BAIAP2	BAI1-associated protein 2 [Source:HGNC Symbol;Acc:947]
ENSG00000006453	BAIAP2L1	BAI1-associated protein 2-like 1 [Source:HGNC Symbol;Acc:21649]
ENSG00000095739	BAMBI	BMP and activin membrane-bound inhibitor homolog (Xenopus laevis) [Source:HGNC Symbol;Acc:30251]
ENSG00000175334	BANF1	barrier to autointegration factor 1 [Source:HGNC Symbol;Acc:17397]
ENSG00000125888	BANF2	barrier to autointegration factor 2 [Source:HGNC Symbol;Acc:16172]
ENSG00000172530	BANP	BTG3 associated nuclear protein [Source:HGNC Symbol;Acc:13450]
ENSG00000163930	BAP1	BRCA1 associated protein-1 (ubiquitin carboxy-terminal hydrolase) [Source:HGNC Symbol;Acc:950]
ENSG00000138376	BARD1	BRCA1 associated RING domain 1 [Source:HGNC Symbol;Acc:952]
ENSG00000143032	BARHL2	BarH-like homeobox 2 [Source:HGNC Symbol;Acc:954]
ENSG00000043039	BARX2	BARX homeobox 2 [Source:HGNC Symbol;Acc:956]
ENSG00000176788	BASP1	"brain abundant, membrane attached signal protein 1 [Source:HGNC Symbol;Acc:957]"
ENSG00000204469	BAT2	HLA-B associated transcript-2  [Source:RefSeq peptide;Acc:NP_542417]
ENSG00000117523	BAT2D1	HLA-B associated transcript 2-like 2 [Source:HGNC Symbol;Acc:24903]
ENSG00000130723	BAT2L	HLA-B associated transcript 2-like 1 [Source:HGNC Symbol;Acc:28121]
ENSG00000204463	BAT3	Large proline-rich protein BAT3 (HLA-B-associated transcript 3)(Protein G3) [Source:UniProtKB/Swiss-Prot;Acc:P46379]
ENSG00000204438	BAT4	Protein BAT4 (HLA-B-associated transcript 4)(G5 protein)(G patch domain-containing protein 10)(Ankyrin repeat domain-containing protein 59) [Source:UniProtKB/Swiss-Prot;Acc:O95872]
ENSG00000204427	BAT5	Protein BAT5 (HLA-B-associated transcript 5)(Protein G5) [Source:UniProtKB/Swiss-Prot;Acc:O95870]
ENSG00000198604	BAZ1A	"bromodomain adjacent to zinc finger domain, 1A [Source:HGNC Symbol;Acc:960]"
ENSG00000009954	BAZ1B	"bromodomain adjacent to zinc finger domain, 1B [Source:HGNC Symbol;Acc:961]"
ENSG00000076108	BAZ2A	"bromodomain adjacent to zinc finger domain, 2A [Source:HGNC Symbol;Acc:962]"
ENSG00000105327	BBC3	BCL2 binding component 3 [Source:HGNC Symbol;Acc:17868]
ENSG00000179941	BBS10	Bardet-Biedl syndrome 10 [Source:HGNC Symbol;Acc:26291]
ENSG00000181004	BBS12	Bardet-Biedl syndrome 12 [Source:HGNC Symbol;Acc:26648]
ENSG00000125124	BBS2	Bardet-Biedl syndrome 2 [Source:HGNC Symbol;Acc:967]
ENSG00000140463	BBS4	Bardet-Biedl syndrome 4 [Source:HGNC Symbol;Acc:969]
ENSG00000122507	BBS9	Bardet-Biedl syndrome 9 [Source:HGNC Symbol;Acc:30000]
ENSG00000114439	BBX	bobby sox homolog (Drosophila) [Source:HGNC Symbol;Acc:14422]
ENSG00000185825	BCAP31	B-cell receptor-associated protein 31 [Source:HGNC Symbol;Acc:16695]
ENSG00000116752	BCAS2	breast carcinoma amplified sequence 2 [Source:HGNC Symbol;Acc:975]
ENSG00000141376	BCAS3	breast carcinoma amplified sequence 3 [Source:HGNC Symbol;Acc:14347]
ENSG00000124243	BCAS4	breast carcinoma amplified sequence 4 [Source:HGNC Symbol;Acc:14367]
ENSG00000060982	BCAT1	"branched chain aminotransferase 1, cytosolic [Source:HGNC Symbol;Acc:976]"
ENSG00000105552	BCAT2	"branched chain aminotransferase 2, mitochondrial [Source:HGNC Symbol;Acc:977]"
ENSG00000107949	BCCIP	BRCA2 and CDKN1A interacting protein [Source:HGNC Symbol;Acc:978]
ENSG00000186666	BCDIN3D	BCDIN3 domain containing [Source:HGNC Symbol;Acc:27050]
ENSG00000142867	BCL10	B-cell CLL/lymphoma 10 [Source:HGNC Symbol;Acc:989]
ENSG00000119866	BCL11A	B-cell CLL/lymphoma 11A (zinc finger protein) [Source:HGNC Symbol;Acc:13221]
ENSG00000127152	BCL11B	B-cell CLL/lymphoma 11B (zinc finger protein) [Source:HGNC Symbol;Acc:13222]
ENSG00000171552	BCL2L1	BCL2-like 1 [Source:HGNC Symbol;Acc:992]
ENSG00000153094	BCL2L11	BCL2-like 11 (apoptosis facilitator) [Source:HGNC Symbol;Acc:994]
ENSG00000126453	BCL2L12	BCL2-like 12 (proline rich) [Source:HGNC Symbol;Acc:13787]
ENSG00000099968	BCL2L13	BCL2-like 13 (apoptosis facilitator) [Source:HGNC Symbol;Acc:17164]
ENSG00000188761	BCL2L15	BCL2-like 15 [Source:HGNC Symbol;Acc:33624]
ENSG00000129473	BCL2L2	BCL2-like 2 [Source:HGNC Symbol;Acc:995]
ENSG00000175730	BCL2L7P1	BCL2-antagonist/killer 1 pseudogene 1 [Source:HGNC Symbol;Acc:996]
ENSG00000113916	BCL6	B-cell CLL/lymphoma 6 [Source:HGNC Symbol;Acc:1001]
ENSG00000110987	BCL7A	B-cell CLL/lymphoma 7A [Source:HGNC Symbol;Acc:1004]
ENSG00000106635	BCL7B	B-cell CLL/lymphoma 7B [Source:HGNC Symbol;Acc:1005]
ENSG00000116128	BCL9	B-cell CLL/lymphoma 9 [Source:HGNC Symbol;Acc:1008]
ENSG00000029363	BCLAF1	BCL2-associated transcription factor 1 [Source:HGNC Symbol;Acc:16863]
ENSG00000135697	BCMO1	"beta-carotene 15,15'-monooxygenase 1 [Source:HGNC Symbol;Acc:13815]"
ENSG00000197580	BCO2	beta-carotene oxygenase 2 [Source:HGNC Symbol;Acc:18503]
ENSG00000085185	BCORL1	BCL6 co-repressor-like 1 [Source:HGNC Symbol;Acc:25657]
ENSG00000186716	BCR	breakpoint cluster region [Source:HGNC Symbol;Acc:1014]
ENSG00000074582	BCS1L	BCS1-like (yeast) [Source:HGNC Symbol;Acc:1020]
ENSG00000161267	BDH1	"3-hydroxybutyrate dehydrogenase, type 1 [Source:HGNC Symbol;Acc:1027]"
ENSG00000164039	BDH2	"3-hydroxybutyrate dehydrogenase, type 2 [Source:HGNC Symbol;Acc:32389]"
ENSG00000100739	BDKRB1	bradykinin receptor B1 [Source:HGNC Symbol;Acc:1029]
ENSG00000168398	BDKRB2	bradykinin receptor B2 [Source:HGNC Symbol;Acc:1030]
ENSG00000176697	BDNF	brain-derived neurotrophic factor [Source:HGNC Symbol;Acc:1033]
ENSG00000145734	BDP1	"B double prime 1, subunit of RNA polymerase III transcription initiation factor IIIB [Source:HGNC Symbol;Acc:13652]"
ENSG00000178409	BEND3	BEN domain containing 3 [Source:HGNC Symbol;Acc:23040]
ENSG00000162373	BEND5	BEN domain containing 5 [Source:HGNC Symbol;Acc:25668]
ENSG00000151917	BEND6	BEN domain containing 6 [Source:HGNC Symbol;Acc:20871]
ENSG00000039987	BEST2	bestrophin 2 [Source:HGNC Symbol;Acc:17107]
ENSG00000127325	BEST3	bestrophin 3 [Source:HGNC Symbol;Acc:17105]
ENSG00000105829	BET1	blocked early in transport 1 homolog (S. cerevisiae) [Source:HGNC Symbol;Acc:14562]
ENSG00000173626	BET3L	BET3 like (S. cerevisiae) [Source:HGNC Symbol;Acc:21090]
ENSG00000102409	BEX4	"brain expressed, X-linked 4 [Source:HGNC Symbol;Acc:25475]"
ENSG00000103429	BFAR	bifunctional apoptosis regulator [Source:HGNC Symbol;Acc:17613]
ENSG00000125864	BFSP1	"beaded filament structural protein 1, filensin [Source:HGNC Symbol;Acc:1040]"
ENSG00000170819	BFSP2	"beaded filament structural protein 2, phakinin [Source:HGNC Symbol;Acc:1041]"
ENSG00000198908	BHLHB9	"basic helix-loop-helix domain containing, class B, 9 [Source:HGNC Symbol;Acc:29353]"
ENSG00000180828	BHLHE22	"basic helix-loop-helix family, member e22 [Source:HGNC Symbol;Acc:11963]"
ENSG00000134107	BHLHE40	"basic helix-loop-helix family, member e40 [Source:HGNC Symbol;Acc:1046]"
ENSG00000132840	BHMT2	betaine-homocysteine methyltransferase 2 [Source:HGNC Symbol;Acc:1048]
ENSG00000151746	BICD1	bicaudal D homolog 1 (Drosophila) [Source:HGNC Symbol;Acc:1049]
ENSG00000110934	BIN2	bridging integrator 2 [Source:HGNC Symbol;Acc:1053]
ENSG00000147439	BIN3	bridging integrator 3 [Source:HGNC Symbol;Acc:1054]
ENSG00000110330	BIRC2	baculoviral IAP repeat-containing 2 [Source:HGNC Symbol;Acc:590]
ENSG00000023445	BIRC3	baculoviral IAP repeat-containing 3 [Source:HGNC Symbol;Acc:591]
ENSG00000115760	BIRC6	baculoviral IAP repeat-containing 6 [Source:HGNC Symbol;Acc:13516]
ENSG00000134897	BIVM	"basic, immunoglobulin-like variable motif containing [Source:HGNC Symbol;Acc:16034]"
ENSG00000166619	BLCAP	bladder cancer associated protein [Source:HGNC Symbol;Acc:1055]
ENSG00000108578	BLMH	bleomycin hydrolase [Source:HGNC Symbol;Acc:1059]
ENSG00000135441	BLOC1S1	"biogenesis of lysosomal organelles complex-1, subunit 1 [Source:HGNC Symbol;Acc:4200]"
ENSG00000196072	BLOC1S2	"biogenesis of lysosomal organelles complex-1, subunit 2 [Source:HGNC Symbol;Acc:20984]"
ENSG00000090013	BLVRB	biliverdin reductase B (flavin reductase (NADPH)) [Source:HGNC Symbol;Acc:1063]
ENSG00000117475	BLZF1	basic leucine zipper nuclear factor 1 [Source:HGNC Symbol;Acc:1065]
ENSG00000104081	BMF	Bcl2 modifying factor [Source:HGNC Symbol;Acc:24132]
ENSG00000168283	BMI1	BMI1 polycomb ring finger oncogene [Source:HGNC Symbol;Acc:1066]
ENSG00000138756	BMP2K	BMP2 inducible kinase [Source:HGNC Symbol;Acc:18041]
ENSG00000125378	BMP4	bone morphogenetic protein 4 [Source:HGNC Symbol;Acc:1071]
ENSG00000112175	BMP5	bone morphogenetic protein 5 [Source:HGNC Symbol;Acc:1072]
ENSG00000101144	BMP7	bone morphogenetic protein 7 [Source:HGNC Symbol;Acc:1074]
ENSG00000164619	BMPER	BMP binding endothelial regulator [Source:HGNC Symbol;Acc:24154]
ENSG00000107779	BMPR1A	"bone morphogenetic protein receptor, type IA [Source:HGNC Symbol;Acc:1076]"
ENSG00000138696	BMPR1B	"bone morphogenetic protein receptor, type IB [Source:HGNC Symbol;Acc:1077]"
ENSG00000204177	BMS1P1	BMS1 pseudogene 1 [Source:HGNC Symbol;Acc:23649]
ENSG00000204172	BMS1P2	BMS1 pseudogene 2 [Source:HGNC Symbol;Acc:23650]
ENSG00000204164	BMS1P5	"ArfGAP with GTPase domain, ankyrin repeat and PH domain 9 [Source:HGNC Symbol;Acc:23463]"
ENSG00000198035	BMS1P6	BMS1 pseudogene 6 [Source:HGNC Symbol;Acc:23654]
ENSG00000102010	BMX	BMX non-receptor tyrosine kinase [Source:HGNC Symbol;Acc:1079]
ENSG00000140299	BNIP2	BCL2/adenovirus E1B 19kDa interacting protein 2 [Source:HGNC Symbol;Acc:1083]
ENSG00000104765	BNIP3L	BCL2/adenovirus E1B 19kDa interacting protein 3-like [Source:HGNC Symbol;Acc:1085]
ENSG00000163141	BNIPL	BCL2/adenovirus E1B 19kD interacting protein like [Source:HGNC Symbol;Acc:16976]
ENSG00000144857	BOC	Boc homolog (mouse) [Source:HGNC Symbol;Acc:17173]
ENSG00000145919	BOD1	biorientation of chromosomes in cell division 1 [Source:HGNC Symbol;Acc:25114]
ENSG00000038219	BOD1L	biorientation of chromosomes in cell division 1-like [Source:HGNC Symbol;Acc:31792]
ENSG00000163170	BOLA3	bolA homolog 3 (E. coli) [Source:HGNC Symbol;Acc:24415]
ENSG00000172331	BPGM	"2,3-bisphosphoglycerate mutase [Source:HGNC Symbol;Acc:1093]"
ENSG00000184459	BPIL2	bactericidal/permeability-increasing protein-like 2 [Source:HGNC Symbol;Acc:16503]
ENSG00000162813	BPNT1	"3'(2'), 5'-bisphosphate nucleotidase 1 [Source:HGNC Symbol;Acc:1096]"
ENSG00000171634	BPTF	bromodomain PHD finger transcription factor [Source:HGNC Symbol;Acc:3581]
ENSG00000157764	BRAF	v-raf murine sarcoma viral oncogene homolog B1 [Source:HGNC Symbol;Acc:1097]
ENSG00000089234	BRAP	BRCA1 associated protein [Source:HGNC Symbol;Acc:1099]
ENSG00000185515	BRCC3	"BRCA1/BRCA2-containing complex, subunit 3 [Source:HGNC Symbol;Acc:24185]"
ENSG00000100425	BRD1	bromodomain containing 1 [Source:HGNC Symbol;Acc:1102]
ENSG00000204256	BRD2	Bromodomain-containing protein 2 (Protein RING3)(O27.1.1) [Source:UniProtKB/Swiss-Prot;Acc:P25440]
ENSG00000166164	BRD7	bromodomain containing 7 [Source:HGNC Symbol;Acc:14310]
ENSG00000112983	BRD8	bromodomain containing 8 [Source:HGNC Symbol;Acc:19874]
ENSG00000028310	BRD9	bromodomain containing 9 [Source:HGNC Symbol;Acc:25818]
ENSG00000158019	BRE	brain and reproductive organ-expressed (TNFRSF1A modulator) [Source:HGNC Symbol;Acc:1106]
ENSG00000104221	BRF2	"BRF2, subunit of RNA polymerase III transcription initiation factor, BRF1-like [Source:HGNC Symbol;Acc:17298]"
ENSG00000164713	BRI3	brain protein I3 [Source:HGNC Symbol;Acc:1109]
ENSG00000184992	BRI3BP	BRI3 binding protein [Source:HGNC Symbol;Acc:14251]
ENSG00000136492	BRIP1	BRCA1 interacting protein C-terminal helicase 1 [Source:HGNC Symbol;Acc:20473]
ENSG00000113460	BRIX1	"BRX1, biogenesis of ribosomes, homolog (S. cerevisiae) [Source:HGNC Symbol;Acc:24170]"
ENSG00000174744	BRMS1	breast cancer metastasis suppressor 1 [Source:HGNC Symbol;Acc:17262]
ENSG00000100916	BRMS1L	breast cancer metastasis-suppressor 1-like [Source:HGNC Symbol;Acc:20512]
ENSG00000060762	BRP44L	brain protein 44-like [Source:HGNC Symbol;Acc:21606]
ENSG00000156983	BRPF1	"bromodomain and PHD finger containing, 1 [Source:HGNC Symbol;Acc:14255]"
ENSG00000102239	BRS3	bombesin-like receptor 3 [Source:HGNC Symbol;Acc:1113]
ENSG00000140488	BRUNOL6	"bruno-like 6, RNA binding protein (Drosophila) [Source:HGNC Symbol;Acc:14059]"
ENSG00000120008	BRWD2	WD repeat domain 11 [Source:HGNC Symbol;Acc:13831]
ENSG00000165288	BRWD3	bromodomain and WD repeat domain containing 3 [Source:HGNC Symbol;Acc:17342]
ENSG00000168000	BSCL2	Berardinelli-Seip congenital lipodystrophy 2 (seipin) [Source:HGNC Symbol;Acc:15832]
ENSG00000160058	BSDC1	BSD domain containing 1 [Source:HGNC Symbol;Acc:25501]
ENSG00000164061	BSN	bassoon (presynaptic cytomatrix protein) [Source:HGNC Symbol;Acc:1117]
ENSG00000109743	BST1	bone marrow stromal cell antigen 1 [Source:HGNC Symbol;Acc:1118]
ENSG00000064726	BTBD1	BTB (POZ) domain containing 1 [Source:HGNC Symbol;Acc:1120]
ENSG00000148925	BTBD10	BTB (POZ) domain containing 10 [Source:HGNC Symbol;Acc:21445]
ENSG00000151136	BTBD11	BTB (POZ) domain containing 11 [Source:HGNC Symbol;Acc:23844]
ENSG00000188827	BTBD12	BTB (POZ) domain containing 12 [Source:HGNC Symbol;Acc:23845]
ENSG00000138152	BTBD16	BTB (POZ) domain containing 16 [Source:HGNC Symbol;Acc:26340]
ENSG00000132640	BTBD3	BTB (POZ) domain containing 3 [Source:HGNC Symbol;Acc:15854]
ENSG00000011114	BTBD7	BTB (POZ) domain containing 7 [Source:HGNC Symbol;Acc:18269]
ENSG00000189195	BTBD8	BTB (POZ) domain containing 8 [Source:HGNC Symbol;Acc:21019]
ENSG00000183826	BTBD9	BTB (POZ) domain containing 9 [Source:HGNC Symbol;Acc:21228]
ENSG00000174808	BTC	betacellulin [Source:HGNC Symbol;Acc:1121]
ENSG00000169814	BTD	biotinidase [Source:HGNC Symbol;Acc:1122]
ENSG00000145741	BTF3	basic transcription factor 3 [Source:HGNC Symbol;Acc:1125]
ENSG00000134717	BTF3L4	basic transcription factor 3-like 4 [Source:HGNC Symbol;Acc:30547]
ENSG00000159388	BTG2	"BTG family, member 2 [Source:HGNC Symbol;Acc:1131]"
ENSG00000154640	BTG3	"BTG family, member 3 [Source:HGNC Symbol;Acc:1132]"
ENSG00000010671	BTK	Bruton agammaglobulinemia tyrosine kinase [Source:HGNC Symbol;Acc:1133]
ENSG00000124557	BTN1A1	"butyrophilin, subfamily 1, member A1 [Source:HGNC Symbol;Acc:1135]"
ENSG00000112763	BTN2A1	"butyrophilin, subfamily 2, member A1 [Source:HGNC Symbol;Acc:1136]"
ENSG00000124508	BTN2A2	"butyrophilin, subfamily 2, member A2 [Source:HGNC Symbol;Acc:1137]"
ENSG00000124549	BTN2A3	"butyrophilin, subfamily 2, member A3 [Source:HGNC Symbol;Acc:13229]"
ENSG00000026950	BTN3A1	"butyrophilin, subfamily 3, member A1 [Source:HGNC Symbol;Acc:1138]"
ENSG00000186470	BTN3A2	"butyrophilin, subfamily 3, member A2 [Source:HGNC Symbol;Acc:1139]"
ENSG00000168903	BTNL3	butyrophilin-like 3 [Source:HGNC Symbol;Acc:1143]
ENSG00000166167	BTRC	beta-transducin repeat containing [Source:HGNC Symbol;Acc:1144]
ENSG00000169679	BUB1	budding uninhibited by benzimidazoles 1 homolog (yeast) [Source:HGNC Symbol;Acc:1148]
ENSG00000156970	BUB1B	budding uninhibited by benzimidazoles 1 homolog beta (yeast) [Source:HGNC Symbol;Acc:1149]
ENSG00000154473	BUB3	budding uninhibited by benzimidazoles 3 homolog (yeast) [Source:HGNC Symbol;Acc:1151]
ENSG00000137656	BUD13	BUD13 homolog (S. cerevisiae) [Source:HGNC Symbol;Acc:28199]
ENSG00000106245	BUD31	BUD31 homolog (S. cerevisiae) [Source:HGNC Symbol;Acc:29629]
ENSG00000185044	BX004987.7	
ENSG00000214685	BX255923.3	Putative uncharacterized protein FLJ45355  [Source:UniProtKB/Swiss-Prot;Acc:Q6ZSN1]
ENSG00000131023	BX276089.2	Serine/threonine-protein kinase LATS1 (EC 2.7.11.1)(Large tumor suppressor homolog 1)(WARTS protein kinase)(h-warts) [Source:UniProtKB/Swiss-Prot;Acc:O95835]
ENSG00000204838	BX664615.1	Putative UPF0633 protein MGC21881  [Source:UniProtKB/Swiss-Prot;Acc:A6NN06]
ENSG00000197180	BX936347.1	
ENSG00000117133	BXDC5	ribosome production factor 1 homolog (S. cerevisiae) [Source:HGNC Symbol;Acc:30350]
ENSG00000112578	BYSL	bystin-like [Source:HGNC Symbol;Acc:1157]
ENSG00000082153	BZW1	basic leucine zipper and W2 domains 1 [Source:HGNC Symbol;Acc:18380]
ENSG00000136261	BZW2	basic leucine zipper and W2 domains 2 [Source:HGNC Symbol;Acc:18808]
ENSG00000166295	C10orf104	UPF0448 protein C10orf104  [Source:UniProtKB/Swiss-Prot;Acc:Q96DE5]
ENSG00000183346	C10orf107	Uncharacterized protein C10orf107  [Source:UniProtKB/Swiss-Prot;Acc:Q8IVU9]
ENSG00000180525	C10orf108	Putative uncharacterized protein C10orf108  [Source:UniProtKB/Swiss-Prot;Acc:Q8N8Z3]
ENSG00000176236	C10orf111	Uncharacterized protein C10orf111  [Source:UniProtKB/Swiss-Prot;Acc:Q8N326]
ENSG00000165813	C10orf118	microRNA 2110 [Source:HGNC Symbol;Acc:37071]
ENSG00000197771	C10orf119	UPF0557 protein C10orf119  [Source:UniProtKB/Swiss-Prot;Acc:Q9BTE3]
ENSG00000148803	C10orf125	Protein fucU homolog  [Source:UniProtKB/Swiss-Prot;Acc:A2VDF0]
ENSG00000107938	C10orf137	Erythroid differentiation-related factor 1  [Source:UniProtKB/Swiss-Prot;Acc:Q3B7T1]
ENSG00000180592	C10orf140	Protein DLN-1  [Source:UniProtKB/Swiss-Prot;Acc:Q1XH10]
ENSG00000107815	C10orf2	"Twinkle protein, mitochondrial Precursor (EC 3.6.1.-)(T7 gp4-like protein with intramitochondrial nucleoid localization)(T7-like mitochondrial DNA helicase)(Progressive external ophthalmoplegia 1 protein) [Source:UniProtKB/Swiss-Prot;Acc:Q96RR1]"
ENSG00000166024	C10orf28	Growth inhibition and differentiation-related protein 88 (Putative mitochondrial space protein 32.1) [Source:UniProtKB/Swiss-Prot;Acc:Q7Z5L2]
ENSG00000181800	C10orf31	Putative uncharacterized protein C10orf31 Precursor  [Source:UniProtKB/Swiss-Prot;Acc:Q8N7Q2]
ENSG00000148690	C10orf4	Protein FRA10AC1  [Source:UniProtKB/Swiss-Prot;Acc:Q70Z53]
ENSG00000151893	C10orf46	Uncharacterized protein C10orf46  [Source:UniProtKB/Swiss-Prot;Acc:Q86Y37]
ENSG00000148426	C10orf47	Uncharacterized protein C10orf47  [Source:UniProtKB/Swiss-Prot;Acc:Q86WR7]
ENSG00000107738	C10orf54	Platelet receptor Gi24 Precursor  [Source:UniProtKB/Swiss-Prot;Acc:Q9H7M9]
ENSG00000122378	C10orf57	Uncharacterized protein C10orf58 Precursor  [Source:UniProtKB/Swiss-Prot;Acc:Q9BRX8]
ENSG00000203942	C10orf62	Uncharacterized protein C10orf62  [Source:UniProtKB/Swiss-Prot;Acc:Q5T681]
ENSG00000179133	C10orf67	Uncharacterized protein C10orf67  [Source:UniProtKB/Swiss-Prot;Acc:Q8IYJ2]
ENSG00000156384	C10orf78	Uncharacterized protein C10orf78  [Source:UniProtKB/Swiss-Prot;Acc:Q86XK3]
ENSG00000148735	C10orf81	PH domain-containing protein C10orf81 (Epididymis luminal protein 185)(hEL185) [Source:UniProtKB/Swiss-Prot;Acc:Q5SXH7]
ENSG00000165863	C10orf82	Uncharacterized protein C10orf82  [Source:UniProtKB/Swiss-Prot;Acc:Q8WW14]
ENSG00000165669	C10orf84	Uncharacterized protein C10orf84  [Source:UniProtKB/Swiss-Prot;Acc:Q9H8W3]
ENSG00000119965	C10orf88	Uncharacterized protein C10orf88  [Source:UniProtKB/Swiss-Prot;Acc:Q9H8K7]
ENSG00000148481	C10orf97	"family with sequence similarity 188, member A [Source:HGNC Symbol;Acc:23578]"
ENSG00000188373	C10orf99	Putative uncharacterized protein C10orf99 Precursor  [Source:UniProtKB/Swiss-Prot;Acc:Q6UWK7]
ENSG00000137720	C11orf1	UPF0686 protein C11orf1  [Source:UniProtKB/Swiss-Prot;Acc:Q9H5F2]
ENSG00000134825	C11orf10	UPF0197 transmembrane protein C11orf10  [Source:UniProtKB/Swiss-Prot;Acc:P61165]
ENSG00000176029	C11orf16	Uncharacterized protein C11orf16  [Source:UniProtKB/Swiss-Prot;Acc:Q9NQ32]
ENSG00000166452	C11orf17	Proline-rich protein BCA3 (Breast cancer-associated gene 3 protein)(PKA-interacting protein)(AKIP1) [Source:UniProtKB/Swiss-Prot;Acc:Q9NQ31]
ENSG00000171067	C11orf24	Uncharacterized protein C11orf24 Precursor (Protein DM4E3) [Source:UniProtKB/Swiss-Prot;Acc:Q96F05]
ENSG00000158636	C11orf30	Protein EMSY  [Source:UniProtKB/Swiss-Prot;Acc:Q7Z589]
ENSG00000211450	C11orf31	Selenoprotein H (SelH) [Source:UniProtKB/Swiss-Prot;Acc:Q8IZQ5]
ENSG00000110427	C11orf41	UPF0606 protein C11orf41  [Source:UniProtKB/Swiss-Prot;Acc:Q6ZVL6]
ENSG00000152219	C11orf46	Uncharacterized protein C11orf46  [Source:UniProtKB/Swiss-Prot;Acc:Q8N8R7]
ENSG00000110200	C11orf51	Uncharacterized protein C11orf51  [Source:UniProtKB/Swiss-Prot;Acc:P60006]
ENSG00000150750	C11orf53	Uncharacterized protein C11orf53  [Source:UniProtKB/Swiss-Prot;Acc:Q8IXP5]
ENSG00000182919	C11orf54	Ester hydrolase C11orf54 (EC 3.1.-.-) [Source:UniProtKB/Swiss-Prot;Acc:Q9H0W9]
ENSG00000196559	C11orf55	Putative uncharacterized protein C11orf55  [Source:UniProtKB/Swiss-Prot;Acc:Q6ZST8]
ENSG00000150776	C11orf57	Uncharacterized protein C11orf57  [Source:UniProtKB/Swiss-Prot;Acc:Q6ZUT1]
ENSG00000110696	C11orf58	Small acidic protein  [Source:UniProtKB/Swiss-Prot;Acc:O00193]
ENSG00000149357	C11orf59	RhoA activator C11orf59 (p27Kip1-releasing factor from RhoA)(p27RF-Rho) [Source:UniProtKB/Swiss-Prot;Acc:Q6IAA8]
ENSG00000118096	C11orf60	UPF0360 protein C11orf60  [Source:UniProtKB/Swiss-Prot;Acc:Q9NQC8]
ENSG00000120458	C11orf61	Uncharacterized protein C11orf61  [Source:UniProtKB/Swiss-Prot;Acc:Q6P1R3]
ENSG00000181995	C11orf64	
ENSG00000166323	C11orf65	Uncharacterized protein C11orf65  [Source:UniProtKB/Swiss-Prot;Acc:Q8NCR3]
ENSG00000180425	C11orf71	Uncharacterized protein C11orf71  [Source:UniProtKB/Swiss-Prot;Acc:Q6IPW1]
ENSG00000184224	C11orf72	Uncharacterized protein C11orf72  [Source:UniProtKB/Swiss-Prot;Acc:Q8NBR9]
ENSG00000149196	C11orf73	Uncharacterized protein C11orf73  [Source:UniProtKB/Swiss-Prot;Acc:Q53FT3]
ENSG00000166352	C11orf74	Uncharacterized protein C11orf74 (Protein HEPIS) [Source:UniProtKB/Swiss-Prot;Acc:Q86VG3]
ENSG00000204922	C11orf83	UPF0723 protein C11orf83 Precursor  [Source:UniProtKB/Swiss-Prot;Acc:Q6UW78]
ENSG00000168005	C11orf84	Uncharacterized protein C11orf84  [Source:UniProtKB/Swiss-Prot;Acc:Q9BUA3]
ENSG00000168070	C11orf85	Uncharacterized protein C11orf85  [Source:UniProtKB/Swiss-Prot;Acc:Q3KP22]
ENSG00000205177	C11orf91	Uncharacterized protein C11orf91  [Source:UniProtKB/Swiss-Prot;Acc:Q3C1V1]
ENSG00000196167	C11orf92	Uncharacterized protein C11orf92  [Source:UniProtKB/Swiss-Prot;Acc:Q6ZS62]
ENSG00000064102	C12orf11	Cell cycle regulator Mat89Bb homolog (Sarcoma antigen NY-SAR-95) [Source:UniProtKB/Swiss-Prot;Acc:Q9NVM9]
ENSG00000151135	C12orf23	UPF0444 transmembrane protein C12orf23  [Source:UniProtKB/Swiss-Prot;Acc:Q8WUH6]
ENSG00000166268	C12orf28	Uncharacterized protein C12orf28 Precursor  [Source:UniProtKB/Swiss-Prot;Acc:Q96LU7]
ENSG00000133641	C12orf29	Uncharacterized protein C12orf29  [Source:UniProtKB/Swiss-Prot;Acc:Q8N999]
ENSG00000171792	C12orf32	Uncharacterized protein C12orf32  [Source:UniProtKB/Swiss-Prot;Acc:Q9BSD3]
ENSG00000174718	C12orf35	Uncharacterized protein C12orf35  [Source:UniProtKB/Swiss-Prot;Acc:Q9HCM1]
ENSG00000134548	C12orf39	Spexin Precursor (NPQ) [Source:UniProtKB/Swiss-Prot;Acc:Q9BT56]
ENSG00000047621	C12orf4	Uncharacterized protein C12orf4  [Source:UniProtKB/Swiss-Prot;Acc:Q9NQ89]
ENSG00000139620	C12orf41	Uncharacterized protein C12orf41  [Source:UniProtKB/Swiss-Prot;Acc:Q9H9L4]
ENSG00000157895	C12orf43	Uncharacterized protein C12orf43  [Source:UniProtKB/Swiss-Prot;Acc:Q96C57]
ENSG00000123395	C12orf44	Autophagy-related protein 101  [Source:UniProtKB/Swiss-Prot;Acc:Q9BSB4]
ENSG00000151131	C12orf45	Uncharacterized protein C12orf45  [Source:UniProtKB/Swiss-Prot;Acc:Q8N5I9]
ENSG00000185480	C12orf48	UPF0419 protein C12orf48  [Source:UniProtKB/Swiss-Prot;Acc:Q9NWS1]
ENSG00000111412	C12orf49	UPF0454 protein C12orf49 Precursor  [Source:UniProtKB/Swiss-Prot;Acc:Q9H741]
ENSG00000078237	C12orf5	"Probable fructose-2,6-bisphosphatase TIGAR (EC 3.1.3.46)(TP53-induced glycolysis and apoptosis regulator) [Source:UniProtKB/Swiss-Prot;Acc:Q9NQ88]"
ENSG00000173064	C12orf51	Probable E3 ubiquitin-protein ligase KIAA0614 (EC 6.3.2.-) [Source:UniProtKB/Swiss-Prot;Acc:Q9Y4D8]
ENSG00000139200	C12orf53	Uncharacterized protein C12orf53 Precursor  [Source:UniProtKB/Swiss-Prot;Acc:Q8IYJ0]
ENSG00000165685	C12orf59	Uncharacterized protein C12orf59 Precursor  [Source:UniProtKB/Swiss-Prot;Acc:Q4KMG9]
ENSG00000182993	C12orf60	Uncharacterized protein C12orf60  [Source:UniProtKB/Swiss-Prot;Acc:Q5U649]
ENSG00000178449	C12orf62	Uncharacterized protein C12orf62  [Source:UniProtKB/Swiss-Prot;Acc:Q96I36]
ENSG00000165899	C12orf64	Uncharacterized protein C12orf64  [Source:UniProtKB/Swiss-Prot;Acc:Q3ZCN5]
ENSG00000130921	C12orf65	Uncharacterized protein C12orf65  [Source:UniProtKB/Swiss-Prot;Acc:Q9H3J6]
ENSG00000197503	C12orf67	Transmembrane protein C12orf67  [Source:UniProtKB/Swiss-Prot;Acc:Q96M19]
ENSG00000177875	C12orf68	Uncharacterized protein C12orf68  [Source:UniProtKB/Swiss-Prot;Acc:Q52MB2]
ENSG00000179256	C12orf69	Uncharacterized protein C12orf69  [Source:UniProtKB/Swiss-Prot;Acc:A2RU48]
ENSG00000204954	C12orf73	Uncharacterized protein C12orf73 Precursor  [Source:UniProtKB/Swiss-Prot;Acc:Q69YU5]
ENSG00000123178	C13orf1	Chronic lymphocytic leukemia deletion region gene 6 protein (CLL deletion region gene 6 protein) [Source:UniProtKB/Swiss-Prot;Acc:Q5W111]
ENSG00000102445	C13orf18	Uncharacterized protein C13orf18  [Source:UniProtKB/Swiss-Prot;Acc:Q9H714]
ENSG00000120685	C13orf23	Uncharacterized protein KIAA2032  [Source:UniProtKB/Swiss-Prot;Acc:Q86XN7]
ENSG00000102802	C13orf33	Uncharacterized protein C13orf33 (Activated in W/Wv mouse stomach 3 homolog)(hAWMS3) [Source:UniProtKB/Swiss-Prot;Acc:Q5VYS4]
ENSG00000139780	C13orf39	UPF0567 protein C13orf39  [Source:UniProtKB/Swiss-Prot;Acc:Q5VZV1]
ENSG00000133935	C14orf1	Probable ergosterol biosynthetic protein 28  [Source:UniProtKB/Swiss-Prot;Acc:Q9UKR5]
ENSG00000070269	C14orf101	UPF0679 protein C14orf101  [Source:UniProtKB/Swiss-Prot;Acc:Q9NX78]
ENSG00000129534	C14orf106	Kinetochore-associated protein KNL-2 homolog (HsKNL-2)(Mis18-binding protein 1)(P243) [Source:UniProtKB/Swiss-Prot;Acc:Q6P0N0]
ENSG00000153485	C14orf109	UPF0694 transmembrane protein C14orf109  [Source:UniProtKB/Swiss-Prot;Acc:Q8N6I4]
ENSG00000089916	C14orf118	Uncharacterized protein C14orf118  [Source:UniProtKB/Swiss-Prot;Acc:Q9NWQ4]
ENSG00000179933	C14orf119	Uncharacterized protein C14orf119  [Source:UniProtKB/Swiss-Prot;Acc:Q9NWQ9]
ENSG00000129480	C14orf126	Probable D-tyrosyl-tRNA(Tyr) deacylase 2 (EC 3.1.-.-) [Source:UniProtKB/Swiss-Prot;Acc:Q96FN9]
ENSG00000100744	C14orf129	GSK3-beta interaction protein (GSKIP) [Source:UniProtKB/Swiss-Prot;Acc:Q9P0R6]
ENSG00000151445	C14orf133	Uncharacterized protein C14orf133  [Source:UniProtKB/Swiss-Prot;Acc:Q9H9C1]
ENSG00000126773	C14orf135	Pecanex-like protein C14orf135 (Hepatitis C virus F protein-binding protein 2)(HCV F protein-binding protein 2) [Source:UniProtKB/Swiss-Prot;Acc:Q63HM2]
ENSG00000170270	C14orf142	Uncharacterized protein C14orf142  [Source:UniProtKB/Swiss-Prot;Acc:Q9BXV9]
ENSG00000140025	C14orf143	EF-hand domain-containing protein C14orf143  [Source:UniProtKB/Swiss-Prot;Acc:Q9BUY7]
ENSG00000100629	C14orf145	Uncharacterized protein C14orf145  [Source:UniProtKB/Swiss-Prot;Acc:Q6ZU80]
ENSG00000165389	C14orf147	Small subunit of serine palmitoyltransferase A (ssSPTa) [Source:UniProtKB/Swiss-Prot;Acc:Q969W0]
ENSG00000165555	C14orf148	Pyrroline-5-carboxylate reductase-like protein C14orf148 (EC 1.-.-.-) [Source:UniProtKB/Swiss-Prot;Acc:Q6NXP6]
ENSG00000119705	C14orf156	"SRA stem-loop-interacting RNA-binding protein, mitochondrial Precursor  [Source:UniProtKB/Swiss-Prot;Acc:Q9GZT3]"
ENSG00000215277	C14orf164	RING finger protein ENSP00000382794  [Source:UniProtKB/Swiss-Prot;Acc:A8MTL3]
ENSG00000215258	C14orf165	Putative uncharacterized protein C14orf165  [Source:UniProtKB/Swiss-Prot;Acc:Q86U02]
ENSG00000087302	C14orf166	UPF0568 protein C14orf166  [Source:UniProtKB/Swiss-Prot;Acc:Q9Y224]
ENSG00000197775	C14orf167	Uncharacterized protein C14orf167  [Source:UniProtKB/Swiss-Prot;Acc:Q9P1J3]
ENSG00000170468	C14orf169	
ENSG00000100583	C14orf174	SAM domain-containing protein C14orf174  [Source:UniProtKB/Swiss-Prot;Acc:Q9P1V8]
ENSG00000168260	C14orf183	Putative uncharacterized proteinPutative uncharacterized protein LOC196913 ; [Source:UniProtKB/TrEMBL;Acc:Q8WXQ3]
ENSG00000156411	C14orf2	6.8 kDa mitochondrial proteolipid  [Source:UniProtKB/Swiss-Prot;Acc:P56378]
ENSG00000196943	C14orf21	Pumilio domain-containing protein C14orf21  [Source:UniProtKB/Swiss-Prot;Acc:Q86U38]
ENSG00000186960	C14orf23	Uncharacterized protein C14orf23  [Source:UniProtKB/Swiss-Prot;Acc:Q86U37]
ENSG00000179476	C14orf28	Uncharacterized protein C14orf28 (Dopamine receptor-interacting protein 1) [Source:UniProtKB/Swiss-Prot;Acc:Q4W4Y0]
ENSG00000139971	C14orf37	Uncharacterized protein C14orf37 Precursor  [Source:UniProtKB/Swiss-Prot;Acc:Q86TY3]
ENSG00000151838	C14orf38	Uncharacterized protein C14orf38  [Source:UniProtKB/Swiss-Prot;Acc:P0C221]
ENSG00000179008	C14orf39	Protein SIX6OS1 (Six6 opposite strand transcript 1) [Source:UniProtKB/Swiss-Prot;Acc:Q8N1H7]
ENSG00000156030	C14orf43	Uncharacterized protein C14orf43  [Source:UniProtKB/Swiss-Prot;Acc:Q6PJG2]
ENSG00000196553	C14orf53	
ENSG00000100802	C14orf93	Uncharacterized protein C14orf93 Precursor  [Source:UniProtKB/Swiss-Prot;Acc:Q9H972]
ENSG00000178761	C15orf17	Uncharacterized protein C15orf17  [Source:UniProtKB/Swiss-Prot;Acc:Q5XKK7]
ENSG00000185823	C15orf2	Protein C15orf2  [Source:UniProtKB/Swiss-Prot;Acc:Q9NZP6]
ENSG00000128944	C15orf23	Putative TRAF4-associated factor 1  [Source:UniProtKB/Swiss-Prot;Acc:Q9Y448]
ENSG00000134153	C15orf24	UPF0480 protein C15orf24 Precursor  [Source:UniProtKB/Swiss-Prot;Acc:Q9NPA0]
ENSG00000134152	C15orf29	Uncharacterized protein C15orf29  [Source:UniProtKB/Swiss-Prot;Acc:Q9H079]
ENSG00000167173	C15orf39	Uncharacterized protein C15orf39  [Source:UniProtKB/Swiss-Prot;Acc:Q6ZRI6]
ENSG00000169609	C15orf40	UPF0235 protein C15orf40  [Source:UniProtKB/Swiss-Prot;Acc:Q8WUR7]
ENSG00000140534	C15orf42	Uncharacterized protein C15orf42  [Source:UniProtKB/Swiss-Prot;Acc:Q7Z2Z1]
ENSG00000138614	C15orf44	UPF0464 protein C15orf44  [Source:UniProtKB/Swiss-Prot;Acc:Q96SY0]
ENSG00000182397	C15orf51	Uncharacterized protein C15orf51. Fragment  [Source:UniProtKB/TrEMBL;Acc:Q8NDG8]
ENSG00000175746	C15orf54	Putative uncharacterized protein C15orf54  [Source:UniProtKB/Swiss-Prot;Acc:Q8N8G6]
ENSG00000128891	C15orf57	Uncharacterized protein C15orf57 (Protein CCDC32) [Source:UniProtKB/Swiss-Prot;Acc:Q9BV29]
ENSG00000205363	C15orf59	UPF0583 protein C15orf59  [Source:UniProtKB/Swiss-Prot;Acc:Q2T9L4]
ENSG00000189227	C15orf61	Uncharacterized protein C15orf61 Precursor  [Source:UniProtKB/Swiss-Prot;Acc:A6NNL5]
ENSG00000166455	C16orf46	Uncharacterized protein C16orf46  [Source:UniProtKB/Swiss-Prot;Acc:Q6P387]
ENSG00000185716	C16orf52	
ENSG00000167523	C16orf55	Uncharacterized protein C16orf55  [Source:UniProtKB/Swiss-Prot;Acc:Q96N06]
ENSG00000140688	C16orf58	UPF0420 protein C16orf58  [Source:UniProtKB/Swiss-Prot;Acc:Q96GQ5]
ENSG00000103544	C16orf62	UPF0505 protein C16orf62 (Esophageal cancer-associated protein) [Source:UniProtKB/Swiss-Prot;Acc:Q7Z3J2]
ENSG00000067365	C16orf68	Uncharacterized protein C16orf68  [Source:UniProtKB/Swiss-Prot;Acc:Q9BUU2]
ENSG00000125149	C16orf70	UPF0183 protein C16orf70  [Source:UniProtKB/Swiss-Prot;Acc:Q9BSU1]
ENSG00000182831	C16orf72	UPF0472 protein C16orf72  [Source:UniProtKB/Swiss-Prot;Acc:Q14CZ0]
ENSG00000162039	C16orf73	Uncharacterized protein C16orf73  [Source:UniProtKB/Swiss-Prot;Acc:Q8N635]
ENSG00000070761	C16orf80	UPF0468 protein C16orf80 (Transcription factor IIB) [Source:UniProtKB/Swiss-Prot;Acc:Q9Y6A4]
ENSG00000159761	C16orf86	Uncharacterized protein C16orf86  [Source:UniProtKB/Swiss-Prot;Acc:Q6ZW13]
ENSG00000155330	C16orf87	UPF0547 protein C16orf87  [Source:UniProtKB/Swiss-Prot;Acc:Q6PH81]
ENSG00000103550	C16orf88	Protein C16orf88 (Testis-specific gene 118 protein) [Source:UniProtKB/Swiss-Prot;Acc:Q1ED39]
ENSG00000215131	C16orf90	Uncharacterized protein C16orf90  [Source:UniProtKB/Swiss-Prot;Acc:A8MZG2]
ENSG00000196118	C16orf93	Coiled-coil domain-containing protein C16orf93  [Source:UniProtKB/Swiss-Prot;Acc:A1A4V9]
ENSG00000180336	C17orf104	Uncharacterized protein FLJ35848  [Source:UniProtKB/Swiss-Prot;Acc:A2RUB1]
ENSG00000214143	C17orf106	Uncharacterized protein FLJ39785  [Source:UniProtKB/Swiss-Prot;Acc:Q86WV5]
ENSG00000141034	C17orf39	Uncharacterized protein C17orf39  [Source:UniProtKB/Swiss-Prot;Acc:Q8IVV7]
ENSG00000172171	C17orf42	UPF0629 protein C17orf42  [Source:UniProtKB/Swiss-Prot;Acc:Q96QE5]
ENSG00000178977	C17orf44	
ENSG00000175061	C17orf45	"small nucleolar RNA, C/D box 49B [Source:HGNC Symbol;Acc:32721]"
ENSG00000170222	C17orf48	Manganese-dependent ADP-ribose/CDP-alcohol diphosphatase (EC 3.6.1.13)(EC 3.6.1.16)(EC 3.6.1.53)(CDP-choline phosphohydrolase)(ADPRibase-Mn) [Source:UniProtKB/Swiss-Prot;Acc:Q3LIE5]
ENSG00000125319	C17orf53	Uncharacterized protein C17orf53  [Source:UniProtKB/Swiss-Prot;Acc:Q8N3J3]
ENSG00000167302	C17orf56	Uncharacterized protein C17orf56  [Source:UniProtKB/Swiss-Prot;Acc:Q96N21]
ENSG00000178852	C17orf57	EF-hand domain-containing protein C17orf57  [Source:UniProtKB/Swiss-Prot;Acc:Q8IY85]
ENSG00000186665	C17orf58	UPF0450 protein C17orf58  [Source:UniProtKB/Swiss-Prot;Acc:Q2M2W7]
ENSG00000196544	C17orf59	Uncharacterized protein C17orf59  [Source:UniProtKB/Swiss-Prot;Acc:Q96GS4]
ENSG00000173065	C17orf63	Uncharacterized protein C17orf63  [Source:UniProtKB/Swiss-Prot;Acc:Q8WU58]
ENSG00000168597	C17orf65	Uncharacterized protein C17orf65  [Source:UniProtKB/Swiss-Prot;Acc:Q495Z4]
ENSG00000178971	C17orf68	Uncharacterized protein C17orf68 (HBV DNAPTP1-transactivated protein B) [Source:UniProtKB/Swiss-Prot;Acc:Q2NKJ3]
ENSG00000167447	C17orf71	Protein SMG8 (Protein smg-8 homolog)(Amplified in breast cancer gene 2 protein) [Source:UniProtKB/Swiss-Prot;Acc:Q8ND04]
ENSG00000167117	C17orf73	
ENSG00000108666	C17orf75	Protein Njmu-R1  [Source:UniProtKB/Swiss-Prot;Acc:Q9HAS0]
ENSG00000167230	C17orf78	Uncharacterized protein C17orf78  [Source:UniProtKB/Swiss-Prot;Acc:Q8N4C9]
ENSG00000172301	C17orf79	Cooperator of PRMT5 (Protein TTP1) [Source:UniProtKB/Swiss-Prot;Acc:Q9NQ92]
ENSG00000141219	C17orf80	Uncharacterized protein C17orf80 (Human lung cancer oncogene 8 protein)(HLC-8)(Cell migration-inducing gene 3 protein) [Source:UniProtKB/Swiss-Prot;Acc:Q9BSJ5]
ENSG00000170291	C17orf81	Dermal papilla-derived protein 6 (S-phase 2 protein) [Source:UniProtKB/Swiss-Prot;Acc:Q8TE02]
ENSG00000074356	C17orf85	Uncharacterized protein C17orf85 (Protein ELG) [Source:UniProtKB/Swiss-Prot;Acc:Q53F19]
ENSG00000181038	C17orf95	UPF0563 protein C17orf95  [Source:UniProtKB/Swiss-Prot;Acc:Q86XA0]
ENSG00000187624	C17orf97	Uncharacterized protein C17orf97  [Source:UniProtKB/Swiss-Prot;Acc:Q6ZQX7]
ENSG00000134779	C18orf10	Tubulin polyglutamylase complex subunit 2 (PGs2) [Source:UniProtKB/Swiss-Prot;Acc:Q68CL5]
ENSG00000141428	C18orf21	UPF0711 protein C18orf21 (HBV X-transactivated gene 13 protein) [Source:UniProtKB/Swiss-Prot;Acc:Q32NC0]
ENSG00000178690	C18orf26	Uncharacterized protein C18orf26  [Source:UniProtKB/Swiss-Prot;Acc:Q8N1N2]
ENSG00000134490	C18orf45	Transmembrane protein C18orf45  [Source:UniProtKB/Swiss-Prot;Acc:Q24JQ0]
ENSG00000166845	C18orf54	Uncharacterized protein C18orf54 Precursor  [Source:UniProtKB/Swiss-Prot;Acc:Q8IYD9]
ENSG00000075336	C18orf55	"TIM21-like protein, mitochondrial Precursor  [Source:UniProtKB/Swiss-Prot;Acc:Q9BVV7]"
ENSG00000176912	C18orf56	Putative uncharacterized protein C18orf56  [Source:UniProtKB/Swiss-Prot;Acc:Q8TAI1]
ENSG00000206026	C18orf62	Putative uncharacterized protein C18orf62  [Source:UniProtKB/Swiss-Prot;Acc:Q3B7S5]
ENSG00000141452	C18orf8	Uncharacterized protein C18orf8 (Colon cancer-associated protein Mic1)(Mic-1) [Source:UniProtKB/Swiss-Prot;Acc:Q96DM3]
ENSG00000099338	C19orf15	"cation channel, sperm-associated, gamma [Source:HGNC Symbol;Acc:25243]"
ENSG00000105298	C19orf29	Uncharacterized protein C19orf29 (Renal carcinoma antigen NY-REN-24) [Source:UniProtKB/Swiss-Prot;Acc:Q8WUQ7]
ENSG00000188305	C19orf35	Putative uncharacterized protein C19orf35  [Source:UniProtKB/Swiss-Prot;Acc:Q6ZS72]
ENSG00000123144	C19orf43	Uncharacterized protein C19orf43  [Source:UniProtKB/Swiss-Prot;Acc:Q9BQ61]
ENSG00000167747	C19orf48	Uncharacterized protein C19orf48 (Multidrug resistance-related protein) [Source:UniProtKB/Swiss-Prot;Acc:Q6RUI8]
ENSG00000105700	C19orf50	UPF0459 protein C19orf50  [Source:UniProtKB/Swiss-Prot;Acc:Q9BQD3]
ENSG00000188493	C19orf54	UPF0692 protein C19orf54  [Source:UniProtKB/Swiss-Prot;Acc:Q5BKX5]
ENSG00000105583	C19orf56	UPF0139 membrane protein C19orf56  [Source:UniProtKB/Swiss-Prot;Acc:Q9Y284]
ENSG00000105771	C19orf61	Protein SMG9 (Protein smg-9 homolog) [Source:UniProtKB/Swiss-Prot;Acc:Q9H0W8]
ENSG00000105393	C19orf62	BRCA1-A complex subunit MERIT40 (Mediator of RAP80 interactions and targeting subunit of 40 kDa)(New component of the BRCA1-A complex) [Source:UniProtKB/Swiss-Prot;Acc:Q9NWV8]
ENSG00000130813	C19orf66	UPF0515 protein C19orf66  [Source:UniProtKB/Swiss-Prot;Acc:Q9NUL5]
ENSG00000197223	C1D	C1D nuclear receptor co-repressor [Source:HGNC Symbol;Acc:29911]
ENSG00000106392	C1GALT1	"core 1 synthase, glycoprotein-N-acetylgalactosamine 3-beta-galactosyltransferase, 1 [Source:HGNC Symbol;Acc:24337]"
ENSG00000116885	C1orf102	organic solute carrier partner 1 [Source:HGNC Symbol;Acc:29971]
ENSG00000121931	C1orf103	Uncharacterized protein C1orf103 (Receptor-interacting factor 1) [Source:UniProtKB/Swiss-Prot;Acc:Q5T3J3]
ENSG00000180999	C1orf105	Uncharacterized protein C1orf105  [Source:UniProtKB/Swiss-Prot;Acc:O95561]
ENSG00000117597	C1orf107	Digestive organ expansion factor homolog  [Source:UniProtKB/Swiss-Prot;Acc:Q68CQ4]
ENSG00000116922	C1orf109	Uncharacterized protein C1orf109  [Source:UniProtKB/Swiss-Prot;Acc:Q9NX04]
ENSG00000185860	C1orf110	Coiled-coil domain-containing protein C1orf110  [Source:UniProtKB/Swiss-Prot;Acc:Q86UF4]
ENSG00000000460	C1orf112	Uncharacterized protein C1orf112  [Source:UniProtKB/Swiss-Prot;Acc:Q9NSG2]
ENSG00000203729	C1orf120	
ENSG00000197982	C1orf122	Uncharacterized protein C1orf122 (Protein ALAESM) [Source:UniProtKB/Swiss-Prot;Acc:Q6ZSJ8]
ENSG00000010072	C1orf124	Zinc finger RAD18 domain-containing protein C1orf124  [Source:UniProtKB/Swiss-Prot;Acc:Q9H040]
ENSG00000162779	C1orf125	Uncharacterized protein C1orf125  [Source:UniProtKB/Swiss-Prot;Acc:Q5T1B0]
ENSG00000175262	C1orf127	Uncharacterized protein C1orf127  [Source:UniProtKB/Swiss-Prot;Acc:Q8N9H9]
ENSG00000057757	C1orf128	UPF0424 protein C1orf128  [Source:UniProtKB/Swiss-Prot;Acc:Q9GZP4]
ENSG00000143633	C1orf131	Uncharacterized protein C1orf131  [Source:UniProtKB/Swiss-Prot;Acc:Q8NDD1]
ENSG00000203706	C1orf133	Putative uncharacterized protein C1orf133  [Source:UniProtKB/Swiss-Prot;Acc:Q5TG53]
ENSG00000157060	C1orf14	Uncharacterized protein C1orf14  [Source:UniProtKB/Swiss-Prot;Acc:Q9BZQ2]
ENSG00000055070	C1orf144	UPF0485 protein C1orf144 (Putative MAPK-activating protein PM18/PM20/PM22) [Source:UniProtKB/Swiss-Prot;Acc:Q7Z422]
ENSG00000163875	C1orf149	MYST/Esa1-associated factor 6 [Source:HGNC Symbol;Acc:25674]
ENSG00000173436	C1orf151	UPF0327 protein C1orf151  [Source:UniProtKB/Swiss-Prot;Acc:Q5TGZ0]
ENSG00000171806	C1orf156	UPF0558 protein C1orf156 (Arsenic-transactivated protein 2)(AsTP2) [Source:UniProtKB/Swiss-Prot;Acc:O95568]
ENSG00000176754	C1orf157	
ENSG00000173212	C1orf161	Uncharacterized protein C1orf161  [Source:UniProtKB/Swiss-Prot;Acc:Q8N8X9]
ENSG00000143110	C1orf162	Transmembrane protein C1orf162  [Source:UniProtKB/Swiss-Prot;Acc:Q8NEQ5]
ENSG00000187889	C1orf168	Uncharacterized protein C1orf168  [Source:UniProtKB/Swiss-Prot;Acc:Q5VWT5]
ENSG00000163467	C1orf182	Uncharacterized protein C1orf182 (SSTK-interacting protein)(SSTK-IP) [Source:UniProtKB/Swiss-Prot;Acc:Q96A04]
ENSG00000171357	C1orf190	Uncharacterized protein C1orf190  [Source:UniProtKB/Swiss-Prot;Acc:Q96LR2]
ENSG00000119280	C1orf198	Uncharacterized protein C1orf198  [Source:UniProtKB/Swiss-Prot;Acc:Q9H425]
ENSG00000001460	C1orf201	UPF0490 protein C1orf201  [Source:UniProtKB/Swiss-Prot;Acc:Q5TH74]
ENSG00000188004	C1orf204	
ENSG00000116667	C1orf21	Uncharacterized protein C1orf21 (Cell proliferation-inducing gene 13 protein) [Source:UniProtKB/Swiss-Prot;Acc:Q9H246]
ENSG00000163866	C1orf212	
ENSG00000187251	C1orf213	Putative uncharacterized protein C1orf213  [Source:UniProtKB/Swiss-Prot;Acc:Q8NC38]
ENSG00000142686	C1orf216	UPF0500 protein C1orf216  [Source:UniProtKB/Swiss-Prot;Acc:Q8TAB5]
ENSG00000198520	C1orf228	Uncharacterized protein C1orf228 (p40) [Source:UniProtKB/Swiss-Prot;Acc:Q6PIY5]
ENSG00000178796	C1orf230	RIIa domain-containing protein C1orf230  [Source:UniProtKB/Swiss-Prot;Acc:A6NNX1]
ENSG00000121486	C1orf25	TRM1-like protein  [Source:UniProtKB/Swiss-Prot;Acc:Q7Z2T5]
ENSG00000116668	C1orf26	Uncharacterized protein C1orf26  [Source:UniProtKB/Swiss-Prot;Acc:Q5T5J6]
ENSG00000157181	C1orf27	Protein odr-4 homolog (hODR-4)(Transactivated by transforming growth factor beta protein 1)(LAG1-interacting protein) [Source:UniProtKB/Swiss-Prot;Acc:Q5SWX8]
ENSG00000168275	C1orf31	Uncharacterized protein C1orf31  [Source:UniProtKB/Swiss-Prot;Acc:Q5JTJ3]
ENSG00000143612	C1orf43	Uncharacterized protein C1orf43 (Hepatitis C virus NS5A-transactivated protein 4)(HCV NS5A-transactivated protein 4)(Protein NICE-3)(S863-3) [Source:UniProtKB/Swiss-Prot;Acc:Q9BWL3]
ENSG00000176075	C1orf46	
ENSG00000164008	C1orf50	Uncharacterized protein C1orf50  [Source:UniProtKB/Swiss-Prot;Acc:Q9BV19]
ENSG00000159208	C1orf51	Uncharacterized protein C1orf51  [Source:UniProtKB/Swiss-Prot;Acc:Q8N365]
ENSG00000203724	C1orf53	Uncharacterized protein C1orf53  [Source:UniProtKB/Swiss-Prot;Acc:Q5VUE5]
ENSG00000118292	C1orf54	Uncharacterized protein C1orf54 Precursor  [Source:UniProtKB/Swiss-Prot;Acc:Q8WWF1]
ENSG00000143751	C1orf55	UPF0667 protein C1orf55  [Source:UniProtKB/Swiss-Prot;Acc:Q6IQ49]
ENSG00000143443	C1orf56	Uncharacterized protein C1orf56 Precursor  [Source:UniProtKB/Swiss-Prot;Acc:Q9BUN1]
ENSG00000135778	C1orf57	Nucleoside-triphosphatase C1orf57 (NTPase)(EC 3.6.1.15)(Nucleoside triphosphate phosphohydrolase) [Source:UniProtKB/Swiss-Prot;Acc:Q9BSD7]
ENSG00000117616	C1orf63	UPF0471 protein C1orf63  [Source:UniProtKB/Swiss-Prot;Acc:Q9BUV0]
ENSG00000183888	C1orf64	Putative uncharacterized protein C1orf64  [Source:UniProtKB/Swiss-Prot;Acc:Q8NEQ6]
ENSG00000143303	C1orf66	UPF0431 protein C1orf66  [Source:UniProtKB/Swiss-Prot;Acc:Q96FB5]
ENSG00000162852	C1orf71	"consortin, connexin sorting protein [Source:HGNC Symbol;Acc:26486]"
ENSG00000162757	C1orf74	UPF0739 protein C1orf74  [Source:UniProtKB/Swiss-Prot;Acc:Q96LT6]
ENSG00000160679	C1orf77	Uncharacterized protein C1orf77  [Source:UniProtKB/Swiss-Prot;Acc:Q9Y3Y2]
ENSG00000116205	C1orf83	Uncharacterized protein C1orf83  [Source:UniProtKB/Swiss-Prot;Acc:Q96MN5]
ENSG00000162585	C1orf86	Uncharacterized protein C1orf86  [Source:UniProtKB/Swiss-Prot;Acc:Q6NZ36]
ENSG00000132881	C1orf89	Miro domain-containing protein C1orf89  [Source:UniProtKB/Swiss-Prot;Acc:Q9BU20]
ENSG00000094975	C1orf9	Protein C1orf9 Precursor  [Source:UniProtKB/Swiss-Prot;Acc:Q9UBS9]
ENSG00000160838	C1orf92	Leucine-rich repeat-containing protein C10orf92  [Source:UniProtKB/Swiss-Prot;Acc:Q8N4P6]
ENSG00000154429	C1orf96	Uncharacterized protein C1orf96  [Source:UniProtKB/Swiss-Prot;Acc:Q6IQ19]
ENSG00000153363	C1orf97	Putative uncharacterized protein C1orf97  [Source:UniProtKB/Swiss-Prot;Acc:Q9BRT7]
ENSG00000108561	C1QBP	"complement component 1, q subcomponent binding protein [Source:HGNC Symbol;Acc:1243]"
ENSG00000186897	C1QL4	"complement component 1, q subcomponent-like 4 [Source:HGNC Symbol;Acc:31416]"
ENSG00000145861	C1QTNF2	C1q and tumor necrosis factor related protein 2 [Source:HGNC Symbol;Acc:14325]
ENSG00000172247	C1QTNF4	C1q and tumor necrosis factor related protein 4 [Source:HGNC Symbol;Acc:14346]
ENSG00000159403	C1R	"complement component 1, r subcomponent [Source:HGNC Symbol;Acc:1246]"
ENSG00000182326	C1S	"complement component 1, s subcomponent [Source:HGNC Symbol;Acc:1247]"
ENSG00000124191	C20orf100	TOX high mobility group box family member 2 [Source:HGNC Symbol;Acc:16095]
ENSG00000101193	C20orf11	Protein C20orf11 (Two hybrid-associated protein 1 with RanBPM)(Twa1) [Source:UniProtKB/Swiss-Prot;Acc:Q9NWU2]
ENSG00000132823	C20orf111	Uncharacterized protein C20orf111  [Source:UniProtKB/Swiss-Prot;Acc:Q9NX31]
ENSG00000149639	C20orf117	Uncharacterized protein C20orf117  [Source:UniProtKB/Swiss-Prot;Acc:O94964]
ENSG00000089091	C20orf12	Ankyrin repeat-containing protein C20orf12  [Source:UniProtKB/Swiss-Prot;Acc:Q9NVP4]
ENSG00000149635	C20orf123	Transmembrane protein C20orf123  [Source:UniProtKB/Swiss-Prot;Acc:Q9BR26]
ENSG00000101353	C20orf132	Uncharacterized protein C20orf132  [Source:UniProtKB/Swiss-Prot;Acc:Q9H579]
ENSG00000149634	C20orf165	Uncharacterized protein C20orf165  [Source:UniProtKB/Swiss-Prot;Acc:Q9BR10]
ENSG00000186190	C20orf185	"Long palate, lung and nasal epithelium carcinoma-associated protein 3 Precursor (Ligand-binding protein RYA3) [Source:UniProtKB/Swiss-Prot;Acc:P59826]"
ENSG00000088854	C20orf194	Uncharacterized protein C20orf194  [Source:UniProtKB/Swiss-Prot;Acc:Q5TEA3]
ENSG00000176659	C20orf197	Uncharacterized protein C20orf197  [Source:UniProtKB/Swiss-Prot;Acc:Q8N268]
ENSG00000101084	C20orf24	Uncharacterized protein C20orf24 (Rab5-interacting protein)(RIP5) [Source:UniProtKB/Swiss-Prot;Acc:Q9BUV8]
ENSG00000089101	C20orf26	Uncharacterized protein C20orf26  [Source:UniProtKB/Swiss-Prot;Acc:Q8NHU2]
ENSG00000101474	C20orf3	Adipocyte plasma membrane-associated protein (Protein BSCv) [Source:UniProtKB/Swiss-Prot;Acc:Q9HDC9]
ENSG00000089063	C20orf30	UPF0414 transmembrane protein C20orf30  [Source:UniProtKB/Swiss-Prot;Acc:Q96A57]
ENSG00000131043	C20orf4	Uncharacterized protein C20orf4  [Source:UniProtKB/Swiss-Prot;Acc:Q9Y312]
ENSG00000022277	C20orf43	UPF0549 protein C20orf43  [Source:UniProtKB/Swiss-Prot;Acc:Q9BY42]
ENSG00000125895	C20orf46	Transmembrane protein C20orf46  [Source:UniProtKB/Swiss-Prot;Acc:Q9NUR3]
ENSG00000101247	C20orf7	"Probable methyltransferase C20orf7, mitochondrial Precursor (EC 2.1.1.-) [Source:UniProtKB/Swiss-Prot;Acc:Q5TEU4]"
ENSG00000131050	C20orf70	"Short palate, lung and nasal epithelium carcinoma-associated protein 2 Precursor (Parotid secretory protein)(PSP) [Source:UniProtKB/Swiss-Prot;Acc:Q96DR5]"
ENSG00000131059	C20orf71	"Short palate, lung and nasal epithelium carcinoma-associated protein 3 Precursor  [Source:UniProtKB/Swiss-Prot;Acc:Q9BQP9]"
ENSG00000125871	C20orf72	Uncharacterized protein C20orf72  [Source:UniProtKB/Swiss-Prot;Acc:Q9BQP7]
ENSG00000188559	C20orf74	"Ral GTPase activating protein, alpha subunit 2 (catalytic) [Source:HGNC Symbol;Acc:16207]"
ENSG00000132631	C20orf79	Uncharacterized protein C20orf79  [Source:UniProtKB/Swiss-Prot;Acc:Q9UJQ7]
ENSG00000149346	C20orf94	UPF0492 protein C20orf94  [Source:UniProtKB/Swiss-Prot;Acc:Q5VYV7]
ENSG00000196476	C20orf96	Uncharacterized protein C20orf96  [Source:UniProtKB/Swiss-Prot;Acc:Q9NUD7]
ENSG00000160221	C21orf33	"ES1 protein homolog, mitochondrial Precursor (Protein KNP-I)(Protein GT335) [Source:UniProtKB/Swiss-Prot;Acc:P30042]"
ENSG00000205930	C21orf49	Putative uncharacterized protein C21orf49  [Source:UniProtKB/Swiss-Prot;Acc:Q17RA5]
ENSG00000205670	C21orf51	"family with sequence similarity 165, member B [Source:HGNC Symbol;Acc:1293]"
ENSG00000182362	C21orf57	Putative metalloprotease C21orf57 (EC 3.4.24.-) [Source:UniProtKB/Swiss-Prot;Acc:P58557]
ENSG00000160298	C21orf58	Uncharacterized protein C21orf58  [Source:UniProtKB/Swiss-Prot;Acc:P58505]
ENSG00000159079	C21orf59	Uncharacterized protein C21orf59  [Source:UniProtKB/Swiss-Prot;Acc:P57076]
ENSG00000159086	C21orf66	GC-rich sequence DNA-binding factor homolog  [Source:UniProtKB/Swiss-Prot;Acc:Q9Y5B6]
ENSG00000184274	C21orf93	
ENSG00000138867	C22orf13	Uncharacterized protein C22orf13 (Protein LLN4) [Source:UniProtKB/Swiss-Prot;Acc:Q96NT3]
ENSG00000128346	C22orf23	UPF0193 protein EVG1  [Source:UniProtKB/Swiss-Prot;Acc:Q9BZE7]
ENSG00000128254	C22orf24	Uncharacterized protein C22orf24  [Source:UniProtKB/Swiss-Prot;Acc:Q9Y442]
ENSG00000100220	C22orf28	UPF0027 protein C22orf28  [Source:UniProtKB/Swiss-Prot;Acc:Q9Y3I0]
ENSG00000215012	C22orf29	Uncharacterized protein C22orf29  [Source:UniProtKB/Swiss-Prot;Acc:Q7L3V2]
ENSG00000183530	C22orf30	Uncharacterized protein C22orf30  [Source:UniProtKB/Swiss-Prot;Acc:Q5THK1]
ENSG00000100249	C22orf31	Uncharacterized protein C22orf31  [Source:UniProtKB/Swiss-Prot;Acc:O95567]
ENSG00000183172	C22orf32	"UPF0466 protein C22orf32, mitochondrial Precursor  [Source:UniProtKB/Swiss-Prot;Acc:Q9H4I9]"
ENSG00000172375	C2CD2L	C2CD2-like [Source:HGNC Symbol;Acc:29000]
ENSG00000168014	C2CD3	C2 calcium-dependent domain containing 3 [Source:HGNC Symbol;Acc:24564]
ENSG00000198535	C2CD4A	C2 calcium-dependent domain containing 4A [Source:HGNC Symbol;Acc:33627]
ENSG00000221843	C2orf16	Uncharacterized protein C2orf16  [Source:UniProtKB/Swiss-Prot;Acc:Q68DN1]
ENSG00000213699	C2orf18	Transmembrane protein C2orf18 Precursor  [Source:UniProtKB/Swiss-Prot;Acc:Q8N357]
ENSG00000144406	C2orf21	unc-80 homolog (C. elegans) [Source:HGNC Symbol;Acc:26582]
ENSG00000158435	C2orf29	Uncharacterized protein C2orf29  [Source:UniProtKB/Swiss-Prot;Acc:Q9UKZ1]
ENSG00000068912	C2orf30	endoplasmic reticulum lectin 1 [Source:HGNC Symbol;Acc:25222]
ENSG00000143919	C2orf34	Uncharacterized protein C2orf34  [Source:UniProtKB/Swiss-Prot;Acc:Q7Z624]
ENSG00000157856	C2orf39	UPF0407 protein C2orf39  [Source:UniProtKB/Swiss-Prot;Acc:Q96MC2]
ENSG00000163026	C2orf44	WD repeat-containing protein C2orf44  [Source:UniProtKB/Swiss-Prot;Acc:Q9H6R7]
ENSG00000135974	C2orf49	Ashwin  [Source:UniProtKB/Swiss-Prot;Acc:Q9BVC5]
ENSG00000181798	C2orf52	
ENSG00000003509	C2orf56	"Protein midA homolog, mitochondrial Precursor  [Source:UniProtKB/Swiss-Prot;Acc:Q7L592]"
ENSG00000162994	C2orf63	Uncharacterized protein C2orf63  [Source:UniProtKB/Swiss-Prot;Acc:Q8NHS4]
ENSG00000183513	C2orf64	Uncharacterized protein C2orf64  [Source:UniProtKB/Swiss-Prot;Acc:Q86WW8]
ENSG00000159374	C2orf65	Uncharacterized protein C2orf65  [Source:UniProtKB/Swiss-Prot;Acc:Q8TC57]
ENSG00000187944	C2orf66	Uncharacterized protein C2orf66 Precursor  [Source:UniProtKB/Swiss-Prot;Acc:Q6UXQ4]
ENSG00000144445	C2orf67	Uncharacterized protein C2orf67  [Source:UniProtKB/Swiss-Prot;Acc:A0AUZ9]
ENSG00000178074	C2orf69	UPF0565 protein C2orf69 Precursor  [Source:UniProtKB/Swiss-Prot;Acc:Q8N8R5]
ENSG00000173557	C2orf70	UPF0573 protein C2orf70  [Source:UniProtKB/Swiss-Prot;Acc:A6NJV1]
ENSG00000179270	C2orf71	Uncharacterized protein C2orf71  [Source:UniProtKB/Swiss-Prot;Acc:A6NGG8]
ENSG00000177994	C2orf73	Uncharacterized protein C2orf73  [Source:UniProtKB/Swiss-Prot;Acc:Q8N5S3]
ENSG00000186132	C2orf76	UPF0538 protein C2orf76  [Source:UniProtKB/Swiss-Prot;Acc:Q3KRA6]
ENSG00000184924	C2orf79	Uncharacterized protein C2orf79  [Source:UniProtKB/Swiss-Prot;Acc:Q6GMV3]
ENSG00000143951	C2orf86	WD repeat-containing protein C2orf86  [Source:UniProtKB/Swiss-Prot;Acc:O95876]
ENSG00000187699	C2orf88	UPF0733 protein C2orf88  [Source:UniProtKB/Swiss-Prot;Acc:Q9BSF0]
ENSG00000125730	C3	complement component 3 [Source:HGNC Symbol;Acc:1318]
ENSG00000171860	C3AR1	complement component 3a receptor 1 [Source:HGNC Symbol;Acc:1319]
ENSG00000113845	C3orf1	Transmembrane protein C3orf1 (Protein M5-14) [Source:UniProtKB/Swiss-Prot;Acc:Q9NPL8]
ENSG00000163608	C3orf17	Uncharacterized protein C3orf17  [Source:UniProtKB/Swiss-Prot;Acc:Q6NW34]
ENSG00000154781	C3orf19	Uncharacterized protein C3orf19  [Source:UniProtKB/Swiss-Prot;Acc:Q6PII3]
ENSG00000131379	C3orf20	Uncharacterized protein C3orf20  [Source:UniProtKB/Swiss-Prot;Acc:Q8ND61]
ENSG00000173950	C3orf21	Uncharacterized protein C3orf21  [Source:UniProtKB/Swiss-Prot;Acc:Q8NBI6]
ENSG00000179152	C3orf23	Uncharacterized protein C3orf23  [Source:UniProtKB/Swiss-Prot;Acc:Q8N3R3]
ENSG00000172771	C3orf25	EF-hand domain-containing protein C3orf25  [Source:UniProtKB/Swiss-Prot;Acc:Q6NXP0]
ENSG00000184220	C3orf26	Uncharacterized protein C3orf26  [Source:UniProtKB/Swiss-Prot;Acc:Q9BQ75]
ENSG00000198685	C3orf27	Protein GR6  [Source:UniProtKB/Swiss-Prot;Acc:O15544]
ENSG00000144559	C3orf31	"MMP37-like protein, mitochondrial Precursor  [Source:UniProtKB/Swiss-Prot;Acc:Q96BW9]"
ENSG00000125046	C3orf32	Uncharacterized protein C3orf32  [Source:UniProtKB/Swiss-Prot;Acc:Q9Y2M2]
ENSG00000198590	C3orf35	AP20 region protein 1  [Source:UniProtKB/Swiss-Prot;Acc:Q8IVJ8]
ENSG00000179021	C3orf38	Uncharacterized protein C3orf38  [Source:UniProtKB/Swiss-Prot;Acc:Q5JPI3]
ENSG00000163632	C3orf49	Putative uncharacterized protein C3orf49  [Source:UniProtKB/Swiss-Prot;Acc:Q96BT1]
ENSG00000114529	C3orf52	TPA-induced transmembrane protein  [Source:UniProtKB/Swiss-Prot;Acc:Q5BVD1]
ENSG00000181744	C3orf58	UPF0672 protein C3orf58 Precursor  [Source:UniProtKB/Swiss-Prot;Acc:Q8NDZ4]
ENSG00000180611	C3orf59	Uncharacterized protein C3orf59  [Source:UniProtKB/Swiss-Prot;Acc:Q8IYB1]
ENSG00000188315	C3orf62	Uncharacterized protein C3orf62  [Source:UniProtKB/Swiss-Prot;Acc:Q6ZUJ4]
ENSG00000163946	C3orf63	Uncharacterized protein C3orf63 (Retinoblastoma-associated protein RAP140)(CTCL tumor antigen se89-1) [Source:UniProtKB/Swiss-Prot;Acc:Q9UK61]
ENSG00000173769	C3orf77	Uncharacterized protein C3orf77  [Source:UniProtKB/Swiss-Prot;Acc:Q8N9V7]
ENSG00000123838	C4BPA	"complement component 4 binding protein, alpha [Source:HGNC Symbol;Acc:1325]"
ENSG00000180769	C4orf12	
ENSG00000084092	C4orf14	Uncharacterized protein C4orf14  [Source:UniProtKB/Swiss-Prot;Acc:Q8NC60]
ENSG00000138660	C4orf16	adaptor-related protein complex 1 associated regulatory protein [Source:HGNC Symbol;Acc:28808]
ENSG00000155275	C4orf23	Probable tRNA (uracil-O(2)-)-methyltransferase (EC 2.1.1.n2) [Source:UniProtKB/Swiss-Prot;Acc:Q8IYL2]
ENSG00000174792	C4orf26	Uncharacterized protein C4orf26 Precursor  [Source:UniProtKB/Swiss-Prot;Acc:Q17RF5]
ENSG00000056050	C4orf27	UPF0609 protein C4orf27  [Source:UniProtKB/Swiss-Prot;Acc:Q9NWY4]
ENSG00000164096	C4orf3	Uncharacterized protein C4orf3 (Hepatitis C virus F protein-transactivated protein 1)(HCV F-transactivated protein 1) [Source:UniProtKB/Swiss-Prot;Acc:Q8WVX3]
ENSG00000163257	C4orf30	DDB1 and CUL4 associated factor 16 [Source:HGNC Symbol;Acc:25987]
ENSG00000174749	C4orf32	Uncharacterized protein C4orf32  [Source:UniProtKB/Swiss-Prot;Acc:Q8N8J7]
ENSG00000163683	C4orf34	Uncharacterized protein C4orf34  [Source:UniProtKB/Swiss-Prot;Acc:Q96QK8]
ENSG00000145309	C4orf35	Casein-like phosphoprotein (Testis development protein NYD-SP26) [Source:UniProtKB/Swiss-Prot;Acc:Q96KC9]
ENSG00000168538	C4orf41	UPF0636 protein C4orf41  [Source:UniProtKB/Swiss-Prot;Acc:Q7Z392]
ENSG00000198498	C4orf43	UPF0534 protein C4orf43  [Source:UniProtKB/Swiss-Prot;Acc:Q96EY4]
ENSG00000181215	C4orf50	Uncharacterized protein C4orf50  [Source:UniProtKB/Swiss-Prot;Acc:Q6ZRC1]
ENSG00000180408	C4orf52	Uncharacterized protein LOC389203  [Source:UniProtKB/Swiss-Prot;Acc:Q8N5G0]
ENSG00000181617	C4orf7	Follicular dendritic cell secreted peptide Precursor (FDC secreted protein)(FDC-SP) [Source:UniProtKB/Swiss-Prot;Acc:Q8NFU4]
ENSG00000134986	C5orf13	Neuronal protein 3.1 (Protein p311) [Source:UniProtKB/Swiss-Prot;Acc:Q16612]
ENSG00000113583	C5orf15	Keratinocyte-associated transmembrane protein 2 Precursor  [Source:UniProtKB/Swiss-Prot;Acc:Q8NC54]
ENSG00000082213	C5orf22	UPF0489 protein C5orf22  [Source:UniProtKB/Swiss-Prot;Acc:Q49AR2]
ENSG00000181495	C5orf23	Uncharacterized protein C5orf23  [Source:UniProtKB/Swiss-Prot;Acc:Q9H7Z1]
ENSG00000170085	C5orf25	Uncharacterized protein C5orf25  [Source:UniProtKB/Swiss-Prot;Acc:Q8NDZ2]
ENSG00000151881	C5orf28	Transmembrane protein C5orf28  [Source:UniProtKB/Swiss-Prot;Acc:Q0VDI3]
ENSG00000181751	C5orf30	UPF0684 protein C5orf30  [Source:UniProtKB/Swiss-Prot;Acc:Q96GV9]
ENSG00000120306	C5orf32	UPF0467 protein C5orf32  [Source:UniProtKB/Swiss-Prot;Acc:Q9H1C7]
ENSG00000172244	C5orf34	Uncharacterized protein C5orf34  [Source:UniProtKB/Swiss-Prot;Acc:Q96MH7]
ENSG00000155542	C5orf35	Uncharacterized protein C5orf35  [Source:UniProtKB/Swiss-Prot;Acc:Q8NE22]
ENSG00000185261	C5orf36	Uncharacterized protein KIAA0825  [Source:UniProtKB/Swiss-Prot;Acc:O94914]
ENSG00000152359	C5orf37	Uncharacterized protein C5orf37  [Source:UniProtKB/Swiss-Prot;Acc:Q8NA72]
ENSG00000177721	C5orf39	Annexin-2 receptor (Annexin-II receptor)(AXIIR) [Source:UniProtKB/Swiss-Prot;Acc:Q3ZCQ2]
ENSG00000170271	C5orf4	Uncharacterized protein C5orf4  [Source:UniProtKB/Swiss-Prot;Acc:Q96IV6]
ENSG00000164463	C5orf41	UPF0474 protein C5orf41  [Source:UniProtKB/Swiss-Prot;Acc:Q8IUR6]
ENSG00000188725	C5orf43	UPF0542 protein C5orf43  [Source:UniProtKB/Swiss-Prot;Acc:Q7Z3B0]
ENSG00000113597	C5orf44	UPF0533 protein C5orf44  [Source:UniProtKB/Swiss-Prot;Acc:A5PLN9]
ENSG00000161010	C5orf45	UPF0544 protein C5orf45  [Source:UniProtKB/Swiss-Prot;Acc:Q6NTE8]
ENSG00000205765	C5orf51	UPF0600 protein C5orf51  [Source:UniProtKB/Swiss-Prot;Acc:A6NDU8]
ENSG00000182700	C5orf53	IgA-inducing protein homolog Precursor  [Source:UniProtKB/Swiss-Prot;Acc:A6NJ69]
ENSG00000221990	C5orf55	Uncharacterized protein C5orf55 Precursor  [Source:UniProtKB/Swiss-Prot;Acc:Q8N2X6]
ENSG00000204709	C6orf100	
ENSG00000118492	C6orf103	Calpain-7-like protein  [Source:UniProtKB/Swiss-Prot;Acc:Q8N7X0]
ENSG00000111863	C6orf105	Uncharacterized protein C6orf105  [Source:UniProtKB/Swiss-Prot;Acc:Q96IZ2]
ENSG00000196821	C6orf106	Uncharacterized protein C6orf106  [Source:UniProtKB/Swiss-Prot;Acc:Q9H6K1]
ENSG00000203808	C6orf112	Novel proteinHCG2030731 ; [Source:UniProtKB/TrEMBL;Acc:Q5T3Y7]
ENSG00000146386	C6orf115	UPF0727 protein C6orf115  [Source:UniProtKB/Swiss-Prot;Acc:Q9P1F3]
ENSG00000146521	C6orf123	Uncharacterized protein C6orf123 (Protein HGC6.2) [Source:UniProtKB/Swiss-Prot;Acc:Q9Y6Z2]
ENSG00000198221	C6orf124	Uncharacterized protein C6orf124 (Protein HGC6.4) [Source:UniProtKB/Swiss-Prot;Acc:Q9Y6Z5]
ENSG00000137288	C6orf125	Uncharacterized protein C6orf125 (Breast cancer-associated protein SGA-81M) [Source:UniProtKB/Swiss-Prot;Acc:Q9BRT2]
ENSG00000204140	C6orf127	Colipase-like protein C6orf127 Precursor  [Source:UniProtKB/Swiss-Prot;Acc:A2RUU4]
ENSG00000124596	C6orf130	Uncharacterized protein C6orf130  [Source:UniProtKB/Swiss-Prot;Acc:Q9Y530]
ENSG00000137343	C6orf134	UPF0635 protein C6orf134  [Source:UniProtKB/Swiss-Prot;Acc:Q5SQI0]
ENSG00000146147	C6orf142	Uncharacterized protein C6orf142  [Source:UniProtKB/Swiss-Prot;Acc:Q5VWP3]
ENSG00000146350	C6orf170	Uncharacterized protein C6orf170  [Source:UniProtKB/Swiss-Prot;Acc:Q96NH3]
ENSG00000189367	C6orf174	KIAA0408 [Source:HGNC Symbol;Acc:21636]
ENSG00000183137	C6orf182	Cep57-related protein (Centrosomal protein of 57 kDa-related protein)(Cep57R) [Source:UniProtKB/Swiss-Prot;Acc:Q8IYX8]
ENSG00000164385	C6orf195	Uncharacterized protein C6orf195  [Source:UniProtKB/Swiss-Prot;Acc:Q96MT4]
ENSG00000130349	C6orf203	Uncharacterized protein C6orf203  [Source:UniProtKB/Swiss-Prot;Acc:Q9P0P8]
ENSG00000111860	C6orf204	Coiled-coil domain-containing protein C6orf204 (Serologically defined breast cancer antigen NY-BR-15) [Source:UniProtKB/Swiss-Prot;Acc:Q5SZL2]
ENSG00000204544	C6orf205	"mucin 21, cell surface associated [Source:HGNC Symbol;Acc:21661]"
ENSG00000146476	C6orf211	UPF0364 protein C6orf211  [Source:UniProtKB/Swiss-Prot;Acc:Q9H993]
ENSG00000189325	C6orf222	Uncharacterized protein C6orf222  [Source:UniProtKB/Swiss-Prot;Acc:P0C671]
ENSG00000204439	C6orf47	G4 protein  [Source:RefSeq peptide;Acc:NP_067007]
ENSG00000154079	C6orf57	UPF0369 protein C6orf57 Precursor  [Source:UniProtKB/Swiss-Prot;Acc:Q5VUM1]
ENSG00000112308	C6orf62	Uncharacterized protein C6orf62 (HBV X-transactivated gene 12 protein) [Source:UniProtKB/Swiss-Prot;Acc:Q9GZU0]
ENSG00000112167	C6orf64	Uncharacterized protein C6orf64  [Source:UniProtKB/Swiss-Prot;Acc:Q9NPB0]
ENSG00000130023	C6orf70	Transmembrane protein C6orf70  [Source:UniProtKB/Swiss-Prot;Acc:Q5T6L9]
ENSG00000198663	C6orf89	Uncharacterized protein C6orf89  [Source:UniProtKB/Swiss-Prot;Acc:Q6UWU4]
ENSG00000118491	C6orf94	UPF0418 protein C6orf94  [Source:UniProtKB/Swiss-Prot;Acc:Q5TFG8]
ENSG00000106341	C7orf16	G-substrate  [Source:UniProtKB/Swiss-Prot;Acc:O96001]
ENSG00000135185	C7orf23	Transmembrane protein C7orf23  [Source:UniProtKB/Swiss-Prot;Acc:Q9BU79]
ENSG00000136197	C7orf25	UPF0415 protein C7orf25  [Source:UniProtKB/Swiss-Prot;Acc:Q9BPX7]
ENSG00000122674	C7orf28A	UPF0550 protein C7orf28  [Source:UniProtKB/Swiss-Prot;Acc:O95766]
ENSG00000146574	C7orf28B	UPF0550 protein C7orf28  [Source:UniProtKB/Swiss-Prot;Acc:O95766]
ENSG00000156928	C7orf30	Uncharacterized protein C7orf30  [Source:UniProtKB/Swiss-Prot;Acc:Q96EH3]
ENSG00000153790	C7orf31	Uncharacterized protein C7orf31  [Source:UniProtKB/Swiss-Prot;Acc:Q8N865]
ENSG00000165131	C7orf34	Uncharacterized protein C7orf34 Precursor (MSSP-binding protein CTM-1) [Source:UniProtKB/Swiss-Prot;Acc:Q96L11]
ENSG00000106609	C7orf42	UPF0458 protein C7orf42  [Source:UniProtKB/Swiss-Prot;Acc:Q9NWD8]
ENSG00000106603	C7orf44	Uncharacterized protein C7orf44  [Source:UniProtKB/Swiss-Prot;Acc:Q9GZY4]
ENSG00000122783	C7orf49	Modulator of retrovirus infection homolog  [Source:UniProtKB/Swiss-Prot;Acc:Q9BWK5]
ENSG00000146540	C7orf50	Uncharacterized protein C7orf50  [Source:UniProtKB/Swiss-Prot;Acc:Q9BRJ6]
ENSG00000167011	C7orf52	Putative N-acetyltransferase C7orf52 (EC 2.3.1.-) [Source:UniProtKB/Swiss-Prot;Acc:Q8N8M0]
ENSG00000164898	C7orf55	UPF0562 protein C7orf55  [Source:UniProtKB/Swiss-Prot;Acc:Q96HJ9]
ENSG00000106034	C7orf58	Uncharacterized protein C7orf58 Precursor  [Source:UniProtKB/Swiss-Prot;Acc:A4D0V7]
ENSG00000188186	C7orf59	UPF0539 protein C7orf59  [Source:UniProtKB/Swiss-Prot;Acc:Q0VGL1]
ENSG00000164603	C7orf60	UPF0532 protein C7orf60  [Source:UniProtKB/Swiss-Prot;Acc:Q1RMZ1]
ENSG00000105792	C7orf63	Uncharacterized protein C7orf63  [Source:UniProtKB/Swiss-Prot;Acc:A5D8W1]
ENSG00000127993	C7orf64	UPF0712 protein C7orf64  [Source:UniProtKB/Swiss-Prot;Acc:Q5RL73]
ENSG00000135245	C7orf68	Hypoxia-inducible gene 2 protein  [Source:UniProtKB/Swiss-Prot;Acc:Q9Y5L2]
ENSG00000136275	C7orf69	Uncharacterized protein C7orf69 Precursor  [Source:UniProtKB/Swiss-Prot;Acc:Q9H7B7]
ENSG00000157131	C8A	"complement component 8, alpha polypeptide [Source:HGNC Symbol;Acc:1352]"
ENSG00000021852	C8B	"complement component 8, beta polypeptide [Source:HGNC Symbol;Acc:1353]"
ENSG00000184608	C8orf12	Uncharacterized protein C8orf12  [Source:UniProtKB/Swiss-Prot;Acc:Q96KT0]
ENSG00000165084	C8orf34	Uncharacterized protein C8orf34 (Protein VEST-1) [Source:UniProtKB/Swiss-Prot;Acc:Q49A92]
ENSG00000156172	C8orf37	Uncharacterized protein C8orf37  [Source:UniProtKB/Swiss-Prot;Acc:Q96NL8]
ENSG00000212998	C8orf39	Putative uncharacterized protein C8orf39  [Source:UniProtKB/Swiss-Prot;Acc:Q9P1G2]
ENSG00000176907	C8orf4	Uncharacterized protein C8orf4 (Thyroid cancer protein 1)(TC-1) [Source:UniProtKB/Swiss-Prot;Acc:Q9NR00]
ENSG00000176209	C8orf40	UPF0697 protein C8orf40  [Source:UniProtKB/Swiss-Prot;Acc:Q96E16]
ENSG00000169085	C8orf46	Uncharacterized protein C8orf46  [Source:UniProtKB/Swiss-Prot;Acc:Q8TAG6]
ENSG00000215117	C8orf71	Putative uncharacterized protein C8orf71  [Source:UniProtKB/Swiss-Prot;Acc:Q9Y4M8]
ENSG00000189376	C8orf76	Uncharacterized protein C8orf76  [Source:UniProtKB/Swiss-Prot;Acc:Q96K31]
ENSG00000170941	C8orf79	Putative methyltransferase KIAA1456 (EC 2.1.1.-) [Source:UniProtKB/Swiss-Prot;Acc:Q9P272]
ENSG00000205133	C8orf83	UPF0599 protein C8orf83  [Source:UniProtKB/Swiss-Prot;Acc:Q629K1]
ENSG00000113600	C9	complement component 9 [Source:HGNC Symbol;Acc:1358]
ENSG00000137135	C9orf100	Vav-like protein C9orf100  [Source:UniProtKB/Swiss-Prot;Acc:Q8N4T4]
ENSG00000148057	C9orf103	Probable gluconokinase (EC 2.7.1.12)(Gluconate kinase) [Source:UniProtKB/Swiss-Prot;Acc:Q5T6J7]
ENSG00000198917	C9orf114	Uncharacterized protein C9orf114  [Source:UniProtKB/Swiss-Prot;Acc:Q5T280]
ENSG00000175854	C9orf119	Uncharacterized protein C9orf119 (HBV DNAPTP1-transactivated protein A) [Source:UniProtKB/Swiss-Prot;Acc:Q1ZZU3]
ENSG00000137038	C9orf123	Transmembrane protein C9orf123  [Source:UniProtKB/Swiss-Prot;Acc:Q96GE9]
ENSG00000173611	C9orf126	suppressor of cancer cell invasion [Source:HGNC Symbol;Acc:26709]
ENSG00000204930	C9orf128	Uncharacterized protein C9orf128  [Source:UniProtKB/Swiss-Prot;Acc:A6H8Z2]
ENSG00000175611	C9orf130	
ENSG00000136932	C9orf156	Nef-associated protein 1 (EC 3.1.2.-)(Thioesterase NAP1) [Source:UniProtKB/Swiss-Prot;Acc:Q9BU70]
ENSG00000196366	C9orf163	Uncharacterized protein C9orf163  [Source:UniProtKB/Swiss-Prot;Acc:Q8N9P6]
ENSG00000204446	C9orf170	Uncharacterized protein C9orf170  [Source:UniProtKB/Swiss-Prot;Acc:A2RU37]
ENSG00000164967	C9orf23	Alba-like protein C9orf23  [Source:UniProtKB/Swiss-Prot;Acc:Q8N5L8]
ENSG00000164970	C9orf25	Uncharacterized protein C9orf25  [Source:UniProtKB/Swiss-Prot;Acc:Q8IW50]
ENSG00000148120	C9orf3	microRNA 24-1 [Source:HGNC Symbol;Acc:31607]
ENSG00000066697	C9orf30	UPF0439 protein C9orf30  [Source:UniProtKB/Swiss-Prot;Acc:Q96H12]
ENSG00000203993	C9orf37	Uncharacterized protein C9orf37  [Source:UniProtKB/Swiss-Prot;Acc:Q9H2J1]
ENSG00000136805	C9orf4	Uncharacterized protein C9orf4 (Brain protein CG-6) [Source:UniProtKB/Swiss-Prot;Acc:Q9P0K9]
ENSG00000135045	C9orf40	Uncharacterized protein C9orf40  [Source:UniProtKB/Swiss-Prot;Acc:Q8IXQ3]
ENSG00000156017	C9orf41	UPF0586 protein C9orf41  [Source:UniProtKB/Swiss-Prot;Acc:Q8N4J0]
ENSG00000157653	C9orf43	Uncharacterized protein C9orf43  [Source:UniProtKB/Swiss-Prot;Acc:Q8TAL5]
ENSG00000186354	C9orf47	Uncharacterized protein C9orf47 Precursor  [Source:UniProtKB/Swiss-Prot;Acc:Q6ZRZ4]
ENSG00000106771	C9orf5	Transmembrane protein C9orf5 (Protein CG-2) [Source:UniProtKB/Swiss-Prot;Acc:Q9H330]
ENSG00000179058	C9orf50	Uncharacterized protein C9orf50  [Source:UniProtKB/Swiss-Prot;Acc:Q5SZB4]
ENSG00000182981	C9orf56	Putative uncharacterized protein C9orf56  [Source:UniProtKB/Swiss-Prot;Acc:Q9P180]
ENSG00000119328	C9orf6	UPF0436 protein C9orf6  [Source:UniProtKB/Swiss-Prot;Acc:Q9NX38]
ENSG00000135063	C9orf61	"family with sequence similarity 189, member A2 [Source:HGNC Symbol;Acc:24820]"
ENSG00000165118	C9orf64	UPF0553 protein C9orf64  [Source:UniProtKB/Swiss-Prot;Acc:Q5T6V5]
ENSG00000147894	C9orf72	Uncharacterized protein C9orf72  [Source:UniProtKB/Swiss-Prot;Acc:Q96LT7]
ENSG00000148153	C9orf80	SOSS complex subunit C (Sensor of single-strand DNA complex subunit C)(Sensor of ssDNA subunit C)(SOSS-C)(Single-stranded DNA-binding protein-interacting protein 1)(SSB-interacting protein 1)(hSSBIP1) [Source:UniProtKB/Swiss-Prot;Acc:Q9NRY2]
ENSG00000120159	C9orf82	Uncharacterized protein C9orf82  [Source:UniProtKB/Swiss-Prot;Acc:Q9H8G2]
ENSG00000155621	C9orf85	Uncharacterized protein C9orf85  [Source:UniProtKB/Swiss-Prot;Acc:Q96MD7]
ENSG00000196642	C9orf86	Putative GTP-binding protein Parf (Partner of ARF) [Source:UniProtKB/Swiss-Prot;Acc:Q3YEC7]
ENSG00000164989	C9orf93	Uncharacterized protein C9orf93  [Source:UniProtKB/Swiss-Prot;Acc:Q6TFL3]
ENSG00000136925	C9orf97	thiosulfate sulfurtransferase (rhodanese)-like domain containing 2 [Source:HGNC Symbol;Acc:30087]
ENSG00000133742	CA1	carbonic anhydrase I [Source:HGNC Symbol;Acc:1368]
ENSG00000154975	CA10	carbonic anhydrase X [Source:HGNC Symbol;Acc:1369]
ENSG00000185015	CA13	carbonic anhydrase XIII [Source:HGNC Symbol;Acc:14914]
ENSG00000104267	CA2	carbonic anhydrase II [Source:HGNC Symbol;Acc:1373]
ENSG00000169239	CA5B	inactivation escape 2 (non-protein coding) [Source:HGNC Symbol;Acc:6061]
ENSG00000186312	CA5BP	carbonic anhydrase VB pseudogene [Source:HGNC Symbol;Acc:29544]
ENSG00000178538	CA8	carbonic anhydrase VIII [Source:HGNC Symbol;Acc:1382]
ENSG00000135932	CAB39	calcium binding protein 39 [Source:HGNC Symbol;Acc:20292]
ENSG00000102547	CAB39L	calcium binding protein 39-like [Source:HGNC Symbol;Acc:20290]
ENSG00000099991	CABIN1	calcineurin binding protein 1 [Source:HGNC Symbol;Acc:24187]
ENSG00000134508	CABLES1	Cdk5 and Abl enzyme substrate 1 [Source:HGNC Symbol;Acc:25097]
ENSG00000157782	CABP1	calcium binding protein 1 [Source:HGNC Symbol;Acc:1384]
ENSG00000167791	CABP2	calcium binding protein 2 [Source:HGNC Symbol;Acc:1385]
ENSG00000154040	CABYR	calcium binding tyrosine-(Y)-phosphorylation regulated [Source:HGNC Symbol;Acc:15569]
ENSG00000158966	CACHD1	cache domain containing 1 [Source:HGNC Symbol;Acc:29314]
ENSG00000141837	CACNA1A	"calcium channel, voltage-dependent, P/Q type, alpha 1A subunit [Source:HGNC Symbol;Acc:1388]"
ENSG00000157388	CACNA1D	"calcium channel, voltage-dependent, L type, alpha 1D subunit [Source:HGNC Symbol;Acc:1391]"
ENSG00000006283	CACNA1G	"calcium channel, voltage-dependent, T type, alpha 1G subunit [Source:HGNC Symbol;Acc:1394]"
ENSG00000157445	CACNA2D3	"calcium channel, voltage-dependent, alpha 2/delta subunit 3 [Source:HGNC Symbol;Acc:15460]"
ENSG00000182389	CACNB4	"calcium channel, voltage-dependent, beta 4 subunit [Source:HGNC Symbol;Acc:1404]"
ENSG00000166862	CACNG2	"calcium channel, voltage-dependent, gamma subunit 2 [Source:HGNC Symbol;Acc:1406]"
ENSG00000006116	CACNG3	"calcium channel, voltage-dependent, gamma subunit 3 [Source:HGNC Symbol;Acc:1407]"
ENSG00000116161	CACYBP	calcyclin binding protein [Source:HGNC Symbol;Acc:30423]
ENSG00000084774	CAD	"carbamoyl-phosphate synthetase 2, aspartate transcarbamylase, and dihydroorotase [Source:HGNC Symbol;Acc:1424]"
ENSG00000182985	CADM1	cell adhesion molecule 1 [Source:HGNC Symbol;Acc:5951]
ENSG00000175161	CADM2	cell adhesion molecule 2 [Source:HGNC Symbol;Acc:29849]
ENSG00000162706	CADM3	cell adhesion molecule 3 [Source:HGNC Symbol;Acc:17601]
ENSG00000163618	CADPS	Ca++-dependent secretion activator [Source:HGNC Symbol;Acc:1426]
ENSG00000104327	CALB1	"calbindin 1, 28kDa [Source:HGNC Symbol;Acc:1434]"
ENSG00000172137	CALB2	calbindin 2 [Source:HGNC Symbol;Acc:1435]
ENSG00000110680	CALCA	calcitonin-related polypeptide alpha [Source:HGNC Symbol;Acc:1437]
ENSG00000012822	CALCOCO1	calcium binding and coiled-coil domain 1 [Source:HGNC Symbol;Acc:29306]
ENSG00000004948	CALCR	calcitonin receptor [Source:HGNC Symbol;Acc:1440]
ENSG00000122786	CALD1	caldesmon 1 [Source:HGNC Symbol;Acc:1441]
ENSG00000198668	CALM1	"calmodulin 1 (phosphorylase kinase, delta) [Source:HGNC Symbol;Acc:1442]"
ENSG00000143933	CALM2	"calmodulin 2 (phosphorylase kinase, delta) [Source:HGNC Symbol;Acc:1445]"
ENSG00000160014	CALM3	"calmodulin 3 (phosphorylase kinase, delta) [Source:HGNC Symbol;Acc:1449]"
ENSG00000183166	CALN1	calneuron 1 [Source:HGNC Symbol;Acc:13248]
ENSG00000179218	CALR	calreticulin [Source:HGNC Symbol;Acc:1455]
ENSG00000128595	CALU	calumenin [Source:HGNC Symbol;Acc:1458]
ENSG00000134072	CAMK1	calcium/calmodulin-dependent protein kinase I [Source:HGNC Symbol;Acc:1459]
ENSG00000183049	CAMK1D	calcium/calmodulin-dependent protein kinase ID [Source:HGNC Symbol;Acc:19341]
ENSG00000008118	CAMK1G	calcium/calmodulin-dependent protein kinase IG [Source:HGNC Symbol;Acc:14585]
ENSG00000070808	CAMK2A	calcium/calmodulin-dependent protein kinase II alpha [Source:HGNC Symbol;Acc:1460]
ENSG00000145349	CAMK2D	calcium/calmodulin-dependent protein kinase II delta [Source:HGNC Symbol;Acc:1462]
ENSG00000004660	CAMKK1	"calcium/calmodulin-dependent protein kinase kinase 1, alpha [Source:HGNC Symbol;Acc:1469]"
ENSG00000164615	CAMLG	calcium modulating ligand [Source:HGNC Symbol;Acc:1471]
ENSG00000164047	CAMP	cathelicidin antimicrobial peptide [Source:HGNC Symbol;Acc:1472]
ENSG00000108509	CAMTA2	calmodulin binding transcription activator 2 [Source:HGNC Symbol;Acc:18807]
ENSG00000111530	CAND1	cullin-associated and neddylation-dissociated 1 [Source:HGNC Symbol;Acc:30688]
ENSG00000171302	CANT1	calcium activated nucleotidase 1 [Source:HGNC Symbol;Acc:19721]
ENSG00000127022	CANX	calnexin [Source:HGNC Symbol;Acc:1473]
ENSG00000131236	CAP1	"CAP, adenylate cyclase-associated protein 1 (yeast) [Source:HGNC Symbol;Acc:20040]"
ENSG00000112186	CAP2	"CAP, adenylate cyclase-associated protein, 2 (yeast) [Source:HGNC Symbol;Acc:20039]"
ENSG00000142330	CAPN10	calpain 10 [Source:HGNC Symbol;Acc:1477]
ENSG00000162949	CAPN13	calpain 13 [Source:HGNC Symbol;Acc:16663]
ENSG00000214711	CAPN14	calpain 14 [Source:HGNC Symbol;Acc:16664]
ENSG00000162909	CAPN2	"calpain 2, (m/II) large subunit [Source:HGNC Symbol;Acc:1479]"
ENSG00000131375	CAPN7	calpain 7 [Source:HGNC Symbol;Acc:1484]
ENSG00000135387	CAPRIN1	cell cycle associated protein 1 [Source:HGNC Symbol;Acc:6743]
ENSG00000110888	CAPRIN2	caprin family member 2 [Source:HGNC Symbol;Acc:21259]
ENSG00000116489	CAPZA1	"capping protein (actin filament) muscle Z-line, alpha 1 [Source:HGNC Symbol;Acc:1488]"
ENSG00000198898	CAPZA2	"capping protein (actin filament) muscle Z-line, alpha 2 [Source:HGNC Symbol;Acc:1490]"
ENSG00000177938	CAPZA3	"capping protein (actin filament) muscle Z-line, alpha 3 [Source:HGNC Symbol;Acc:24205]"
ENSG00000141527	CARD14	"caspase recruitment domain family, member 14 [Source:HGNC Symbol;Acc:16446]"
ENSG00000204397	CARD16	"caspase recruitment domain family, member 16 [Source:HGNC Symbol;Acc:33701]"
ENSG00000105483	CARD8	"caspase recruitment domain family, member 8 [Source:HGNC Symbol;Acc:17057]"
ENSG00000153048	CARHSP1	"calcium regulated heat stable protein 1, 24kDa [Source:HGNC Symbol;Acc:17150]"
ENSG00000213995	CARKD	carbohydrate kinase domain containing [Source:HGNC Symbol;Acc:25576]
ENSG00000110619	CARS	cysteinyl-tRNA synthetase [Source:HGNC Symbol;Acc:1493]
ENSG00000134905	CARS2	"cysteinyl-tRNA synthetase 2, mitochondrial (putative) [Source:HGNC Symbol;Acc:25695]"
ENSG00000118307	CASC1	cancer susceptibility candidate 1 [Source:HGNC Symbol;Acc:29599]
ENSG00000177640	CASC2	cancer susceptibility candidate 2 [Source:HGNC Symbol;Acc:22933]
ENSG00000108349	CASC3	cancer susceptibility candidate 3 [Source:HGNC Symbol;Acc:17040]
ENSG00000166734	CASC4	cancer susceptibility candidate 4 [Source:HGNC Symbol;Acc:24892]
ENSG00000137812	CASC5	cancer susceptibility candidate 5 [Source:HGNC Symbol;Acc:24054]
ENSG00000127995	CASD1	CAS1 domain containing 1 [Source:HGNC Symbol;Acc:16014]
ENSG00000147044	CASK	calcium/calmodulin-dependent serine protein kinase (MAGUK family) [Source:HGNC Symbol;Acc:1497]
ENSG00000137752	CASP1	"caspase 1, apoptosis-related cysteine peptidase (interleukin 1, beta, convertase) [Source:HGNC Symbol;Acc:1499]"
ENSG00000204403	CASP12	caspase 12 (gene/pseudogene) [Source:HGNC Symbol;Acc:19004]
ENSG00000105141	CASP14	"caspase 14, apoptosis-related cysteine peptidase [Source:HGNC Symbol;Acc:1502]"
ENSG00000106144	CASP2	"caspase 2, apoptosis-related cysteine peptidase [Source:HGNC Symbol;Acc:1503]"
ENSG00000164305	CASP3	"caspase 3, apoptosis-related cysteine peptidase [Source:HGNC Symbol;Acc:1504]"
ENSG00000196954	CASP4	"caspase 4, apoptosis-related cysteine peptidase [Source:HGNC Symbol;Acc:1505]"
ENSG00000064012	CASP8	"caspase 8, apoptosis-related cysteine peptidase [Source:HGNC Symbol;Acc:1509]"
ENSG00000118412	CASP8AP2	caspase 8 associated protein 2 [Source:HGNC Symbol;Acc:1510]
ENSG00000143318	CASQ1	"calsequestrin 1 (fast-twitch, skeletal muscle) [Source:HGNC Symbol;Acc:1512]"
ENSG00000118729	CASQ2	calsequestrin 2 (cardiac muscle) [Source:HGNC Symbol;Acc:1513]
ENSG00000036828	CASR	calcium-sensing receptor [Source:HGNC Symbol;Acc:1514]
ENSG00000087589	CASS4	Cas scaffolding protein family member 4 [Source:HGNC Symbol;Acc:15878]
ENSG00000153113	CAST	calpastatin [Source:HGNC Symbol;Acc:1515]
ENSG00000121691	CAT	catalase [Source:HGNC Symbol;Acc:1516]
ENSG00000105974	CAV1	"caveolin 1, caveolae protein, 22kDa [Source:HGNC Symbol;Acc:1527]"
ENSG00000105971	CAV2	caveolin 2 [Source:HGNC Symbol;Acc:1528]
ENSG00000107745	CBARA1	calcium binding atopy-related autoantigen 1 [Source:HGNC Symbol;Acc:1530]
ENSG00000067955	CBFB	"core-binding factor, beta subunit [Source:HGNC Symbol;Acc:1539]"
ENSG00000110395	CBL	Cas-Br-M (murine) ecotropic retroviral transforming sequence [Source:HGNC Symbol;Acc:1541]
ENSG00000114423	CBLB	Cas-Br-M (murine) ecotropic retroviral transforming sequence b [Source:HGNC Symbol;Acc:1542]
ENSG00000105879	CBLL1	Cas-Br-M (murine) ecotropic retroviral transforming sequence-like 1 [Source:HGNC Symbol;Acc:21225]
ENSG00000145439	CBR4	carbonyl reductase 4 [Source:HGNC Symbol;Acc:25891]
ENSG00000160200	CBS	cystathionine-beta-synthase [Source:HGNC Symbol;Acc:1550]
ENSG00000172785	CBWD1	COBW domain containing 1 [Source:HGNC Symbol;Acc:17134]
ENSG00000136682	CBWD2	COBW domain containing 2 [Source:HGNC Symbol;Acc:17907]
ENSG00000196873	CBWD3	COBW domain containing 3 [Source:HGNC Symbol;Acc:18519]
ENSG00000147996	CBWD5	COBW domain containing 5 [Source:HGNC Symbol;Acc:24584]
ENSG00000204790	CBWD6	COBW domain containing 6 [Source:HGNC Symbol;Acc:31978]
ENSG00000108468	CBX1	chromobox homolog 1 (HP1 beta homolog Drosophila ) [Source:HGNC Symbol;Acc:1551]
ENSG00000173894	CBX2	"chromobox homolog 2 (Pc class homolog, Drosophila) [Source:HGNC Symbol;Acc:1552]"
ENSG00000122565	CBX3	"chromobox homolog 3 (HP1 gamma homolog, Drosophila) [Source:HGNC Symbol;Acc:1553]"
ENSG00000094916	CBX5	"chromobox homolog 5 (HP1 alpha homolog, Drosophila) [Source:HGNC Symbol;Acc:1555]"
ENSG00000141570	CBX8	"chromobox homolog 8 (Pc class homolog, Drosophila) [Source:HGNC Symbol;Acc:15962]"
ENSG00000100211	CBY1	chibby homolog 1 (Drosophila) [Source:HGNC Symbol;Acc:1307]
ENSG00000132024	CC2D1A	coiled-coil and C2 domain containing 1A [Source:HGNC Symbol;Acc:30237]
ENSG00000154222	CC2D1B	coiled-coil and C2 domain containing 1B [Source:HGNC Symbol;Acc:29386]
ENSG00000048342	CC2D2A	coiled-coil and C2 domain containing 2A [Source:HGNC Symbol;Acc:29253]
ENSG00000183287	CCBE1	collagen and calcium binding EGF domains 1 [Source:HGNC Symbol;Acc:29426]
ENSG00000137944	CCBL2	cysteine conjugate-beta lyase 2 [Source:HGNC Symbol;Acc:33238]
ENSG00000176476	CCDC101	coiled-coil domain containing 101 [Source:HGNC Symbol;Acc:25156]
ENSG00000163001	CCDC104	coiled-coil domain containing 104 [Source:HGNC Symbol;Acc:30540]
ENSG00000173581	CCDC106	coiled-coil domain containing 106 [Source:HGNC Symbol;Acc:30181]
ENSG00000156026	CCDC109A	coiled-coil domain containing 109A [Source:HGNC Symbol;Acc:23526]
ENSG00000164221	CCDC112	coiled-coil domain containing 112 [Source:HGNC Symbol;Acc:28599]
ENSG00000136710	CCDC115	coiled-coil domain containing 115 [Source:HGNC Symbol;Acc:28178]
ENSG00000159873	CCDC117	coiled-coil domain containing 117 [Source:HGNC Symbol;Acc:26599]
ENSG00000160799	CCDC12	coiled-coil domain containing 12 [Source:HGNC Symbol;Acc:28332]
ENSG00000147144	CCDC120	coiled-coil domain containing 120 [Source:HGNC Symbol;Acc:28910]
ENSG00000176714	CCDC121	coiled-coil domain containing 121 [Source:HGNC Symbol;Acc:25833]
ENSG00000151773	CCDC122	coiled-coil domain containing 122 [Source:HGNC Symbol;Acc:26478]
ENSG00000169193	CCDC126	coiled-coil domain containing 126 [Source:HGNC Symbol;Acc:22398]
ENSG00000100147	CCDC134	coiled-coil domain containing 134 [Source:HGNC Symbol;Acc:26185]
ENSG00000185298	CCDC137	coiled-coil domain containing 137 [Source:HGNC Symbol;Acc:33451]
ENSG00000175455	CCDC14	coiled-coil domain containing 14 [Source:HGNC Symbol;Acc:25766]
ENSG00000135637	CCDC142	coiled-coil domain containing 142 [Source:HGNC Symbol;Acc:25889]
ENSG00000154874	CCDC144B	coiled-coil domain containing 144B [Source:HGNC Symbol;Acc:26704]
ENSG00000205212	CCDC144NL	"coiled-coil domain containing 144 family, N-terminal like [Source:HGNC Symbol;Acc:33735]"
ENSG00000120051	CCDC147	coiled-coil domain containing 147 [Source:HGNC Symbol;Acc:26676]
ENSG00000181982	CCDC149	coiled-coil domain containing 149 [Source:HGNC Symbol;Acc:25405]
ENSG00000149548	CCDC15	coiled-coil domain containing 15 [Source:HGNC Symbol;Acc:25798]
ENSG00000144395	CCDC150	coiled-coil domain containing 150 [Source:HGNC Symbol;Acc:26834]
ENSG00000187860	CCDC157	coiled-coil domain containing 157 [Source:HGNC Symbol;Acc:33854]
ENSG00000122483	CCDC18	coiled-coil domain containing 18 [Source:HGNC Symbol;Acc:30370]
ENSG00000101997	CCDC22	coiled-coil domain containing 22 [Source:HGNC Symbol;Acc:28909]
ENSG00000147419	CCDC25	coiled-coil domain containing 25 [Source:HGNC Symbol;Acc:25591]
ENSG00000024862	CCDC28A	coiled-coil domain containing 28A [Source:HGNC Symbol;Acc:21098]
ENSG00000140481	CCDC33	coiled-coil domain containing 33 [Source:HGNC Symbol;Acc:26552]
ENSG00000109881	CCDC34	coiled-coil domain containing 34 [Source:HGNC Symbol;Acc:25079]
ENSG00000165972	CCDC38	coiled-coil domain containing 38 [Source:HGNC Symbol;Acc:26843]
ENSG00000180329	CCDC43	coiled-coil domain containing 43 [Source:HGNC Symbol;Acc:26472]
ENSG00000141325	CCDC45	coiled-coil domain containing 45 [Source:HGNC Symbol;Acc:25141]
ENSG00000154240	CCDC46	coiled-coil domain containing 46 [Source:HGNC Symbol;Acc:28514]
ENSG00000108588	CCDC47	coiled-coil domain containing 47 [Source:HGNC Symbol;Acc:24856]
ENSG00000152492	CCDC50	coiled-coil domain containing 50 [Source:HGNC Symbol;Acc:18111]
ENSG00000164051	CCDC51	coiled-coil domain containing 51 [Source:HGNC Symbol;Acc:25714]
ENSG00000163611	CCDC52	coiled-coil domain containing 52 [Source:HGNC Symbol;Acc:25083]
ENSG00000120860	CCDC53	coiled-coil domain containing 53 [Source:HGNC Symbol;Acc:24256]
ENSG00000183978	CCDC56	coiled-coil domain containing 56 [Source:HGNC Symbol;Acc:24990]
ENSG00000160124	CCDC58	coiled-coil domain containing 58 [Source:HGNC Symbol;Acc:31136]
ENSG00000133773	CCDC59	coiled-coil domain containing 59 [Source:HGNC Symbol;Acc:25005]
ENSG00000108091	CCDC6	coiled-coil domain containing 6 [Source:HGNC Symbol;Acc:18782]
ENSG00000104983	CCDC61	coiled-coil domain containing 61 [Source:HGNC Symbol;Acc:33629]
ENSG00000180376	CCDC66	coiled-coil domain containing 66 [Source:HGNC Symbol;Acc:27709]
ENSG00000177352	CCDC71	coiled-coil domain containing 71 [Source:HGNC Symbol;Acc:25760]
ENSG00000186714	CCDC73	coiled-coil domain containing 73 [Source:HGNC Symbol;Acc:23261]
ENSG00000122435	CCDC76	coiled-coil domain containing 76 [Source:HGNC Symbol;Acc:25502]
ENSG00000120647	CCDC77	coiled-coil domain containing 77 [Source:HGNC Symbol;Acc:28203]
ENSG00000091986	CCDC80	coiled-coil domain containing 80 [Source:HGNC Symbol;Acc:30649]
ENSG00000150676	CCDC83	coiled-coil domain containing 83 [Source:HGNC Symbol;Acc:28535]
ENSG00000055813	CCDC85A	coiled-coil domain containing 85A [Source:HGNC Symbol;Acc:29400]
ENSG00000110104	CCDC86	coiled-coil domain containing 86 [Source:HGNC Symbol;Acc:28359]
ENSG00000015133	CCDC88C	coiled-coil domain containing 88C [Source:HGNC Symbol;Acc:19967]
ENSG00000179071	CCDC89	coiled-coil domain containing 89 [Source:HGNC Symbol;Acc:26762]
ENSG00000105321	CCDC9	coiled-coil domain containing 9 [Source:HGNC Symbol;Acc:24560]
ENSG00000050393	CCDC90A	coiled-coil domain containing 90A [Source:HGNC Symbol;Acc:21097]
ENSG00000137500	CCDC90B	coiled-coil domain containing 90B [Source:HGNC Symbol;Acc:28108]
ENSG00000123106	CCDC91	coiled-coil domain containing 91 [Source:HGNC Symbol;Acc:24855]
ENSG00000119242	CCDC92	coiled-coil domain containing 92 [Source:HGNC Symbol;Acc:29563]
ENSG00000142039	CCDC97	coiled-coil domain containing 97 [Source:HGNC Symbol;Acc:28289]
ENSG00000040275	CCDC99	coiled-coil domain containing 99 [Source:HGNC Symbol;Acc:26010]
ENSG00000185972	CCIN	calicin [Source:HGNC Symbol;Acc:1568]
ENSG00000187094	CCK	cholecystokinin [Source:HGNC Symbol;Acc:1569]
ENSG00000110148	CCKBR	cholecystokinin B receptor [Source:HGNC Symbol;Acc:1571]
ENSG00000172156	CCL11	chemokine (C-C motif) ligand 11 [Source:HGNC Symbol;Acc:10610]
ENSG00000102970	CCL17	chemokine (C-C motif) ligand 17 [Source:HGNC Symbol;Acc:10615]
ENSG00000115009	CCL20	chemokine (C-C motif) ligand 20 [Source:HGNC Symbol;Acc:10619]
ENSG00000137077	CCL21	chemokine (C-C motif) ligand 21 [Source:HGNC Symbol;Acc:10620]
ENSG00000213927	CCL27	chemokine (C-C motif) ligand 27 [Source:HGNC Symbol;Acc:10626]
ENSG00000151882	CCL28	chemokine (C-C motif) ligand 28 [Source:HGNC Symbol;Acc:17700]
ENSG00000129277	CCL4	chemokine (C-C motif) ligand 4 [Source:HGNC Symbol;Acc:10630]
ENSG00000205020	CCL4L1	chemokine (C-C motif) ligand 4-like 1 [Source:HGNC Symbol;Acc:10631]
ENSG00000161570	CCL5	chemokine (C-C motif) ligand 5 [Source:HGNC Symbol;Acc:10632]
ENSG00000108700	CCL8	chemokine (C-C motif) ligand 8 [Source:HGNC Symbol;Acc:10635]
ENSG00000136280	CCM2	cerebral cavernous malformation 2 [Source:HGNC Symbol;Acc:21708]
ENSG00000145386	CCNA2	cyclin A2 [Source:HGNC Symbol;Acc:1578]
ENSG00000134057	CCNB1	cyclin B1 [Source:HGNC Symbol;Acc:1579]
ENSG00000100814	CCNB1IP1	cyclin B1 interacting protein 1 [Source:HGNC Symbol;Acc:19437]
ENSG00000157456	CCNB2	cyclin B2 [Source:HGNC Symbol;Acc:1580]
ENSG00000147082	CCNB3	cyclin B3 [Source:HGNC Symbol;Acc:18709]
ENSG00000112237	CCNC	cyclin C [Source:HGNC Symbol;Acc:1581]
ENSG00000118971	CCND2	cyclin D2 [Source:HGNC Symbol;Acc:1583]
ENSG00000105173	CCNE1	cyclin E1 [Source:HGNC Symbol;Acc:1589]
ENSG00000162063	CCNF	cyclin F [Source:HGNC Symbol;Acc:1591]
ENSG00000134480	CCNH	cyclin H [Source:HGNC Symbol;Acc:1594]
ENSG00000118816	CCNI	cyclin I [Source:HGNC Symbol;Acc:1595]
ENSG00000107443	CCNJ	cyclin J [Source:HGNC Symbol;Acc:23434]
ENSG00000090061	CCNK	cyclin K [Source:HGNC Symbol;Acc:1596]
ENSG00000163660	CCNL1	cyclin L1 [Source:HGNC Symbol;Acc:20569]
ENSG00000221978	CCNL2	cyclin L2 [Source:HGNC Symbol;Acc:20570]
ENSG00000152669	CCNO	cyclin O [Source:HGNC Symbol;Acc:18576]
ENSG00000129315	CCNT1	cyclin T1 [Source:HGNC Symbol;Acc:1599]
ENSG00000082258	CCNT2	cyclin T2 [Source:HGNC Symbol;Acc:1600]
ENSG00000163249	CCNYL1	cyclin Y-like 1 [Source:HGNC Symbol;Acc:26868]
ENSG00000216671	CCNYL3	cyclin Y-like 3 [Source:HGNC Symbol;Acc:33206]
ENSG00000214882	CCPG1	cell cycle progression 1 [Source:HGNC Symbol;Acc:24227]
ENSG00000121807	CCR2	chemokine (C-C motif) receptor 2 [Source:HGNC Symbol;Acc:1603]
ENSG00000112486	CCR6	chemokine (C-C motif) receptor 6 [Source:HGNC Symbol;Acc:1607]
ENSG00000173585	CCR9	chemokine (C-C motif) receptor 9 [Source:HGNC Symbol;Acc:1610]
ENSG00000129048	CCRL1	chemokine (C-C motif) receptor-like 1 [Source:HGNC Symbol;Acc:1611]
ENSG00000121797	CCRL2	chemokine (C-C motif) receptor-like 2 [Source:HGNC Symbol;Acc:1612]
ENSG00000151014	CCRN4L	CCR4 carbon catabolite repression 4-like (S. cerevisiae) [Source:HGNC Symbol;Acc:14254]
ENSG00000115484	CCT4	"chaperonin containing TCP1, subunit 4 (delta) [Source:HGNC Symbol;Acc:1617]"
ENSG00000150753	CCT5	"chaperonin containing TCP1, subunit 5 (epsilon) [Source:HGNC Symbol;Acc:1618]"
ENSG00000132141	CCT6B	"chaperonin containing TCP1, subunit 6B (zeta 2) [Source:HGNC Symbol;Acc:1621]"
ENSG00000135624	CCT7	"chaperonin containing TCP1, subunit 7 (eta) [Source:HGNC Symbol;Acc:1622]"
ENSG00000156261	CCT8	"chaperonin containing TCP1, subunit 8 (theta) [Source:HGNC Symbol;Acc:1623]"
ENSG00000177575	CD163	CD163 molecule [Source:HGNC Symbol;Acc:1631]
ENSG00000135535	CD164	"CD164 molecule, sialomucin [Source:HGNC Symbol;Acc:1632]"
ENSG00000204936	CD177	CD177 molecule [Source:HGNC Symbol;Acc:30072]
ENSG00000134061	CD180	CD180 molecule [Source:HGNC Symbol;Acc:6726]
ENSG00000158477	CD1A	CD1a molecule [Source:HGNC Symbol;Acc:1634]
ENSG00000158485	CD1B	CD1b molecule [Source:HGNC Symbol;Acc:1635]
ENSG00000158481	CD1C	CD1c molecule [Source:HGNC Symbol;Acc:1636]
ENSG00000116031	CD207	"CD207 molecule, langerin [Source:HGNC Symbol;Acc:17935]"
ENSG00000122223	CD244	"CD244 molecule, natural killer cell receptor 2B4 [Source:HGNC Symbol;Acc:18171]"
ENSG00000120217	CD274	CD274 molecule [Source:HGNC Symbol;Acc:17635]
ENSG00000103855	CD276	CD276 molecule [Source:HGNC Symbol;Acc:19137]
ENSG00000178562	CD28	CD28 molecule [Source:HGNC Symbol;Acc:1653]
ENSG00000198087	CD2AP	CD2-associated protein [Source:HGNC Symbol;Acc:14258]
ENSG00000169217	CD2BP2	CD2 (cytoplasmic tail) binding protein 2 [Source:HGNC Symbol;Acc:1656]
ENSG00000204345	CD300LD	CD300 molecule-like family member d [Source:HGNC Symbol;Acc:16848]
ENSG00000135218	CD36	CD36 molecule (thrombospondin receptor) [Source:HGNC Symbol;Acc:1663]
ENSG00000117877	CD3EAP	"CD3e molecule, epsilon associated protein [Source:HGNC Symbol;Acc:24219]"
ENSG00000117335	CD46	"CD46 molecule, complement regulatory protein [Source:HGNC Symbol;Acc:6953]"
ENSG00000196776	CD47	CD47 molecule [Source:HGNC Symbol;Acc:1682]
ENSG00000169442	CD52	CD52 molecule [Source:HGNC Symbol;Acc:1804]
ENSG00000116815	CD58	CD58 molecule [Source:HGNC Symbol;Acc:1688]
ENSG00000085063	CD59	"CD59 molecule, complement regulatory protein [Source:HGNC Symbol;Acc:1689]"
ENSG00000135404	CD63	CD63 molecule [Source:HGNC Symbol;Acc:1692]
ENSG00000110848	CD69	CD69 molecule [Source:HGNC Symbol;Acc:1694]
ENSG00000125726	CD70	CD70 molecule [Source:HGNC Symbol;Acc:11937]
ENSG00000112149	CD83	CD83 molecule [Source:HGNC Symbol;Acc:1703]
ENSG00000114013	CD86	CD86 molecule [Source:HGNC Symbol;Acc:1705]
ENSG00000010278	CD9	CD9 molecule [Source:HGNC Symbol;Acc:1709]
ENSG00000153283	CD96	CD96 molecule [Source:HGNC Symbol;Acc:16892]
ENSG00000002586	CD99	CD99 molecule [Source:HGNC Symbol;Acc:7082]
ENSG00000102543	CDADC1	cytidine and dCMP deaminase domain containing 1 [Source:HGNC Symbol;Acc:20299]
ENSG00000140326	CDAN1	"congenital dyserythropoietic anemia, type I [Source:HGNC Symbol;Acc:1713]"
ENSG00000151465	CDC123	cell division cycle 123 homolog (S. cerevisiae) [Source:HGNC Symbol;Acc:16827]
ENSG00000079335	CDC14A	CDC14 cell division cycle 14 homolog A (S. cerevisiae) [Source:HGNC Symbol;Acc:1718]
ENSG00000130177	CDC16	cell division cycle 16 homolog (S. cerevisiae) [Source:HGNC Symbol;Acc:1720]
ENSG00000170312	CDC2	cyclin-dependent kinase 1 [Source:HGNC Symbol;Acc:1722]
ENSG00000117399	CDC20	cell division cycle 20 homolog (S. cerevisiae) [Source:HGNC Symbol;Acc:1723]
ENSG00000094880	CDC23	cell division cycle 23 homolog (S. cerevisiae) [Source:HGNC Symbol;Acc:1724]
ENSG00000164045	CDC25A	cell division cycle 25 homolog A (S. pombe) [Source:HGNC Symbol;Acc:1725]
ENSG00000158402	CDC25C	cell division cycle 25 homolog C (S. pombe) [Source:HGNC Symbol;Acc:1727]
ENSG00000176386	CDC26	cell division cycle 26 homolog (S. cerevisiae) [Source:HGNC Symbol;Acc:17839]
ENSG00000004897	CDC27	cell division cycle 27 homolog (S. cerevisiae) [Source:HGNC Symbol;Acc:1728]
ENSG00000065883	CDC2L5	cyclin-dependent kinase 13 [Source:HGNC Symbol;Acc:1733]
ENSG00000155111	CDC2L6	cyclin-dependent kinase 19 [Source:HGNC Symbol;Acc:19338]
ENSG00000106993	CDC37L1	cell division cycle 37 homolog (S. cerevisiae)-like 1 [Source:HGNC Symbol;Acc:17179]
ENSG00000168438	CDC40	cell division cycle 40 homolog (S. cerevisiae) [Source:HGNC Symbol;Acc:17350]
ENSG00000070831	CDC42	"cell division cycle 42 (GTP binding protein, 25kDa) [Source:HGNC Symbol;Acc:1736]"
ENSG00000143776	CDC42BPA	CDC42 binding protein kinase alpha (DMPK-like) [Source:HGNC Symbol;Acc:1737]
ENSG00000149798	CDC42EP2	CDC42 effector protein (Rho GTPase binding) 2 [Source:HGNC Symbol;Acc:16263]
ENSG00000163171	CDC42EP3	CDC42 effector protein (Rho GTPase binding) 3 [Source:HGNC Symbol;Acc:16943]
ENSG00000179604	CDC42EP4	CDC42 effector protein (Rho GTPase binding) 4 [Source:HGNC Symbol;Acc:17147]
ENSG00000197622	CDC42SE1	CDC42 small effector 1 [Source:HGNC Symbol;Acc:17719]
ENSG00000158985	CDC42SE2	CDC42 small effector 2 [Source:HGNC Symbol;Acc:18547]
ENSG00000093009	CDC45L	CDC45 cell division cycle 45-like (S. cerevisiae) [Source:HGNC Symbol;Acc:1739]
ENSG00000096401	CDC5L	CDC5 cell division cycle 5-like (S. pombe) [Source:HGNC Symbol;Acc:1743]
ENSG00000094804	CDC6	cell division cycle 6 homolog (S. cerevisiae) [Source:HGNC Symbol;Acc:1744]
ENSG00000097046	CDC7	cell division cycle 7 homolog (S. cerevisiae) [Source:HGNC Symbol;Acc:1745]
ENSG00000134371	CDC73	"cell division cycle 73, Paf1/RNA polymerase II complex component, homolog (S. cerevisiae) [Source:HGNC Symbol;Acc:16783]"
ENSG00000184661	CDCA2	cell division cycle associated 2 [Source:HGNC Symbol;Acc:14623]
ENSG00000111665	CDCA3	cell division cycle associated 3 [Source:HGNC Symbol;Acc:14624]
ENSG00000170779	CDCA4	cell division cycle associated 4 [Source:HGNC Symbol;Acc:14625]
ENSG00000146670	CDCA5	cell division cycle associated 5 [Source:HGNC Symbol;Acc:14626]
ENSG00000164649	CDCA7L	cell division cycle associated 7-like [Source:HGNC Symbol;Acc:30777]
ENSG00000040731	CDH10	"cadherin 10, type 2 (T2-cadherin) [Source:HGNC Symbol;Acc:1749]"
ENSG00000140937	CDH11	"cadherin 11, type 2, OB-cadherin (osteoblast) [Source:HGNC Symbol;Acc:1750]"
ENSG00000154162	CDH12	"cadherin 12, type 2 (N-cadherin 2) [Source:HGNC Symbol;Acc:1751]"
ENSG00000079112	CDH17	"cadherin 17, LI cadherin (liver-intestine) [Source:HGNC Symbol;Acc:1756]"
ENSG00000145526	CDH18	"cadherin 18, type 2 [Source:HGNC Symbol;Acc:1757]"
ENSG00000071991	CDH19	"cadherin 19, type 2 [Source:HGNC Symbol;Acc:1758]"
ENSG00000170558	CDH2	"cadherin 2, type 1, N-cadherin (neuronal) [Source:HGNC Symbol;Acc:1759]"
ENSG00000149654	CDH22	"cadherin 22, type 2 [Source:HGNC Symbol;Acc:13251]"
ENSG00000107736	CDH23	cadherin-like 23 [Source:HGNC Symbol;Acc:13733]
ENSG00000139880	CDH24	"cadherin 24, type 2 [Source:HGNC Symbol;Acc:14265]"
ENSG00000179242	CDH4	"cadherin 4, type 1, R-cadherin (retinal) [Source:HGNC Symbol;Acc:1763]"
ENSG00000113361	CDH6	"cadherin 6, type 2, K-cadherin (fetal kidney) [Source:HGNC Symbol;Acc:1765]"
ENSG00000059758	CDK17	cyclin-dependent kinase 17 [Source:HGNC Symbol;Acc:8750]
ENSG00000123374	CDK2	cyclin-dependent kinase 2 [Source:HGNC Symbol;Acc:1771]
ENSG00000167797	CDK2AP2	cyclin-dependent kinase 2 associated protein 2 [Source:HGNC Symbol;Acc:30833]
ENSG00000135446	CDK4	cyclin-dependent kinase 4 [Source:HGNC Symbol;Acc:1773]
ENSG00000164885	CDK5	cyclin-dependent kinase 5 [Source:HGNC Symbol;Acc:1774]
ENSG00000171450	CDK5R2	"cyclin-dependent kinase 5, regulatory subunit 2 (p39) [Source:HGNC Symbol;Acc:1776]"
ENSG00000101391	CDK5RAP1	CDK5 regulatory subunit associated protein 1 [Source:HGNC Symbol;Acc:15880]
ENSG00000108465	CDK5RAP3	CDK5 regulatory subunit associated protein 3 [Source:HGNC Symbol;Acc:18673]
ENSG00000105810	CDK6	cyclin-dependent kinase 6 [Source:HGNC Symbol;Acc:1777]
ENSG00000134058	CDK7	cyclin-dependent kinase 7 [Source:HGNC Symbol;Acc:1778]
ENSG00000132964	CDK8	cyclin-dependent kinase 8 [Source:HGNC Symbol;Acc:1779]
ENSG00000145996	CDKAL1	CDK5 regulatory subunit associated protein 1-like 1 [Source:HGNC Symbol;Acc:21050]
ENSG00000100490	CDKL1	cyclin-dependent kinase-like 1 (CDC2-related kinase) [Source:HGNC Symbol;Acc:1781]
ENSG00000138769	CDKL2	cyclin-dependent kinase-like 2 (CDC2-related kinase) [Source:HGNC Symbol;Acc:1782]
ENSG00000006837	CDKL3	cyclin-dependent kinase-like 3 [Source:HGNC Symbol;Acc:15483]
ENSG00000008086	CDKL5	cyclin-dependent kinase-like 5 [Source:HGNC Symbol;Acc:11411]
ENSG00000111276	CDKN1B	"cyclin-dependent kinase inhibitor 1B (p27, Kip1) [Source:HGNC Symbol;Acc:1785]"
ENSG00000147889	CDKN2A	"cyclin-dependent kinase inhibitor 2A (melanoma, p16, inhibits CDK4) [Source:HGNC Symbol;Acc:1787]"
ENSG00000168564	CDKN2AIP	CDKN2A interacting protein [Source:HGNC Symbol;Acc:24325]
ENSG00000123080	CDKN2C	"cyclin-dependent kinase inhibitor 2C (p18, inhibits CDK4) [Source:HGNC Symbol;Acc:1789]"
ENSG00000185267	CDNF	cerebral dopamine neurotrophic factor [Source:HGNC Symbol;Acc:24913]
ENSG00000129596	CDO1	"cysteine dioxygenase, type I [Source:HGNC Symbol;Acc:1795]"
ENSG00000184258	CDR1	"cerebellar degeneration-related protein 1, 34kDa [Source:HGNC Symbol;Acc:1798]"
ENSG00000140743	CDR2	"cerebellar degeneration-related protein 2, 62kDa [Source:HGNC Symbol;Acc:1799]"
ENSG00000109089	CDR2L	cerebellar degeneration-related protein 2-like [Source:HGNC Symbol;Acc:29999]
ENSG00000163624	CDS1	CDP-diacylglycerol synthase (phosphatidate cytidylyltransferase) 1 [Source:HGNC Symbol;Acc:1800]
ENSG00000101290	CDS2	CDP-diacylglycerol synthase (phosphatidate cytidylyltransferase) 2 [Source:HGNC Symbol;Acc:1801]
ENSG00000091527	CDV3	CDV3 homolog (mouse) [Source:HGNC Symbol;Acc:26928]
ENSG00000165556	CDX2	caudal type homeobox 2 [Source:HGNC Symbol;Acc:1806]
ENSG00000131264	CDX4	caudal type homeobox 4 [Source:HGNC Symbol;Acc:1808]
ENSG00000153046	CDYL	"chromodomain protein, Y-like [Source:HGNC Symbol;Acc:1811]"
ENSG00000166446	CDYL2	"chromodomain protein, Y-like 2 [Source:HGNC Symbol;Acc:23030]"
ENSG00000213822	CEACAM18	carcinoembryonic antigen-related cell adhesion molecule 18 [Source:HGNC Symbol;Acc:31949]
ENSG00000176395	CEACAM20	carcinoembryonic antigen-related cell adhesion molecule 20 [Source:HGNC Symbol;Acc:24879]
ENSG00000172216	CEBPB	"CCAAT/enhancer binding protein (C/EBP), beta [Source:HGNC Symbol;Acc:1834]"
ENSG00000153879	CEBPG	"CCAAT/enhancer binding protein (C/EBP), gamma [Source:HGNC Symbol;Acc:1837]"
ENSG00000115816	CEBPZ	"CCAAT/enhancer binding protein (C/EBP), zeta [Source:HGNC Symbol;Acc:24218]"
ENSG00000099954	CECR2	"cat eye syndrome chromosome region, candidate 2 [Source:HGNC Symbol;Acc:1840]"
ENSG00000185837	CECR4	"cat eye syndrome chromosome region, candidate 4 (non-protein coding) [Source:HGNC Symbol;Acc:1842]"
ENSG00000069998	CECR5	"cat eye syndrome chromosome region, candidate 5 [Source:HGNC Symbol;Acc:1843]"
ENSG00000205923	CEMP1	cementum protein 1 [Source:HGNC Symbol;Acc:32553]
ENSG00000145241	CENPC1	centromere protein C 1 [Source:HGNC Symbol;Acc:1854]
ENSG00000138778	CENPE	"centromere protein E, 312kDa [Source:HGNC Symbol;Acc:1856]"
ENSG00000117724	CENPF	"centromere protein F, 350/400ka (mitosin) [Source:HGNC Symbol;Acc:1857]"
ENSG00000102384	CENPI	centromere protein I [Source:HGNC Symbol;Acc:3968]
ENSG00000151849	CENPJ	centromere protein J [Source:HGNC Symbol;Acc:17272]
ENSG00000123219	CENPK	centromere protein K [Source:HGNC Symbol;Acc:29479]
ENSG00000120334	CENPL	centromere protein L [Source:HGNC Symbol;Acc:17879]
ENSG00000166451	CENPN	centromere protein N [Source:HGNC Symbol;Acc:30873]
ENSG00000138092	CENPO	centromere protein O [Source:HGNC Symbol;Acc:28152]
ENSG00000031691	CENPQ	centromere protein Q [Source:HGNC Symbol;Acc:21347]
ENSG00000168944	CEP120	centrosomal protein 120kDa [Source:HGNC Symbol;Acc:26690]
ENSG00000174799	CEP135	centrosomal protein 135kDa [Source:HGNC Symbol;Acc:29086]
ENSG00000103995	CEP152	centrosomal protein 152kDa [Source:HGNC Symbol;Acc:29298]
ENSG00000110274	CEP164	centrosomal protein 164kDa [Source:HGNC Symbol;Acc:29182]
ENSG00000143702	CEP170	centrosomal protein 170kDa [Source:HGNC Symbol;Acc:28920]
ENSG00000198707	CEP290	centrosomal protein 290kDa [Source:HGNC Symbol;Acc:29021]
ENSG00000166037	CEP57	centrosomal protein 57kDa [Source:HGNC Symbol;Acc:30794]
ENSG00000182923	CEP63	centrosomal protein 63kDa [Source:HGNC Symbol;Acc:25815]
ENSG00000114107	CEP70	centrosomal protein 70kDa [Source:HGNC Symbol;Acc:29972]
ENSG00000112877	CEP72	centrosomal protein 72kDa [Source:HGNC Symbol;Acc:25547]
ENSG00000101624	CEP76	centrosomal protein 76kDa [Source:HGNC Symbol;Acc:25727]
ENSG00000148019	CEP78	centrosomal protein 78kDa [Source:HGNC Symbol;Acc:25740]
ENSG00000182504	CEP97	centrosomal protein 97kDa [Source:HGNC Symbol;Acc:26244]
ENSG00000134255	CEPT1	choline/ethanolamine phosphotransferase 1 [Source:HGNC Symbol;Acc:24289]
ENSG00000147869	CER1	"cerberus 1, cysteine knot superfamily, homolog (Xenopus laevis) [Source:HGNC Symbol;Acc:1862]"
ENSG00000100422	CERK	ceramide kinase [Source:HGNC Symbol;Acc:19256]
ENSG00000172831	CES2	"carboxylesterase 2 (intestine, liver) [Source:HGNC Symbol;Acc:1864]"
ENSG00000177143	CETN1	"centrin, EF-hand protein, 1 [Source:HGNC Symbol;Acc:1866]"
ENSG00000147400	CETN2	"centrin, EF-hand protein, 2 [Source:HGNC Symbol;Acc:1867]"
ENSG00000153140	CETN3	"centrin, EF-hand protein, 3 (CDC31 homolog, yeast) [Source:HGNC Symbol;Acc:1868]"
ENSG00000172757	CFL1	cofilin 1 (non-muscle) [Source:HGNC Symbol;Acc:1874]
ENSG00000165410	CFL2	cofilin 2 (muscle) [Source:HGNC Symbol;Acc:1875]
ENSG00000003402	CFLAR	CASP8 and FADD-like apoptosis regulator [Source:HGNC Symbol;Acc:1876]
ENSG00000126759	CFP	complement factor properdin [Source:HGNC Symbol;Acc:8864]
ENSG00000001626	CFTR	"cystic fibrosis transmembrane conductance regulator (ATP-binding cassette sub-family C, member 7) [Source:HGNC Symbol;Acc:1884]"
ENSG00000163320	CGGBP1	CGG triplet repeat binding protein 1 [Source:HGNC Symbol;Acc:1888]
ENSG00000128849	CGNL1	cingulin-like 1 [Source:HGNC Symbol;Acc:25931]
ENSG00000100532	CGRRF1	cell growth regulator with ring finger domain 1 [Source:HGNC Symbol;Acc:15528]
ENSG00000143942	CHAC2	"ChaC, cation transport regulator homolog 2 (E. coli) [Source:HGNC Symbol;Acc:32363]"
ENSG00000159259	CHAF1B	"chromatin assembly factor 1, subunit B (p60) [Source:HGNC Symbol;Acc:1911]"
ENSG00000172586	CHCHD1	coiled-coil-helix-coiled-coil-helix domain containing 1 [Source:HGNC Symbol;Acc:23518]
ENSG00000106153	CHCHD2	coiled-coil-helix-coiled-coil-helix domain containing 2 [Source:HGNC Symbol;Acc:21645]
ENSG00000106554	CHCHD3	coiled-coil-helix-coiled-coil-helix domain containing 3 [Source:HGNC Symbol;Acc:21906]
ENSG00000163528	CHCHD4	coiled-coil-helix-coiled-coil-helix domain containing 4 [Source:HGNC Symbol;Acc:26467]
ENSG00000125611	CHCHD5	coiled-coil-helix-coiled-coil-helix domain containing 5 [Source:HGNC Symbol;Acc:17840]
ENSG00000181924	CHCHD8	coiled-coil-helix-coiled-coil-helix domain containing 8 [Source:HGNC Symbol;Acc:24604]
ENSG00000153922	CHD1	chromodomain helicase DNA binding protein 1 [Source:HGNC Symbol;Acc:1915]
ENSG00000131778	CHD1L	chromodomain helicase DNA binding protein 1-like [Source:HGNC Symbol;Acc:1916]
ENSG00000173575	CHD2	chromodomain helicase DNA binding protein 2 [Source:HGNC Symbol;Acc:1917]
ENSG00000170004	CHD3	chromodomain helicase DNA binding protein 3 [Source:HGNC Symbol;Acc:1918]
ENSG00000111642	CHD4	chromodomain helicase DNA binding protein 4 [Source:HGNC Symbol;Acc:1919]
ENSG00000124177	CHD6	chromodomain helicase DNA binding protein 6 [Source:HGNC Symbol;Acc:19057]
ENSG00000149554	CHEK1	CHK1 checkpoint homolog (S. pombe) [Source:HGNC Symbol;Acc:1925]
ENSG00000183765	CHEK2	CHK2 checkpoint homolog (S. pombe) [Source:HGNC Symbol;Acc:16627]
ENSG00000085872	CHERP	calcium homeostasis endoplasmic reticulum protein [Source:HGNC Symbol;Acc:16930]
ENSG00000100604	CHGA	chromogranin A (parathyroid secretory protein 1) [Source:HGNC Symbol;Acc:1929]
ENSG00000109220	CHIC2	cysteine-rich hydrophobic domain 2 [Source:HGNC Symbol;Acc:1935]
ENSG00000177830	CHID1	chitinase domain containing 1 [Source:HGNC Symbol;Acc:28474]
ENSG00000110721	CHKA	choline kinase alpha [Source:HGNC Symbol;Acc:1937]
ENSG00000134121	CHL1	cell adhesion molecule with homology to L1CAM (close homolog of L1) [Source:HGNC Symbol;Acc:1939]
ENSG00000188419	CHM	choroideremia (Rab escort protein 1) [Source:HGNC Symbol;Acc:1940]
ENSG00000083937	CHMP2B	chromatin modifying protein 2B [Source:HGNC Symbol;Acc:24537]
ENSG00000101421	CHMP4B	chromatin modifying protein 4B [Source:HGNC Symbol;Acc:16171]
ENSG00000164695	CHMP4C	chromatin modifying protein 4C [Source:HGNC Symbol;Acc:30599]
ENSG00000086065	CHMP5	chromatin modifying protein 5 [Source:HGNC Symbol;Acc:26942]
ENSG00000147457	CHMP7	"CHMP family, member 7 [Source:HGNC Symbol;Acc:28439]"
ENSG00000106069	CHN2	chimerin (chimaerin) 2 [Source:HGNC Symbol;Acc:1944]
ENSG00000154645	CHODL	chondrolectin [Source:HGNC Symbol;Acc:17807]
ENSG00000110172	CHORDC1	cysteine and histidine-rich domain (CHORD)-containing 1 [Source:HGNC Symbol;Acc:14525]
ENSG00000129749	CHRNA10	"cholinergic receptor, nicotinic, alpha 10 [Source:HGNC Symbol;Acc:13800]"
ENSG00000169684	CHRNA5	"cholinergic receptor, nicotinic, alpha 5 [Source:HGNC Symbol;Acc:1959]"
ENSG00000115526	CHST10	carbohydrate sulfotransferase 10 [Source:HGNC Symbol;Acc:19650]
ENSG00000171310	CHST11	carbohydrate (chondroitin 4) sulfotransferase 11 [Source:HGNC Symbol;Acc:17422]
ENSG00000175040	CHST2	carbohydrate (N-acetylglucosamine-6-O) sulfotransferase 2 [Source:HGNC Symbol;Acc:1970]
ENSG00000140835	CHST4	carbohydrate (N-acetylglucosamine 6-O) sulfotransferase 4 [Source:HGNC Symbol;Acc:1972]
ENSG00000154080	CHST9	carbohydrate (N-acetylgalactosamine 4-0) sulfotransferase 9 [Source:HGNC Symbol;Acc:19898]
ENSG00000198108	CHSY3	chondroitin sulfate synthase 3 [Source:HGNC Symbol;Acc:24293]
ENSG00000168802	CHTF8	"CTF8, chromosome transmission fidelity factor 8 homolog (S. cerevisiae) [Source:HGNC Symbol;Acc:24353]"
ENSG00000213341	CHUK	conserved helix-loop-helix ubiquitous kinase [Source:HGNC Symbol;Acc:1974]
ENSG00000005194	CIAPIN1	cytokine induced apoptosis inhibitor 1 [Source:HGNC Symbol;Acc:28050]
ENSG00000185043	CIB1	calcium and integrin binding 1 (calmyrin) [Source:HGNC Symbol;Acc:16920]
ENSG00000079432	CIC	capicua homolog (Drosophila) [Source:HGNC Symbol;Acc:14214]
ENSG00000179583	CIITA	"class II, major histocompatibility complex, transactivator [Source:HGNC Symbol;Acc:7067]"
ENSG00000138615	CILP	"cartilage intermediate layer protein, nucleotide pyrophosphohydrolase [Source:HGNC Symbol;Acc:1980]"
ENSG00000100865	CINP	cyclin-dependent kinase 2 interacting protein [Source:HGNC Symbol;Acc:23789]
ENSG00000099622	CIRBP	cold inducible RNA binding protein [Source:HGNC Symbol;Acc:1982]
ENSG00000141076	CIRH1A	"cirrhosis, autosomal recessive 1A (cirhin) [Source:HGNC Symbol;Acc:1983]"
ENSG00000122873	CISD1	CDGSH iron sulfur domain 1 [Source:HGNC Symbol;Acc:30880]
ENSG00000122966	CIT	"citron (rho-interacting, serine/threonine kinase 21) [Source:HGNC Symbol;Acc:1985]"
ENSG00000125931	CITED1	"Cbp/p300-interacting transactivator, with Glu/Asp-rich carboxy-terminal domain, 1 [Source:HGNC Symbol;Acc:1986]"
ENSG00000179862	CITED4	"Cbp/p300-interacting transactivator, with Glu/Asp-rich carboxy-terminal domain, 4 [Source:HGNC Symbol;Acc:18696]"
ENSG00000136108	CKAP2	cytoskeleton associated protein 2 [Source:HGNC Symbol;Acc:1990]
ENSG00000175216	CKAP5	cytoskeleton associated protein 5 [Source:HGNC Symbol;Acc:28959]
ENSG00000131730	CKMT2	"creatine kinase, mitochondrial 2 (sarcomeric) [Source:HGNC Symbol;Acc:1996]"
ENSG00000173207	CKS1B	CDC28 protein kinase regulatory subunit 1B [Source:HGNC Symbol;Acc:19083]
ENSG00000178556	CKS1BP6	CDC28 protein kinase regulatory subunit 1B pseudogene 6 [Source:HGNC Symbol;Acc:24608]
ENSG00000123975	CKS2	CDC28 protein kinase regulatory subunit 2 [Source:HGNC Symbol;Acc:2000]
ENSG00000074054	CLASP1	cytoplasmic linker associated protein 1 [Source:HGNC Symbol;Acc:17088]
ENSG00000163539	CLASP2	cytoplasmic linker associated protein 2 [Source:HGNC Symbol;Acc:17078]
ENSG00000105205	CLC	Charcot-Leyden crystal protein [Source:HGNC Symbol;Acc:2014]
ENSG00000016490	CLCA1	chloride channel accessory 1 [Source:HGNC Symbol;Acc:2015]
ENSG00000016602	CLCA4	chloride channel accessory 4 [Source:HGNC Symbol;Acc:2018]
ENSG00000121940	CLCC1	chloride channel CLIC-like 1 [Source:HGNC Symbol;Acc:29675]
ENSG00000188037	CLCN1	"chloride channel 1, skeletal muscle [Source:HGNC Symbol;Acc:2019]"
ENSG00000109572	CLCN3	chloride channel 3 [Source:HGNC Symbol;Acc:2021]
ENSG00000011021	CLCN6	chloride channel 6 [Source:HGNC Symbol;Acc:2024]
ENSG00000163347	CLDN1	claudin 1 [Source:HGNC Symbol;Acc:2032]
ENSG00000013297	CLDN11	claudin 11 [Source:HGNC Symbol;Acc:8514]
ENSG00000157224	CLDN12	claudin 12 [Source:HGNC Symbol;Acc:2034]
ENSG00000159261	CLDN14	claudin 14 [Source:HGNC Symbol;Acc:2035]
ENSG00000113946	CLDN16	claudin 16 [Source:HGNC Symbol;Acc:2037]
ENSG00000156282	CLDN17	claudin 17 [Source:HGNC Symbol;Acc:2038]
ENSG00000165376	CLDN2	claudin 2 [Source:HGNC Symbol;Acc:2041]
ENSG00000171217	CLDN20	claudin 20 [Source:HGNC Symbol;Acc:2042]
ENSG00000185758	CLDN24	claudin 24 [Source:HGNC Symbol;Acc:37200]
ENSG00000181885	CLDN7	claudin 7 [Source:HGNC Symbol;Acc:2049]
ENSG00000156284	CLDN8	claudin 8 [Source:HGNC Symbol;Acc:2050]
ENSG00000080822	CLDND1	claudin domain containing 1 [Source:HGNC Symbol;Acc:1322]
ENSG00000132514	CLEC10A	"C-type lectin domain family 10, member A [Source:HGNC Symbol;Acc:16916]"
ENSG00000176435	CLEC14A	"C-type lectin domain family 14, member A [Source:HGNC Symbol;Acc:19832]"
ENSG00000038532	CLEC16A	"C-type lectin domain family 16, member A [Source:HGNC Symbol;Acc:29013]"
ENSG00000165682	CLEC1B	"C-type lectin domain family 1, member B [Source:HGNC Symbol;Acc:24356]"
ENSG00000188393	CLEC2A	"C-type lectin domain family 2, member A [Source:HGNC Symbol;Acc:24191]"
ENSG00000166509	CLEC3A	"C-type lectin domain family 3, member A [Source:HGNC Symbol;Acc:2052]"
ENSG00000111729	CLEC4A	"C-type lectin domain family 4, member A [Source:HGNC Symbol;Acc:13257]"
ENSG00000166527	CLEC4D	"C-type lectin domain family 4, member D [Source:HGNC Symbol;Acc:14554]"
ENSG00000166523	CLEC4E	"C-type lectin domain family 4, member E [Source:HGNC Symbol;Acc:14555]"
ENSG00000182566	CLEC4G	"C-type lectin domain family 4, member G [Source:HGNC Symbol;Acc:24591]"
ENSG00000197992	CLEC9A	"C-type lectin domain family 9, member A [Source:HGNC Symbol;Acc:26705]"
ENSG00000213719	CLIC1	Chloride intracellular channel protein 1 (Nuclear chloride ion channel 27)(NCC27)(Chloride channel ABP)(Regulatory nuclear chloride ion channel protein)(hRNCC) [Source:UniProtKB/Swiss-Prot;Acc:O00299]
ENSG00000112782	CLIC5	chloride intracellular channel 5 [Source:HGNC Symbol;Acc:13517]
ENSG00000159212	CLIC6	chloride intracellular channel 6 [Source:HGNC Symbol;Acc:2065]
ENSG00000113282	CLINT1	clathrin interactor 1 [Source:HGNC Symbol;Acc:23186]
ENSG00000130779	CLIP1	CAP-GLY domain containing linker protein 1 [Source:HGNC Symbol;Acc:10461]
ENSG00000105270	CLIP3	CAP-GLY domain containing linker protein 3 [Source:HGNC Symbol;Acc:24314]
ENSG00000115295	CLIP4	"CAP-GLY domain containing linker protein family, member 4 [Source:HGNC Symbol;Acc:26108]"
ENSG00000013441	CLK1	CDC-like kinase 1 [Source:HGNC Symbol;Acc:2068]
ENSG00000176444	CLK2	CDC-like kinase 2 [Source:HGNC Symbol;Acc:2069]
ENSG00000113240	CLK4	CDC-like kinase 4 [Source:HGNC Symbol;Acc:13659]
ENSG00000165959	CLMN	"calmin (calponin-like, transmembrane) [Source:HGNC Symbol;Acc:19972]"
ENSG00000102805	CLN5	"ceroid-lipofuscinosis, neuronal 5 [Source:HGNC Symbol;Acc:2076]"
ENSG00000128973	CLN6	"ceroid-lipofuscinosis, neuronal 6, late infantile, variant [Source:HGNC Symbol;Acc:2077]"
ENSG00000182372	CLN8	"ceroid-lipofuscinosis, neuronal 8 (epilepsy, progressive with mental retardation) [Source:HGNC Symbol;Acc:2079]"
ENSG00000109684	CLNK	cytokine-dependent hematopoietic cell linker [Source:HGNC Symbol;Acc:17438]
ENSG00000074201	CLNS1A	"chloride channel, nucleotide-sensitive, 1A [Source:HGNC Symbol;Acc:2080]"
ENSG00000134852	CLOCK	clock homolog (mouse) [Source:HGNC Symbol;Acc:2082]
ENSG00000172409	CLP1	"CLP1, cleavage and polyadenylation factor I subunit, homolog (S. cerevisiae) [Source:HGNC Symbol;Acc:16999]"
ENSG00000104853	CLPTM1	cleft lip and palate associated transmembrane protein 1 [Source:HGNC Symbol;Acc:2087]
ENSG00000166855	CLPX	ClpX caseinolytic peptidase X homolog (E. coli) [Source:HGNC Symbol;Acc:2088]
ENSG00000171603	CLSTN1	calsyntenin 1 [Source:HGNC Symbol;Acc:17447]
ENSG00000139182	CLSTN3	calsyntenin 3 [Source:HGNC Symbol;Acc:18371]
ENSG00000122705	CLTA	"clathrin, light chain (Lca) [Source:HGNC Symbol;Acc:2090]"
ENSG00000175416	CLTB	"clathrin, light chain (Lcb) [Source:HGNC Symbol;Acc:2091]"
ENSG00000141367	CLTC	"clathrin, heavy chain (Hc) [Source:HGNC Symbol;Acc:2092]"
ENSG00000070371	CLTCL1	"clathrin, heavy chain-like 1 [Source:HGNC Symbol;Acc:2093]"
ENSG00000079101	CLUL1	clusterin-like 1 (retinal) [Source:HGNC Symbol;Acc:2096]
ENSG00000177182	CLVS1	clavesin 1 [Source:HGNC Symbol;Acc:23139]
ENSG00000125246	CLYBL	citrate lyase beta like [Source:HGNC Symbol;Acc:18355]
ENSG00000111726	CMAS	cytidine monophosphate N-acetylneuraminic acid synthetase [Source:HGNC Symbol;Acc:18290]
ENSG00000164237	CMBL	carboxymethylenebutenolidase homolog (Pseudomonas) [Source:HGNC Symbol;Acc:25090]
ENSG00000187118	CMC1	COX assembly mitochondrial protein homolog (S. cerevisiae) [Source:HGNC Symbol;Acc:28783]
ENSG00000162368	CMPK1	"cytidine monophosphate (UMP-CMP) kinase 1, cytosolic [Source:HGNC Symbol;Acc:18170]"
ENSG00000089505	CMTM1	CKLF-like MARVEL transmembrane domain containing 1 [Source:HGNC Symbol;Acc:19172]
ENSG00000091317	CMTM6	CKLF-like MARVEL transmembrane domain containing 6 [Source:HGNC Symbol;Acc:19177]
ENSG00000153551	CMTM7	CKLF-like MARVEL transmembrane domain containing 7 [Source:HGNC Symbol;Acc:19178]
ENSG00000164309	CMYA5	cardiomyopathy associated 5 [Source:HGNC Symbol;Acc:14305]
ENSG00000169714	CNBP	"CCHC-type zinc finger, nucleic acid binding protein [Source:HGNC Symbol;Acc:13164]"
ENSG00000150656	CNDP1	carnosine dipeptidase 1 (metallopeptidase M20 family) [Source:HGNC Symbol;Acc:20675]
ENSG00000105427	CNFN	cornifelin [Source:HGNC Symbol;Acc:30183]
ENSG00000183862	CNGA2	cyclic nucleotide gated channel alpha 2 [Source:HGNC Symbol;Acc:2149]
ENSG00000144191	CNGA3	cyclic nucleotide gated channel alpha 3 [Source:HGNC Symbol;Acc:2150]
ENSG00000132259	CNGA4	cyclic nucleotide gated channel alpha 4 [Source:HGNC Symbol;Acc:2152]
ENSG00000100528	CNIH	cornichon homolog (Drosophila) [Source:HGNC Symbol;Acc:19431]
ENSG00000174871	CNIH2	cornichon homolog 2 (Drosophila) [Source:HGNC Symbol;Acc:28744]
ENSG00000143786	CNIH3	cornichon homolog 3 (Drosophila) [Source:HGNC Symbol;Acc:26802]
ENSG00000143771	CNIH4	cornichon homolog 4 (Drosophila) [Source:HGNC Symbol;Acc:25013]
ENSG00000149970	CNKSR2	connector enhancer of kinase suppressor of Ras 2 [Source:HGNC Symbol;Acc:19701]
ENSG00000117519	CNN3	"calponin 3, acidic [Source:HGNC Symbol;Acc:2157]"
ENSG00000148842	CNNM2	cyclin M2 [Source:HGNC Symbol;Acc:103]
ENSG00000168763	CNNM3	cyclin M3 [Source:HGNC Symbol;Acc:104]
ENSG00000158158	CNNM4	cyclin M4 [Source:HGNC Symbol;Acc:105]
ENSG00000125107	CNOT1	"CCR4-NOT transcription complex, subunit 1 [Source:HGNC Symbol;Acc:7877]"
ENSG00000182973	CNOT10	"CCR4-NOT transcription complex, subunit 10 [Source:HGNC Symbol;Acc:23817]"
ENSG00000111596	CNOT2	"CCR4-NOT transcription complex, subunit 2 [Source:HGNC Symbol;Acc:7878]"
ENSG00000088038	CNOT3	"CCR4-NOT transcription complex, subunit 3 [Source:HGNC Symbol;Acc:7879]"
ENSG00000080802	CNOT4	"CCR4-NOT transcription complex, subunit 4 [Source:HGNC Symbol;Acc:7880]"
ENSG00000113300	CNOT6	"CCR4-NOT transcription complex, subunit 6 [Source:HGNC Symbol;Acc:14099]"
ENSG00000138767	CNOT6L	"CCR4-NOT transcription complex, subunit 6-like [Source:HGNC Symbol;Acc:18042]"
ENSG00000198791	CNOT7	"CCR4-NOT transcription complex, subunit 7 [Source:HGNC Symbol;Acc:14101]"
ENSG00000155508	CNOT8	"CCR4-NOT transcription complex, subunit 8 [Source:HGNC Symbol;Acc:9207]"
ENSG00000146910	CNPY1	canopy 1 homolog (zebrafish) [Source:HGNC Symbol;Acc:27786]
ENSG00000144785	CNPY2	canopy 2 homolog (zebrafish) [Source:HGNC Symbol;Acc:13529]
ENSG00000166997	CNPY4	canopy 4 homolog (zebrafish) [Source:HGNC Symbol;Acc:28631]
ENSG00000118432	CNR1	cannabinoid receptor 1 (brain) [Source:HGNC Symbol;Acc:2159]
ENSG00000176563	CNTD1	cyclin N-terminal domain containing 1 [Source:HGNC Symbol;Acc:26847]
ENSG00000105219	CNTD2	cyclin N-terminal domain containing 2 [Source:HGNC Symbol;Acc:25805]
ENSG00000122756	CNTFR	ciliary neurotrophic factor receptor [Source:HGNC Symbol;Acc:2170]
ENSG00000044459	CNTLN	"centlein, centrosomal protein [Source:HGNC Symbol;Acc:23432]"
ENSG00000144619	CNTN4	contactin 4 [Source:HGNC Symbol;Acc:2174]
ENSG00000134115	CNTN6	contactin 6 [Source:HGNC Symbol;Acc:2176]
ENSG00000174469	CNTNAP2	contactin associated protein-like 2 [Source:HGNC Symbol;Acc:13830]
ENSG00000152910	CNTNAP4	contactin associated protein-like 4 [Source:HGNC Symbol;Acc:18747]
ENSG00000155052	CNTNAP5	contactin associated protein-like 5 [Source:HGNC Symbol;Acc:18748]
ENSG00000170037	CNTROB	"centrobin, centrosomal BRCA2 interacting protein [Source:HGNC Symbol;Acc:29616]"
ENSG00000068120	COASY	Coenzyme A synthase [Source:HGNC Symbol;Acc:29932]
ENSG00000166685	COG1	component of oligomeric golgi complex 1 [Source:HGNC Symbol;Acc:6545]
ENSG00000135775	COG2	component of oligomeric golgi complex 2 [Source:HGNC Symbol;Acc:6546]
ENSG00000136152	COG3	component of oligomeric golgi complex 3 [Source:HGNC Symbol;Acc:18619]
ENSG00000164597	COG5	component of oligomeric golgi complex 5 [Source:HGNC Symbol;Acc:14857]
ENSG00000168434	COG7	component of oligomeric golgi complex 7 [Source:HGNC Symbol;Acc:18622]
ENSG00000197467	COL13A1	"collagen, type XIII, alpha 1 [Source:HGNC Symbol;Acc:2190]"
ENSG00000187955	COL14A1	"collagen, type XIV, alpha 1 [Source:HGNC Symbol;Acc:2191]"
ENSG00000084636	COL16A1	"collagen, type XVI, alpha 1 [Source:HGNC Symbol;Acc:2193]"
ENSG00000108821	COL1A1	"collagen, type I, alpha 1 [Source:HGNC Symbol;Acc:2197]"
ENSG00000164692	COL1A2	"collagen, type I, alpha 2 [Source:HGNC Symbol;Acc:2198]"
ENSG00000169436	COL22A1	"collagen, type XXII, alpha 1 [Source:HGNC Symbol;Acc:22989]"
ENSG00000188517	COL25A1	"collagen, type XXV, alpha 1 [Source:HGNC Symbol;Acc:18603]"
ENSG00000196739	COL27A1	"collagen, type XXVII, alpha 1 [Source:HGNC Symbol;Acc:22986]"
ENSG00000139219	COL2A1	"collagen, type II, alpha 1 [Source:HGNC Symbol;Acc:2200]"
ENSG00000187498	COL4A1	"collagen, type IV, alpha 1 [Source:HGNC Symbol;Acc:2202]"
ENSG00000113163	COL4A3BP	"collagen, type IV, alpha 3 (Goodpasture antigen) binding protein [Source:HGNC Symbol;Acc:2205]"
ENSG00000188153	COL4A5	"collagen, type IV, alpha 5 [Source:HGNC Symbol;Acc:2207]"
ENSG00000204262	COL5A2	"collagen, type V, alpha 2 [Source:HGNC Symbol;Acc:2210]"
ENSG00000142156	COL6A1	"collagen, type VI, alpha 1 [Source:HGNC Symbol;Acc:2211]"
ENSG00000144810	COL8A1	"collagen, type VIII, alpha 1 [Source:HGNC Symbol;Acc:2215]"
ENSG00000112280	COL9A1	"collagen, type IX, alpha 1 [Source:HGNC Symbol;Acc:2217]"
ENSG00000184374	COLEC10	collectin sub-family member 10 (C-type lectin) [Source:HGNC Symbol;Acc:2220]
ENSG00000173163	COMMD1	copper metabolism (Murr1) domain containing 1 [Source:HGNC Symbol;Acc:23024]
ENSG00000149600	COMMD7	COMM domain containing 7 [Source:HGNC Symbol;Acc:16223]
ENSG00000110442	COMMD9	COMM domain containing 9 [Source:HGNC Symbol;Acc:25014]
ENSG00000093010	COMT	catechol-O-methyltransferase [Source:HGNC Symbol;Acc:2228]
ENSG00000122218	COPA	"coatomer protein complex, subunit alpha [Source:HGNC Symbol;Acc:2230]"
ENSG00000129083	COPB1	"coatomer protein complex, subunit beta 1 [Source:HGNC Symbol;Acc:2231]"
ENSG00000184432	COPB2	"coatomer protein complex, subunit beta 2 (beta prime) [Source:HGNC Symbol;Acc:2232]"
ENSG00000105669	COPE	"coatomer protein complex, subunit epsilon [Source:HGNC Symbol;Acc:2234]"
ENSG00000181789	COPG	"coatomer protein complex, subunit gamma [Source:HGNC Symbol;Acc:2236]"
ENSG00000166200	COPS2	COP9 constitutive photomorphogenic homolog subunit 2 (Arabidopsis) [Source:HGNC Symbol;Acc:30747]
ENSG00000141030	COPS3	COP9 constitutive photomorphogenic homolog subunit 3 (Arabidopsis) [Source:HGNC Symbol;Acc:2239]
ENSG00000138663	COPS4	COP9 constitutive photomorphogenic homolog subunit 4 (Arabidopsis) [Source:HGNC Symbol;Acc:16702]
ENSG00000121022	COPS5	COP9 constitutive photomorphogenic homolog subunit 5 (Arabidopsis) [Source:HGNC Symbol;Acc:2240]
ENSG00000111652	COPS7A	COP9 constitutive photomorphogenic homolog subunit 7A (Arabidopsis) [Source:HGNC Symbol;Acc:16758]
ENSG00000144524	COPS7B	COP9 constitutive photomorphogenic homolog subunit 7B (Arabidopsis) [Source:HGNC Symbol;Acc:16760]
ENSG00000198612	COPS8	COP9 constitutive photomorphogenic homolog subunit 8 (Arabidopsis) [Source:HGNC Symbol;Acc:24335]
ENSG00000115520	COQ10B	coenzyme Q10 homolog B (S. cerevisiae) [Source:HGNC Symbol;Acc:25819]
ENSG00000173085	COQ2	"coenzyme Q2 homolog, prenyltransferase (yeast) [Source:HGNC Symbol;Acc:25223]"
ENSG00000132423	COQ3	"coenzyme Q3 homolog, methyltransferase (S. cerevisiae) [Source:HGNC Symbol;Acc:18175]"
ENSG00000167113	COQ4	coenzyme Q4 homolog (S. cerevisiae) [Source:HGNC Symbol;Acc:19693]
ENSG00000110871	COQ5	"coenzyme Q5 homolog, methyltransferase (S. cerevisiae) [Source:HGNC Symbol;Acc:28722]"
ENSG00000110880	CORO1C	"coronin, actin binding protein, 1C [Source:HGNC Symbol;Acc:2254]"
ENSG00000103647	CORO2B	"coronin, actin binding protein, 2B [Source:HGNC Symbol;Acc:2256]"
ENSG00000167549	CORO6	coronin 6 [Source:HGNC Symbol;Acc:21356]
ENSG00000103426	CORO7	coronin 7 [Source:HGNC Symbol;Acc:26161]
ENSG00000006695	COX10	"COX10 homolog, cytochrome c oxidase assembly protein, heme A: farnesyltransferase (yeast) [Source:HGNC Symbol;Acc:2260]"
ENSG00000166260	COX11	"COX11 homolog, cytochrome c oxidase assembly protein (yeast) [Source:HGNC Symbol;Acc:2261]"
ENSG00000133983	COX16	COX16 cytochrome c oxidase assembly homolog (S. cerevisiae) [Source:HGNC Symbol;Acc:20213]
ENSG00000138495	COX17	COX17 cytochrome c oxidase assembly homolog (S. cerevisiae) [Source:HGNC Symbol;Acc:2264]
ENSG00000131143	COX4I1	cytochrome c oxidase subunit IV isoform 1 [Source:HGNC Symbol;Acc:2265]
ENSG00000131148	COX4NB	COX4 neighbor [Source:HGNC Symbol;Acc:7864]
ENSG00000178741	COX5A	cytochrome c oxidase subunit Va [Source:HGNC Symbol;Acc:2267]
ENSG00000135940	COX5B	cytochrome c oxidase subunit Vb [Source:HGNC Symbol;Acc:2269]
ENSG00000111775	COX6A1	cytochrome c oxidase subunit VIa polypeptide 1 [Source:HGNC Symbol;Acc:2277]
ENSG00000126267	COX6B1	cytochrome c oxidase subunit VIb polypeptide 1 (ubiquitous) [Source:HGNC Symbol;Acc:2280]
ENSG00000172912	COX6BP3	cytochrome c oxidase subunit VIb polypeptide 1 (ubiquitous) pseudogene 3 [Source:HGNC Symbol;Acc:2283]
ENSG00000112695	COX7A2	cytochrome c oxidase subunit VIIa polypeptide 2 (liver) [Source:HGNC Symbol;Acc:2288]
ENSG00000115944	COX7A2L	cytochrome c oxidase subunit VIIa polypeptide 2 like [Source:HGNC Symbol;Acc:2289]
ENSG00000131174	COX7B	cytochrome c oxidase subunit VIIb [Source:HGNC Symbol;Acc:2291]
ENSG00000170516	COX7B2	cytochrome c oxidase subunit VIIb2 [Source:HGNC Symbol;Acc:24381]
ENSG00000127184	COX7C	cytochrome c oxidase subunit VIIc [Source:HGNC Symbol;Acc:2292]
ENSG00000047457	CP	ceruloplasmin (ferroxidase) [Source:HGNC Symbol;Acc:2295]
ENSG00000091704	CPA1	carboxypeptidase A1 (pancreatic) [Source:HGNC Symbol;Acc:2296]
ENSG00000163751	CPA3	carboxypeptidase A3 (mast cell) [Source:HGNC Symbol;Acc:2298]
ENSG00000128510	CPA4	carboxypeptidase A4 [Source:HGNC Symbol;Acc:15740]
ENSG00000108582	CPD	carboxypeptidase D [Source:HGNC Symbol;Acc:2301]
ENSG00000109472	CPE	carboxypeptidase E [Source:HGNC Symbol;Acc:2303]
ENSG00000137449	CPEB2	cytoplasmic polyadenylation element binding protein 2 [Source:HGNC Symbol;Acc:21745]
ENSG00000107864	CPEB3	cytoplasmic polyadenylation element binding protein 3 [Source:HGNC Symbol;Acc:21746]
ENSG00000113742	CPEB4	cytoplasmic polyadenylation element binding protein 4 [Source:HGNC Symbol;Acc:21747]
ENSG00000166569	CPLX4	complexin 4 [Source:HGNC Symbol;Acc:24330]
ENSG00000178772	CPN2	"carboxypeptidase N, polypeptide 2 [Source:HGNC Symbol;Acc:2313]"
ENSG00000214078	CPNE1	copine I [Source:HGNC Symbol;Acc:2314]
ENSG00000196353	CPNE4	copine IV [Source:HGNC Symbol;Acc:2317]
ENSG00000139117	CPNE8	copine VIII [Source:HGNC Symbol;Acc:23498]
ENSG00000144410	CPO	carboxypeptidase O [Source:HGNC Symbol;Acc:21011]
ENSG00000080819	CPOX	coproporphyrinogen oxidase [Source:HGNC Symbol;Acc:2321]
ENSG00000103381	CPPED1	calcineurin-like phosphoesterase domain containing 1 [Source:HGNC Symbol;Acc:25632]
ENSG00000021826	CPS1	"carbamoyl-phosphate synthetase 1, mitochondrial [Source:HGNC Symbol;Acc:2323]"
ENSG00000165934	CPSF2	"cleavage and polyadenylation specific factor 2, 100kDa [Source:HGNC Symbol;Acc:2325]"
ENSG00000119203	CPSF3	"cleavage and polyadenylation specific factor 3, 73kDa [Source:HGNC Symbol;Acc:2326]"
ENSG00000111605	CPSF6	microRNA 1279 [Source:HGNC Symbol;Acc:35357]
ENSG00000149532	CPSF7	"cleavage and polyadenylation specific factor 7, 59kDa [Source:HGNC Symbol;Acc:30098]"
ENSG00000157184	CPT2	carnitine palmitoyltransferase 2 [Source:HGNC Symbol;Acc:2330]
ENSG00000106066	CPVL	"carboxypeptidase, vitellogenic-like [Source:HGNC Symbol;Acc:14399]"
ENSG00000147183	CPXCR1	"CPX chromosome region, candidate 1 [Source:HGNC Symbol;Acc:2332]"
ENSG00000203710	CR1	complement component (3b/4b) receptor 1 (Knops blood group) [Source:HGNC Symbol;Acc:2334]
ENSG00000197721	CR1L	complement component (3b/4b) receptor 1-like [Source:HGNC Symbol;Acc:2335]
ENSG00000214392	CR383656.1	
ENSG00000221917	CR769776.1	Coiled-coil domain-containing protein 29  [Source:UniProtKB/Swiss-Prot;Acc:Q4UJ79]
ENSG00000170165	CR848007.6	
ENSG00000166426	CRABP1	cellular retinoic acid binding protein 1 [Source:HGNC Symbol;Acc:2338]
ENSG00000169372	CRADD	CASP2 and RIPK1 domain containing adaptor with death domain [Source:HGNC Symbol;Acc:2340]
ENSG00000113851	CRBN	cereblon [Source:HGNC Symbol;Acc:30185]
ENSG00000118260	CREB1	cAMP responsive element binding protein 1 [Source:HGNC Symbol;Acc:2345]
ENSG00000107175	CREB3	cAMP responsive element binding protein 3 [Source:HGNC Symbol;Acc:2347]
ENSG00000182158	CREB3L2	cAMP responsive element binding protein 3-like 2 [Source:HGNC Symbol;Acc:23720]
ENSG00000143578	CREB3L4	cAMP responsive element binding protein 3-like 4 [Source:HGNC Symbol;Acc:18854]
ENSG00000146592	CREB5	cAMP responsive element binding protein 5 [Source:HGNC Symbol;Acc:16844]
ENSG00000213676	CREBL1	activating transcription factor 6 beta [Source:HGNC Symbol;Acc:2349]
ENSG00000111269	CREBL2	cAMP responsive element binding protein-like 2 [Source:HGNC Symbol;Acc:2350]
ENSG00000137504	CREBZF	CREB/ATF bZIP transcription factor [Source:HGNC Symbol;Acc:24905]
ENSG00000175874	CREG2	cellular repressor of E1A-stimulated genes 2 [Source:HGNC Symbol;Acc:14272]
ENSG00000163703	CRELD1	cysteine-rich with EGF-like domains 1 [Source:HGNC Symbol;Acc:14630]
ENSG00000095794	CREM	cAMP responsive element modulator [Source:HGNC Symbol;Acc:2352]
ENSG00000145708	CRHBP	corticotropin releasing hormone binding protein [Source:HGNC Symbol;Acc:2356]
ENSG00000120088	CRHR1	corticotropin releasing hormone receptor 1 [Source:HGNC Symbol;Acc:2357]
ENSG00000106113	CRHR2	corticotropin releasing hormone receptor 2 [Source:HGNC Symbol;Acc:2358]
ENSG00000150938	CRIM1	cysteine rich transmembrane BMP regulator 1 (chordin-like) [Source:HGNC Symbol;Acc:2359]
ENSG00000179979	CRIPAK	cysteine-rich PAK1 inhibitor [Source:HGNC Symbol;Acc:26619]
ENSG00000119878	CRIPT	cysteine-rich PDZ-binding protein [Source:HGNC Symbol;Acc:14312]
ENSG00000124490	CRISP2	cysteine-rich secretory protein 2 [Source:HGNC Symbol;Acc:12024]
ENSG00000167193	CRK	v-crk sarcoma virus CT10 oncogene homolog (avian) [Source:HGNC Symbol;Acc:2362]
ENSG00000099942	CRKL	v-crk sarcoma virus CT10 oncogene homolog (avian)-like [Source:HGNC Symbol;Acc:2363]
ENSG00000167258	CRKRS	cyclin-dependent kinase 12 [Source:HGNC Symbol;Acc:24224]
ENSG00000176390	CRLF3	cytokine receptor-like factor 3 [Source:HGNC Symbol;Acc:17177]
ENSG00000088766	CRLS1	cardiolipin synthase 1 [Source:HGNC Symbol;Acc:16148]
ENSG00000072832	CRMP1	collapsin response mediator protein 1 [Source:HGNC Symbol;Acc:2365]
ENSG00000132693	CRP	"C-reactive protein, pentraxin-related [Source:HGNC Symbol;Acc:2367]"
ENSG00000095713	CRTAC1	cartilage acidic protein 1 [Source:HGNC Symbol;Acc:14882]
ENSG00000160741	CRTC2	CREB regulated transcription coactivator 2 [Source:HGNC Symbol;Acc:27301]
ENSG00000008405	CRY1	cryptochrome 1 (photolyase-like) [Source:HGNC Symbol;Acc:2384]
ENSG00000121671	CRY2	cryptochrome 2 (photolyase-like) [Source:HGNC Symbol;Acc:2385]
ENSG00000196431	CRYBA4	"crystallin, beta A4 [Source:HGNC Symbol;Acc:2396]"
ENSG00000100122	CRYBB1	"crystallin, beta B1 [Source:HGNC Symbol;Acc:2397]"
ENSG00000080200	CRYBG3	beta-gamma crystallin domain containing 3 [Source:HGNC Symbol;Acc:34427]
ENSG00000168582	CRYGA	"crystallin, gamma A [Source:HGNC Symbol;Acc:2408]"
ENSG00000182187	CRYGB	"crystallin, gamma B [Source:HGNC Symbol;Acc:2409]"
ENSG00000118231	CRYGD	"crystallin, gamma D [Source:HGNC Symbol;Acc:2411]"
ENSG00000116791	CRYZ	"crystallin, zeta (quinone reductase) [Source:HGNC Symbol;Acc:2419]"
ENSG00000062485	CS	citrate synthase [Source:HGNC Symbol;Acc:2422]
ENSG00000139631	CSAD	cysteine sulfinic acid decarboxylase [Source:HGNC Symbol;Acc:18966]
ENSG00000060138	CSDA	cold shock domain protein A pseudogene 1 [Source:HGNC Symbol;Acc:2429]
ENSG00000009307	CSDE1	"cold shock domain containing E1, RNA-binding [Source:HGNC Symbol;Acc:29905]"
ENSG00000124207	CSE1L	CSE1 chromosome segregation 1-like (yeast) [Source:HGNC Symbol;Acc:2431]
ENSG00000182578	CSF1R	colony stimulating factor 1 receptor [Source:HGNC Symbol;Acc:2433]
ENSG00000033100	CSGLCA-T	microRNA 671 [Source:HGNC Symbol;Acc:33134]
ENSG00000204414	CSHL1	chorionic somatomammotropin hormone-like 1 [Source:HGNC Symbol;Acc:2442]
ENSG00000183117	CSMD1	CUB and Sushi multiple domains 1 [Source:HGNC Symbol;Acc:14026]
ENSG00000113712	CSNK1A1	"casein kinase 1, alpha 1 [Source:HGNC Symbol;Acc:2451]"
ENSG00000151292	CSNK1G3	"casein kinase 1, gamma 3 [Source:HGNC Symbol;Acc:2456]"
ENSG00000101266	CSNK2A1	"casein kinase 2, alpha 1 polypeptide pseudogene [Source:HGNC Symbol;Acc:2458]"
ENSG00000070770	CSNK2A2	"casein kinase 2, alpha prime polypeptide [Source:HGNC Symbol;Acc:2459]"
ENSG00000204435	CSNK2B	Lymphocyte antigen 6 complex locus protein G5b Precursor  [Source:UniProtKB/Swiss-Prot;Acc:Q8NDX9]
ENSG00000104218	CSPP1	centrosome and spindle pole associated protein 1 [Source:HGNC Symbol;Acc:26193]
ENSG00000144655	CSRNP1	cysteine-serine-rich nuclear protein 1 [Source:HGNC Symbol;Acc:14300]
ENSG00000110925	CSRNP2	cysteine-serine-rich nuclear protein 2 [Source:HGNC Symbol;Acc:16006]
ENSG00000159176	CSRP1	cysteine and glycine-rich protein 1 [Source:HGNC Symbol;Acc:2469]
ENSG00000149474	CSRP2BP	CSRP2 binding protein [Source:HGNC Symbol;Acc:15904]
ENSG00000129170	CSRP3	cysteine and glycine-rich protein 3 (cardiac LIM protein) [Source:HGNC Symbol;Acc:2472]
ENSG00000125831	CST11	cystatin 11 [Source:HGNC Symbol;Acc:15959]
ENSG00000101138	CSTF1	"cleavage stimulation factor, 3' pre-RNA, subunit 1, 50kDa [Source:HGNC Symbol;Acc:2483]"
ENSG00000177613	CSTF2T	"cleavage stimulation factor, 3' pre-RNA, subunit 2, 64kDa, tau variant [Source:HGNC Symbol;Acc:17086]"
ENSG00000176102	CSTF3	"cleavage stimulation factor, 3' pre-RNA, subunit 3, 77kDa [Source:HGNC Symbol;Acc:2485]"
ENSG00000128536	CTA-351J1.1	Cadherin-like protein 28 Precursor  [Source:UniProtKB/Swiss-Prot;Acc:Q6ZTQ4]
ENSG00000177993	CTA-747E2.2	
ENSG00000150527	CTAGE5	"CTAGE family, member 5 [Source:HGNC Symbol;Acc:7057]"
ENSG00000176366	CTAGE6	"CTAGE family, member 6 [Source:HGNC Symbol;Acc:28644]"
ENSG00000175029	CTBP2	C-terminal binding protein 2 [Source:HGNC Symbol;Acc:2495]
ENSG00000213326	CTC-305D20.1	
ENSG00000220949	CTC-499B15.2	
ENSG00000102974	CTCF	CCCTC-binding factor (zinc finger protein) [Source:HGNC Symbol;Acc:13723]
ENSG00000213663	CTD-2158P22.1	
ENSG00000178464	CTD-2192J16.1	
ENSG00000213290	CTD-2192J16.3	
ENSG00000185641	CTD-2287O16.1	
ENSG00000182383	CTD-2503O16.2	
ENSG00000213315	CTD-3035D6.1	
ENSG00000213013	CTD-3138B18.1	
ENSG00000144677	CTDSPL	"CTD (carboxy-terminal domain, RNA polymerase II, polypeptide A) small phosphatase-like [Source:HGNC Symbol;Acc:16890]"
ENSG00000137770	CTDSPL2	"CTD (carboxy-terminal domain, RNA polymerase II, polypeptide A) small phosphatase like 2 [Source:HGNC Symbol;Acc:26936]"
ENSG00000118523	CTGF	connective tissue growth factor [Source:HGNC Symbol;Acc:2500]
ENSG00000116761	CTH	cystathionase (cystathionine gamma-lyase) [Source:HGNC Symbol;Acc:2501]
ENSG00000119326	CTNNAL1	"catenin (cadherin-associated protein), alpha-like 1 [Source:HGNC Symbol;Acc:2512]"
ENSG00000168036	CTNNB1	"catenin (cadherin-associated protein), beta 1, 88kDa [Source:HGNC Symbol;Acc:2514]"
ENSG00000178585	CTNNBIP1	"catenin, beta interacting protein 1 [Source:HGNC Symbol;Acc:16913]"
ENSG00000132792	CTNNBL1	"catenin, beta like 1 [Source:HGNC Symbol;Acc:15879]"
ENSG00000198561	CTNND1	"catenin (cadherin-associated protein), delta 1 [Source:HGNC Symbol;Acc:2515]"
ENSG00000169862	CTNND2	"catenin (cadherin-associated protein), delta 2 (neural plakophilin-related arm-repeat protein) [Source:HGNC Symbol;Acc:2516]"
ENSG00000171793	CTPS	CTP synthase [Source:HGNC Symbol;Acc:2519]
ENSG00000198730	CTR9	"Ctr9, Paf1/RNA polymerase II complex component, homolog (S. cerevisiae) [Source:HGNC Symbol;Acc:16850]"
ENSG00000141086	CTRL	chymotrypsin-like [Source:HGNC Symbol;Acc:2524]
ENSG00000164733	CTSB	cathepsin B [Source:HGNC Symbol;Acc:2527]
ENSG00000103811	CTSH	cathepsin H [Source:HGNC Symbol;Acc:2535]
ENSG00000143387	CTSK	cathepsin K [Source:HGNC Symbol;Acc:2536]
ENSG00000136943	CTSL2	cathepsin L2 [Source:HGNC Symbol;Acc:2538]
ENSG00000204437	CTSLL6	cathepsin L-like 6 [Source:HGNC Symbol;Acc:23611]
ENSG00000085733	CTTN	cortactin [Source:HGNC Symbol;Acc:3338]
ENSG00000077063	CTTNBP2	cortactin binding protein 2 [Source:HGNC Symbol;Acc:15679]
ENSG00000143079	CTTNBP2NL	CTTNBP2 N-terminal like [Source:HGNC Symbol;Acc:25330]
ENSG00000142544	CTU1	cytosolic thiouridylase subunit 1 homolog (S. pombe) [Source:HGNC Symbol;Acc:29590]
ENSG00000174177	CTU2	cytosolic thiouridylase subunit 2 homolog (S. pombe) [Source:HGNC Symbol;Acc:28005]
ENSG00000180891	CUEDC1	CUE domain containing 1 [Source:HGNC Symbol;Acc:31350]
ENSG00000048740	CUGBP2	"CUG triplet repeat, RNA binding protein 2 [Source:HGNC Symbol;Acc:2550]"
ENSG00000055130	CUL1	cullin 1 [Source:HGNC Symbol;Acc:2551]
ENSG00000108094	CUL2	cullin 2 [Source:HGNC Symbol;Acc:2552]
ENSG00000036257	CUL3	cullin 3 [Source:HGNC Symbol;Acc:2553]
ENSG00000139842	CUL4A	cullin 4A [Source:HGNC Symbol;Acc:2554]
ENSG00000158290	CUL4B	cullin 4B [Source:HGNC Symbol;Acc:2555]
ENSG00000166266	CUL5	cullin 5 [Source:HGNC Symbol;Acc:2556]
ENSG00000112659	CUL9	cullin 9 [Source:HGNC Symbol;Acc:15982]
ENSG00000112514	CUTA	cutA divalent cation tolerance homolog (E. coli) [Source:HGNC Symbol;Acc:21101]
ENSG00000160967	CUX1	cut-like homeobox 1 [Source:HGNC Symbol;Acc:2557]
ENSG00000111249	CUX2	cut-like homeobox 2 [Source:HGNC Symbol;Acc:19347]
ENSG00000150316	CWC15	CWC15 spliceosome-associated protein homolog (S. cerevisiae) [Source:HGNC Symbol;Acc:26939]
ENSG00000163510	CWC22	CWC22 spliceosome-associated protein homolog (S. cerevisiae) [Source:HGNC Symbol;Acc:29322]
ENSG00000152404	CWF19L2	"CWF19-like 2, cell cycle control (S. pombe) [Source:HGNC Symbol;Acc:26508]"
ENSG00000168329	CX3CR1	chemokine (C-X3-C motif) receptor 1 [Source:HGNC Symbol;Acc:2558]
ENSG00000154639	CXADR	coxsackie virus and adenovirus receptor [Source:HGNC Symbol;Acc:2559]
ENSG00000163739	CXCL1	"chemokine (C-X-C motif) ligand 1 (melanoma growth stimulating activity, alpha) [Source:HGNC Symbol;Acc:4602]"
ENSG00000169248	CXCL11	chemokine (C-X-C motif) ligand 11 [Source:HGNC Symbol;Acc:10638]
ENSG00000156234	CXCL13	chemokine (C-X-C motif) ligand 13 [Source:HGNC Symbol;Acc:10639]
ENSG00000145824	CXCL14	chemokine (C-X-C motif) ligand 14 [Source:HGNC Symbol;Acc:10640]
ENSG00000081041	CXCL2	chemokine (C-X-C motif) ligand 2 [Source:HGNC Symbol;Acc:4603]
ENSG00000163734	CXCL3	chemokine (C-X-C motif) ligand 3 [Source:HGNC Symbol;Acc:4604]
ENSG00000124875	CXCL6	chemokine (C-X-C motif) ligand 6 (granulocyte chemotactic protein 2) [Source:HGNC Symbol;Acc:10643]
ENSG00000121966	CXCR4	chemokine (C-X-C motif) receptor 4 [Source:HGNC Symbol;Acc:2561]
ENSG00000160683	CXCR5	chemokine (C-X-C motif) receptor 5 [Source:HGNC Symbol;Acc:1060]
ENSG00000144476	CXCR7	chemokine (C-X-C motif) receptor 7 [Source:HGNC Symbol;Acc:23692]
ENSG00000086712	CXorf15	chromosome X open reading frame 15 [Source:HGNC Symbol;Acc:18578]
ENSG00000173681	CXorf23	chromosome X open reading frame 23 [Source:HGNC Symbol;Acc:27413]
ENSG00000196741	CXorf24	chromosome X open reading frame 24 [Source:HGNC Symbol;Acc:27333]
ENSG00000102390	CXorf26	chromosome X open reading frame 26 [Source:HGNC Symbol;Acc:28790]
ENSG00000196440	CXorf35	"armadillo repeat containing, X-linked 4 (ARMCX4), non-coding RNA [Source:RefSeq DNA;Acc:NR_028407]"
ENSG00000185753	CXorf38	chromosome X open reading frame 38 [Source:HGNC Symbol;Acc:28589]
ENSG00000123575	CXorf39	chromosome X open reading frame 39 [Source:HGNC Symbol;Acc:25195]
ENSG00000197021	CXorf40A	chromosome X open reading frame 40A [Source:HGNC Symbol;Acc:28089]
ENSG00000018610	CXorf56	chromosome X open reading frame 56 [Source:HGNC Symbol;Acc:26239]
ENSG00000147231	CXorf57	chromosome X open reading frame 57 [Source:HGNC Symbol;Acc:25486]
ENSG00000204019	CXorf61	chromosome X open reading frame 61 [Source:HGNC Symbol;Acc:33494]
ENSG00000183631	CXorf64	chromosome X open reading frame 64 [Source:HGNC Symbol;Acc:34498]
ENSG00000154832	CXXC1	CXXC finger 1 (PHD domain) [Source:HGNC Symbol;Acc:24343]
ENSG00000171604	CXXC5	CXXC finger 5 [Source:HGNC Symbol;Acc:26943]
ENSG00000008283	CYB561	cytochrome b-561 [Source:HGNC Symbol;Acc:2571]
ENSG00000114395	CYB561D2	cytochrome b-561 domain containing 2 [Source:HGNC Symbol;Acc:30253]
ENSG00000166347	CYB5A	cytochrome b5 type A (microsomal) [Source:HGNC Symbol;Acc:2570]
ENSG00000103018	CYB5B	cytochrome b5 type B (outer mitochondrial membrane) [Source:HGNC Symbol;Acc:24374]
ENSG00000182224	CYB5D1	cytochrome b5 domain containing 1 [Source:HGNC Symbol;Acc:26516]
ENSG00000167740	CYB5D2	cytochrome b5 domain containing 2 [Source:HGNC Symbol;Acc:28471]
ENSG00000213882	CYB5P4	cytochrome b5 type A (microsomal) pseudogene 4 [Source:HGNC Symbol;Acc:2575]
ENSG00000166394	CYB5R2	cytochrome b5 reductase 2 [Source:HGNC Symbol;Acc:24376]
ENSG00000065615	CYB5R4	cytochrome b5 reductase 4 [Source:HGNC Symbol;Acc:20147]
ENSG00000172115	CYCS	"cytochrome c, somatic [Source:HGNC Symbol;Acc:19986]"
ENSG00000055163	CYFIP2	cytoplasmic FMR1 interacting protein 2 [Source:HGNC Symbol;Acc:13760]
ENSG00000183035	CYLC1	"cylicin, basic protein of sperm head cytoskeleton 1 [Source:HGNC Symbol;Acc:2582]"
ENSG00000155833	CYLC2	"cylicin, basic protein of sperm head cytoskeleton 2 [Source:HGNC Symbol;Acc:2583]"
ENSG00000083799	CYLD	cylindromatosis (turban tumor syndrome) [Source:HGNC Symbol;Acc:2584]
ENSG00000140459	CYP11A1	"cytochrome P450, family 11, subfamily A, polypeptide 1 [Source:HGNC Symbol;Acc:2590]"
ENSG00000148795	CYP17A1	"cytochrome P450, family 17, subfamily A, polypeptide 1 [Source:HGNC Symbol;Acc:2593]"
ENSG00000137869	CYP19A1	"cytochrome P450, family 19, subfamily A, polypeptide 1 [Source:HGNC Symbol;Acc:2594]"
ENSG00000140465	CYP1A1	"cytochrome P450, family 1, subfamily A, polypeptide 1 [Source:HGNC Symbol;Acc:2595]"
ENSG00000138061	CYP1B1	"cytochrome P450, family 1, subfamily B, polypeptide 1 [Source:HGNC Symbol;Acc:2597]"
ENSG00000003137	CYP26B1	"cytochrome P450, family 26, subfamily B, polypeptide 1 [Source:HGNC Symbol;Acc:20581]"
ENSG00000186684	CYP27C1	"cytochrome P450, family 27, subfamily C, polypeptide 1 [Source:HGNC Symbol;Acc:33480]"
ENSG00000198077	CYP2A6	"cytochrome P450, family 2, subfamily A, polypeptide 7 [Source:HGNC Symbol;Acc:2611]"
ENSG00000213908	CYP2A7P1	"cytochrome P450, family 2, subfamily A, polypeptide 7 pseudogene 1 [Source:HGNC Symbol;Acc:2612]"
ENSG00000100197	CYP2D6	"cytochrome P450, family 2, subfamily D, polypeptide 6 [Source:HGNC Symbol;Acc:2625]"
ENSG00000205702	CYP2D7P1	"cytochrome P450, family 2, subfamily D, polypeptide 7 pseudogene 1 [Source:HGNC Symbol;Acc:2624]"
ENSG00000130649	CYP2E1	"cytochrome P450, family 2, subfamily E, polypeptide 1 [Source:HGNC Symbol;Acc:2631]"
ENSG00000186104	CYP2R1	"cytochrome P450, family 2, subfamily R, polypeptide 1 [Source:HGNC Symbol;Acc:20580]"
ENSG00000106258	CYP3A5	"cytochrome P450, family 3, subfamily A, polypeptide 5 [Source:HGNC Symbol;Acc:2638]"
ENSG00000160870	CYP3A7	"cytochrome P450, family 3, subfamily A, polypeptide 7 [Source:HGNC Symbol;Acc:2640]"
ENSG00000186526	CYP4F8	"cytochrome P450, family 4, subfamily F, polypeptide 8 [Source:HGNC Symbol;Acc:2648]"
ENSG00000145476	CYP4V2	"cytochrome P450, family 4, subfamily V, polypeptide 2 [Source:HGNC Symbol;Acc:23198]"
ENSG00000167910	CYP7A1	"cytochrome P450, family 7, subfamily A, polypeptide 1 [Source:HGNC Symbol;Acc:2651]"
ENSG00000142871	CYR61	"cysteine-rich, angiogenic inducer, 61 [Source:HGNC Symbol;Acc:2654]"
ENSG00000205795	CYS1	cystin 1 [Source:HGNC Symbol;Acc:18525]
ENSG00000173198	CYSLTR1	cysteinyl leukotriene receptor 1 [Source:HGNC Symbol;Acc:17451]
ENSG00000108669	CYTH1	cytohesin 1 [Source:HGNC Symbol;Acc:9501]
ENSG00000105443	CYTH2	cytohesin 2 [Source:HGNC Symbol;Acc:9502]
ENSG00000008256	CYTH3	cytohesin 3 [Source:HGNC Symbol;Acc:9504]
ENSG00000100014	CYTSA	cytospin A [Source:HGNC Symbol;Acc:29022]
ENSG00000166265	CYYR1	cysteine/tyrosine-rich 1 [Source:HGNC Symbol;Acc:16274]
ENSG00000100592	DAAM1	dishevelled associated activator of morphogenesis 1 [Source:HGNC Symbol;Acc:18142]
ENSG00000146122	DAAM2	dishevelled associated activator of morphogenesis 2 [Source:HGNC Symbol;Acc:18143]
ENSG00000173406	DAB1	disabled homolog 1 (Drosophila) [Source:HGNC Symbol;Acc:2661]
ENSG00000153071	DAB2	"disabled homolog 2, mitogen-responsive phosphoprotein (Drosophila) [Source:HGNC Symbol;Acc:2662]"
ENSG00000165659	DACH1	dachshund homolog 1 (Drosophila) [Source:HGNC Symbol;Acc:2663]
ENSG00000165617	DACT1	"dapper, antagonist of beta-catenin, homolog 1 (Xenopus laevis) [Source:HGNC Symbol;Acc:17748]"
ENSG00000164488	DACT2	"dapper, antagonist of beta-catenin, homolog 2 (Xenopus laevis) [Source:HGNC Symbol;Acc:21231]"
ENSG00000129562	DAD1	defender against cell death 1 [Source:HGNC Symbol;Acc:2664]
ENSG00000173402	DAG1	dystroglycan 1 (dystrophin-associated glycoprotein 1) [Source:HGNC Symbol;Acc:2666]
ENSG00000134780	DAGLA	"diacylglycerol lipase, alpha [Source:HGNC Symbol;Acc:1165]"
ENSG00000149476	DAK	dihydroxyacetone kinase 2 homolog (S. cerevisiae) [Source:HGNC Symbol;Acc:24552]
ENSG00000178149	DALRD3	DALR anticodon binding domain containing 3 [Source:HGNC Symbol;Acc:25536]
ENSG00000112977	DAP	death-associated protein [Source:HGNC Symbol;Acc:2672]
ENSG00000196730	DAPK1	death-associated protein kinase 1 [Source:HGNC Symbol;Acc:2674]
ENSG00000167657	DAPK3	death-associated protein kinase 3 [Source:HGNC Symbol;Acc:2676]
ENSG00000070190	DAPP1	dual adaptor of phosphotyrosine and 3-phosphoinositides [Source:HGNC Symbol;Acc:16500]
ENSG00000115866	DARS	aspartyl-tRNA synthetase [Source:HGNC Symbol;Acc:2678]
ENSG00000117593	DARS2	"aspartyl-tRNA synthetase 2, mitochondrial [Source:HGNC Symbol;Acc:25538]"
ENSG00000204209	DAXX	death-domain associated protein [Source:HGNC Symbol;Acc:2681]
ENSG00000183283	DAZAP2	DAZ associated protein 2 [Source:HGNC Symbol;Acc:2684]
ENSG00000006634	DBF4	DBF4 homolog (S. cerevisiae) [Source:HGNC Symbol;Acc:17364]
ENSG00000161692	DBF4B	DBF4 homolog B (S. cerevisiae) [Source:HGNC Symbol;Acc:17883]
ENSG00000155368	DBI	"diazepam binding inhibitor (GABA receptor modulator, acyl-Coenzyme A binding protein) [Source:HGNC Symbol;Acc:2690]"
ENSG00000113758	DBN1	drebrin 1 [Source:HGNC Symbol;Acc:2695]
ENSG00000105516	DBP	D site of albumin promoter (albumin D-box) binding protein [Source:HGNC Symbol;Acc:2697]
ENSG00000138231	DBR1	debranching enzyme homolog 1 (S. cerevisiae) [Source:HGNC Symbol;Acc:15594]
ENSG00000109851	DBX1	developing brain homeobox 1 [Source:HGNC Symbol;Acc:33185]
ENSG00000185610	DBX2	developing brain homeobox 2 [Source:HGNC Symbol;Acc:33186]
ENSG00000164934	DCAF13	DDB1 and CUL4 associated factor 13 [Source:HGNC Symbol;Acc:24535]
ENSG00000119599	DCAF4	DDB1 and CUL4 associated factor 4 [Source:HGNC Symbol;Acc:20229]
ENSG00000136485	DCAF7	DDB1 and CUL4 associated factor 7 [Source:HGNC Symbol;Acc:30915]
ENSG00000172992	DCAKD	dephospho-CoA kinase domain containing [Source:HGNC Symbol;Acc:26238]
ENSG00000057019	DCBLD2	"discoidin, CUB and LCCL domain containing 2 [Source:HGNC Symbol;Acc:24627]"
ENSG00000187323	DCC	deleted in colorectal carcinoma [Source:HGNC Symbol;Acc:2701]
ENSG00000166341	DCHS1	dachsous 1 (Drosophila) [Source:HGNC Symbol;Acc:13681]
ENSG00000197410	DCHS2	dachsous 2 (Drosophila) [Source:HGNC Symbol;Acc:23111]
ENSG00000167969	DCI	"dodecenoyl-Coenzyme A delta isomerase (3,2 trans-enoyl-Coenzyme A isomerase) [Source:HGNC Symbol;Acc:2703]"
ENSG00000156136	DCK	deoxycytidine kinase [Source:HGNC Symbol;Acc:2704]
ENSG00000170390	DCLK2	doublecortin-like kinase 2 [Source:HGNC Symbol;Acc:19002]
ENSG00000198924	DCLRE1A	"DNA cross-link repair 1A (PSO2 homolog, S. cerevisiae) [Source:HGNC Symbol;Acc:17660]"
ENSG00000118655	DCLRE1B	"DNA cross-link repair 1B (PSO2 homolog, S. cerevisiae) [Source:HGNC Symbol;Acc:17641]"
ENSG00000162290	DCP1A	DCP1 decapping enzyme homolog A (S. cerevisiae) [Source:HGNC Symbol;Acc:18714]
ENSG00000151065	DCP1B	DCP1 decapping enzyme homolog B (S. cerevisiae) [Source:HGNC Symbol;Acc:24451]
ENSG00000172795	DCP2	DCP2 decapping enzyme homolog (S. cerevisiae) [Source:HGNC Symbol;Acc:24452]
ENSG00000163354	DCST2	DC-STAMP domain containing 2 [Source:HGNC Symbol;Acc:26562]
ENSG00000080166	DCT	"dopachrome tautomerase (dopachrome delta-isomerase, tyrosine-related protein 2) [Source:HGNC Symbol;Acc:2709]"
ENSG00000204843	DCTN1	"dynactin 1 (p150, glued homolog, Drosophila) [Source:HGNC Symbol;Acc:2711]"
ENSG00000175203	DCTN2	dynactin 2 (p50) [Source:HGNC Symbol;Acc:2712]
ENSG00000104671	DCTN6	dynactin 6 [Source:HGNC Symbol;Acc:16964]
ENSG00000179958	DCTPP1	dCTP pyrophosphatase 1 [Source:HGNC Symbol;Acc:28777]
ENSG00000043093	DCUN1D1	"DCN1, defective in cullin neddylation 1, domain containing 1 (S. cerevisiae) [Source:HGNC Symbol;Acc:18184]"
ENSG00000150401	DCUN1D2	"DCN1, defective in cullin neddylation 1, domain containing 2 (S. cerevisiae) [Source:HGNC Symbol;Acc:20328]"
ENSG00000109184	DCUN1D4	"DCN1, defective in cullin neddylation 1, domain containing 4 (S. cerevisiae) [Source:HGNC Symbol;Acc:28998]"
ENSG00000137692	DCUN1D5	"DCN1, defective in cullin neddylation 1, domain containing 5 (S. cerevisiae) [Source:HGNC Symbol;Acc:28409]"
ENSG00000077279	DCX	doublecortin [Source:HGNC Symbol;Acc:2714]
ENSG00000130311	DDA1	DET1 and DDB1 associated 1 [Source:HGNC Symbol;Acc:28360]
ENSG00000153904	DDAH1	dimethylarginine dimethylaminohydrolase 1 [Source:HGNC Symbol;Acc:2715]
ENSG00000213722	DDAH2	"N(G),N(G)-dimethylarginine dimethylaminohydrolase 2 (Dimethylarginine dimethylaminohydrolase 2)(DDAH-2)(EC 3.5.3.18)(DDAHII)(Dimethylargininase-2)(S-phase protein)(Protein G6a) [Source:UniProtKB/Swiss-Prot;Acc:O95865]"
ENSG00000167986	DDB1	"damage-specific DNA binding protein 1, 127kDa [Source:HGNC Symbol;Acc:2717]"
ENSG00000134574	DDB2	"damage-specific DNA binding protein 2, 48kDa [Source:HGNC Symbol;Acc:2718]"
ENSG00000132437	DDC	dopa decarboxylase (aromatic L-amino acid decarboxylase) [Source:HGNC Symbol;Acc:2719]
ENSG00000100523	DDHD1	DDHD domain containing 1 [Source:HGNC Symbol;Acc:19714]
ENSG00000170967	DDI1	"DDI1, DNA-damage inducible 1, homolog 1 (S. cerevisiae) [Source:HGNC Symbol;Acc:18961]"
ENSG00000197312	DDI2	"DDI1, DNA-damage inducible 1, homolog 2 (S. cerevisiae) [Source:HGNC Symbol;Acc:24578]"
ENSG00000145358	DDIT4L	DNA-damage-inducible transcript 4-like [Source:HGNC Symbol;Acc:30555]
ENSG00000204580	DDR1	Epithelial discoidin domain-containing receptor 1 Precursor (Epithelial discoidin domain receptor 1)(EC 2.7.10.1)(Tyrosine kinase DDR)(Discoidin receptor tyrosine kinase)(Tyrosine-protein kinase CAK)(Cell adhesion kinase)(TRK E)(Protein-tyrosine kin /.../K 6)(HGK2)(CD167 antigen-like family member A)(Mammary carcinoma kinase 10)(MCK-10)(CD167a antigen) [Source:UniProtKB/Swiss-Prot;Acc:Q08345]
ENSG00000099974	DDTL	D-dopachrome tautomerase-like [Source:HGNC Symbol;Acc:33446]
ENSG00000079785	DDX1	DEAD (Asp-Glu-Ala-Asp) box polypeptide 1 [Source:HGNC Symbol;Acc:2734]
ENSG00000178105	DDX10	DEAD (Asp-Glu-Ala-Asp) box polypeptide 10 [Source:HGNC Symbol;Acc:2735]
ENSG00000013573	DDX11	"DEAD/H (Asp-Glu-Ala-Asp/His) box polypeptide 11 (CHL1-like helicase homolog, S. cerevisiae) [Source:HGNC Symbol;Acc:2736]"
ENSG00000111788	DDX11L8	DEAD/H (Asp-Glu-Ala-Asp/His) box polypeptide 11 like 8 [Source:HGNC Symbol;Acc:37101]
ENSG00000214826	DDX12	"DEAD/H (Asp-Glu-Ala-Asp/His) box polypeptide 12 (CHL1-like helicase homolog, S. cerevisiae) [Source:HGNC Symbol;Acc:2737]"
ENSG00000100201	DDX17	DEAD (Asp-Glu-Ala-Asp) box polypeptide 17 [Source:HGNC Symbol;Acc:2740]
ENSG00000088205	DDX18	DEAD (Asp-Glu-Ala-Asp) box polypeptide 18 [Source:HGNC Symbol;Acc:2741]
ENSG00000157349	DDX19B	DEAD (Asp-Glu-Ala-As) box polypeptide 19B [Source:HGNC Symbol;Acc:2742]
ENSG00000064703	DDX20	DEAD (Asp-Glu-Ala-Asp) box polypeptide 20 [Source:HGNC Symbol;Acc:2743]
ENSG00000165732	DDX21	DEAD (Asp-Glu-Ala-Asp) box polypeptide 21 [Source:HGNC Symbol;Acc:2744]
ENSG00000174243	DDX23	DEAD (Asp-Glu-Ala-Asp) box polypeptide 23 [Source:HGNC Symbol;Acc:17347]
ENSG00000089737	DDX24	DEAD (Asp-Glu-Ala-Asp) box polypeptide 24 [Source:HGNC Symbol;Acc:13266]
ENSG00000165359	DDX26B	DEAD/H (Asp-Glu-Ala-Asp/His) box polypeptide 26B [Source:HGNC Symbol;Acc:27334]
ENSG00000124228	DDX27	DEAD (Asp-Glu-Ala-Asp) box polypeptide 27 [Source:HGNC Symbol;Acc:15837]
ENSG00000182810	DDX28	DEAD (Asp-Glu-Ala-Asp) box polypeptide 28 [Source:HGNC Symbol;Acc:17330]
ENSG00000125485	DDX31	DEAD (Asp-Glu-Ala-Asp) box polypeptide 31 [Source:HGNC Symbol;Acc:16715]
ENSG00000215301	DDX3X	"DEAD (Asp-Glu-Ala-Asp) box polypeptide 3, X-linked [Source:HGNC Symbol;Acc:2745]"
ENSG00000183258	DDX41	DEAD (Asp-Glu-Ala-Asp) box polypeptide 41 [Source:HGNC Symbol;Acc:18674]
ENSG00000198231	DDX42	DEAD (Asp-Glu-Ala-Asp) box polypeptide 42 [Source:HGNC Symbol;Acc:18676]
ENSG00000145833	DDX46	DEAD (Asp-Glu-Ala-Asp) box polypeptide 46 [Source:HGNC Symbol;Acc:18681]
ENSG00000213782	DDX47	DEAD (Asp-Glu-Ala-Asp) box polypeptide 47 [Source:HGNC Symbol;Acc:18682]
ENSG00000108654	DDX5	DEAD (Asp-Glu-Ala-Asp) box polypeptide 5 [Source:HGNC Symbol;Acc:2746]
ENSG00000107625	DDX50	DEAD (Asp-Glu-Ala-Asp) box polypeptide 50 [Source:HGNC Symbol;Acc:17906]
ENSG00000141141	DDX52	DEAD (Asp-Glu-Ala-Asp) box polypeptide 52 [Source:HGNC Symbol;Acc:20038]
ENSG00000184735	DDX53	DEAD (Asp-Glu-Ala-Asp) box polypeptide 53 [Source:HGNC Symbol;Acc:20083]
ENSG00000111364	DDX55	DEAD (Asp-Glu-Ala-Asp) box polypeptide 55 [Source:HGNC Symbol;Acc:20085]
ENSG00000136271	DDX56	DEAD (Asp-Glu-Ala-Asp) box polypeptide 56 [Source:HGNC Symbol;Acc:18193]
ENSG00000118197	DDX59	DEAD (Asp-Glu-Ala-Asp) box polypeptide 59 [Source:HGNC Symbol;Acc:25360]
ENSG00000110367	DDX6	DEAD (Asp-Glu-Ala-Asp) box polypeptide 6 [Source:HGNC Symbol;Acc:2747]
ENSG00000177030	DEAF1	deformed epidermal autoregulatory factor 1 (Drosophila) [Source:HGNC Symbol;Acc:14677]
ENSG00000173077	DEC1	deleted in esophageal cancer 1 [Source:HGNC Symbol;Acc:23658]
ENSG00000104325	DECR1	"2,4-dienoyl CoA reductase 1, mitochondrial [Source:HGNC Symbol;Acc:2753]"
ENSG00000158796	DEDD	death effector domain containing [Source:HGNC Symbol;Acc:2755]
ENSG00000160570	DEDD2	death effector domain containing 2 [Source:HGNC Symbol;Acc:24450]
ENSG00000206047	DEFA1	"defensin, alpha 1 [Source:HGNC Symbol;Acc:2761]"
ENSG00000176782	DEFB104A	"defensin, beta 104A [Source:HGNC Symbol;Acc:18115]"
ENSG00000177023	DEFB104B	"defensin, beta 104B [Source:HGNC Symbol;Acc:26165]"
ENSG00000180872	DEFB112	"defensin, beta 112 [Source:HGNC Symbol;Acc:18093]"
ENSG00000180383	DEFB124	"defensin, beta 124 [Source:HGNC Symbol;Acc:18104]"
ENSG00000125903	DEFB129	"defensin, beta 129 [Source:HGNC Symbol;Acc:16218]"
ENSG00000186458	DEFB132	"defensin, beta 132 [Source:HGNC Symbol;Acc:33806]"
ENSG00000215378	DEFT1P	"defensin, theta 1 pseudogene [Source:HGNC Symbol;Acc:18339]"
ENSG00000124795	DEK	DEK oncogene [Source:HGNC Symbol;Acc:2768]
ENSG00000119522	DENND1A	DENN/MADD domain containing 1A [Source:HGNC Symbol;Acc:29324]
ENSG00000175984	DENND2C	DENN/MADD domain containing 2C [Source:HGNC Symbol;Acc:24748]
ENSG00000162777	DENND2D	DENN/MADD domain containing 2D [Source:HGNC Symbol;Acc:26192]
ENSG00000105339	DENND3	DENN/MADD domain containing 3 [Source:HGNC Symbol;Acc:29134]
ENSG00000174485	DENND4A	DENN/MADD domain containing 4A [Source:HGNC Symbol;Acc:24321]
ENSG00000184014	DENND5A	DENN/MADD domain containing 5A [Source:HGNC Symbol;Acc:19344]
ENSG00000170456	DENND5B	DENN/MADD domain containing 5B [Source:HGNC Symbol;Acc:28338]
ENSG00000139726	DENR	density-regulated protein [Source:HGNC Symbol;Acc:2769]
ENSG00000024526	DEPDC1	DEP domain containing 1 [Source:HGNC Symbol;Acc:22949]
ENSG00000035499	DEPDC1B	DEP domain containing 1B [Source:HGNC Symbol;Acc:24902]
ENSG00000100150	DEPDC5	DEP domain containing 5 [Source:HGNC Symbol;Acc:18423]
ENSG00000121690	DEPDC7	DEP domain containing 7 [Source:HGNC Symbol;Acc:29899]
ENSG00000136986	DERL1	"Der1-like domain family, member 1 [Source:HGNC Symbol;Acc:28454]"
ENSG00000072849	DERL2	"Der1-like domain family, member 2 [Source:HGNC Symbol;Acc:17943]"
ENSG00000182108	DEXI	Dexi homolog (mouse) [Source:HGNC Symbol;Acc:13267]
ENSG00000160049	DFFA	"DNA fragmentation factor, 45kDa, alpha polypeptide [Source:HGNC Symbol;Acc:2772]"
ENSG00000095397	DFNB31	"deafness, autosomal recessive 31 [Source:HGNC Symbol;Acc:16361]"
ENSG00000100056	DGCR14	DiGeorge syndrome critical region gene 14 [Source:HGNC Symbol;Acc:16817]
ENSG00000070413	DGCR2	DiGeorge syndrome critical region gene 2 [Source:HGNC Symbol;Acc:2845]
ENSG00000183628	DGCR6	DiGeorge syndrome critical region gene 6 [Source:HGNC Symbol;Acc:2846]
ENSG00000128191	DGCR8	microRNA 1306 [Source:HGNC Symbol;Acc:35371]
ENSG00000065357	DGKA	"diacylglycerol kinase, alpha 80kDa [Source:HGNC Symbol;Acc:2849]"
ENSG00000102780	DGKH	"diacylglycerol kinase, eta [Source:HGNC Symbol;Acc:2854]"
ENSG00000204466	DGKK	"diacylglycerol kinase, kappa [Source:HGNC Symbol;Acc:32395]"
ENSG00000149091	DGKZ	"diacylglycerol kinase, zeta 104kDa [Source:HGNC Symbol;Acc:2857]"
ENSG00000114956	DGUOK	deoxyguanosine kinase [Source:HGNC Symbol;Acc:2858]
ENSG00000116133	DHCR24	24-dehydrocholesterol reductase [Source:HGNC Symbol;Acc:2859]
ENSG00000117682	DHDDS	dehydrodolichyl diphosphate synthase [Source:HGNC Symbol;Acc:20603]
ENSG00000178700	DHFRL1	dihydrofolate reductase-like 1 [Source:HGNC Symbol;Acc:27309]
ENSG00000157379	DHRS1	dehydrogenase/reductase (SDR family) member 1 [Source:HGNC Symbol;Acc:16445]
ENSG00000108272	DHRS11	dehydrogenase/reductase (SDR family) member 11 [Source:HGNC Symbol;Acc:28639]
ENSG00000102796	DHRS12	dehydrogenase/reductase (SDR family) member 12 [Source:HGNC Symbol;Acc:25832]
ENSG00000187630	DHRS4L2	dehydrogenase/reductase (SDR family) member 4 like 2 [Source:HGNC Symbol;Acc:19731]
ENSG00000169084	DHRSX	dehydrogenase/reductase (SDR family) X-linked [Source:HGNC Symbol;Acc:18399]
ENSG00000109606	DHX15	DEAH (Asp-Glu-Ala-His) box polypeptide 15 [Source:HGNC Symbol;Acc:2738]
ENSG00000067248	DHX29	DEAH (Asp-Glu-Ala-His) box polypeptide 29 [Source:HGNC Symbol;Acc:15815]
ENSG00000132153	DHX30	DEAH (Asp-Glu-Ala-His) box polypeptide 30 [Source:HGNC Symbol;Acc:16716]
ENSG00000005100	DHX33	DEAH (Asp-Glu-Ala-His) box polypeptide 33 [Source:HGNC Symbol;Acc:16718]
ENSG00000134815	DHX34	DEAH (Asp-Glu-Ala-His) box polypeptide 34 [Source:HGNC Symbol;Acc:16719]
ENSG00000101452	DHX35	DEAH (Asp-Glu-Ala-His) box polypeptide 35 [Source:HGNC Symbol;Acc:15861]
ENSG00000174953	DHX36	DEAH (Asp-Glu-Ala-His) box polypeptide 36 [Source:HGNC Symbol;Acc:14410]
ENSG00000150990	DHX37	DEAH (Asp-Glu-Ala-His) box polypeptide 37 [Source:HGNC Symbol;Acc:17210]
ENSG00000140829	DHX38	DEAH (Asp-Glu-Ala-His) box polypeptide 38 [Source:HGNC Symbol;Acc:17211]
ENSG00000163214	DHX57	DEAH (Asp-Glu-Ala-Asp/His) box polypeptide 57 [Source:HGNC Symbol;Acc:20086]
ENSG00000067596	DHX8	DEAH (Asp-Glu-Ala-His) box polypeptide 8 [Source:HGNC Symbol;Acc:2749]
ENSG00000184047	DIABLO	diablo homolog (Drosophila) [Source:HGNC Symbol;Acc:21528]
ENSG00000131504	DIAPH1	diaphanous homolog 1 (Drosophila) [Source:HGNC Symbol;Acc:2876]
ENSG00000147202	DIAPH2	diaphanous homolog 2 (Drosophila) [Source:HGNC Symbol;Acc:2877]
ENSG00000139734	DIAPH3	diaphanous homolog 3 (Drosophila) [Source:HGNC Symbol;Acc:15480]
ENSG00000100697	DICER1	"dicer 1, ribonuclease type III [Source:HGNC Symbol;Acc:17098]"
ENSG00000101191	DIDO1	death inducer-obliterator 1 [Source:HGNC Symbol;Acc:2680]
ENSG00000086189	DIMT1L	DIM1 dimethyladenosine transferase 1-like (S. cerevisiae) [Source:HGNC Symbol;Acc:30217]
ENSG00000211448	DIO2	"deiodinase, iodothyronine, type II [Source:HGNC Symbol;Acc:2884]"
ENSG00000160305	DIP2A	DIP2 disco-interacting protein 2 homolog A (Drosophila) [Source:HGNC Symbol;Acc:17217]
ENSG00000138463	DIRC2	disrupted in renal carcinoma 2 [Source:HGNC Symbol;Acc:16628]
ENSG00000083520	DIS3	DIS3 mitotic control homolog (S. cerevisiae) [Source:HGNC Symbol;Acc:20604]
ENSG00000150764	DIXDC1	DIX domain containing 1 [Source:HGNC Symbol;Acc:23695]
ENSG00000107984	DKK1	dickkopf homolog 1 (Xenopus laevis) [Source:HGNC Symbol;Acc:2891]
ENSG00000155011	DKK2	dickkopf homolog 2 (Xenopus laevis) [Source:HGNC Symbol;Acc:2892]
ENSG00000104901	DKKL1	dickkopf-like 1 (soggy) [Source:HGNC Symbol;Acc:16528]
ENSG00000150768	DLAT	dihydrolipoamide S-acetyltransferase [Source:HGNC Symbol;Acc:2896]
ENSG00000091140	DLD	dihydrolipoamide dehydrogenase [Source:HGNC Symbol;Acc:2898]
ENSG00000176124	DLEU1	deleted in lymphocytic leukemia 1 (non-protein coding) [Source:HGNC Symbol;Acc:13747]
ENSG00000150672	DLG2	"discs, large homolog 2 (Drosophila) [Source:HGNC Symbol;Acc:2901]"
ENSG00000151208	DLG5	"discs, large homolog 5 (Drosophila) [Source:HGNC Symbol;Acc:2904]"
ENSG00000080845	DLGAP4	"discs, large (Drosophila) homolog-associated protein 4 [Source:HGNC Symbol;Acc:24476]"
ENSG00000126787	DLGAP5	"discs, large (Drosophila) homolog-associated protein 5 [Source:HGNC Symbol;Acc:16864]"
ENSG00000198719	DLL1	delta-like 1 (Drosophila) [Source:HGNC Symbol;Acc:2908]
ENSG00000119689	DLST	dihydrolipoamide S-succinyltransferase (E2 component of 2-oxo-glutarate complex) [Source:HGNC Symbol;Acc:2911]
ENSG00000115844	DLX2	distal-less homeobox 2 [Source:HGNC Symbol;Acc:2915]
ENSG00000064195	DLX3	distal-less homeobox 3 [Source:HGNC Symbol;Acc:2916]
ENSG00000105880	DLX5	distal-less homeobox 5 [Source:HGNC Symbol;Acc:2918]
ENSG00000178028	DMAP1	DNA methyltransferase 1 associated protein 1 [Source:HGNC Symbol;Acc:18291]
ENSG00000197587	DMBX1	diencephalon/mesencephalon homeobox 1 [Source:HGNC Symbol;Acc:19026]
ENSG00000100206	DMC1	"DMC1 dosage suppressor of mck1 homolog, meiosis-specific homologous recombination (yeast) [Source:HGNC Symbol;Acc:2927]"
ENSG00000198947	DMD	dystrophin [Source:HGNC Symbol;Acc:2928]
ENSG00000161249	DMKN	dermokine [Source:HGNC Symbol;Acc:25063]
ENSG00000142700	DMRTA2	DMRT-like family A2 [Source:HGNC Symbol;Acc:13908]
ENSG00000184911	DMRTC1	DMRT-like family C1 [Source:HGNC Symbol;Acc:13910]
ENSG00000135164	DMTF1	cyclin D binding myb-like transcription factor 1 [Source:HGNC Symbol;Acc:14603]
ENSG00000185800	DMWD	"dystrophia myotonica, WD repeat containing [Source:HGNC Symbol;Acc:2936]"
ENSG00000172869	DMXL1	Dmx-like 1 [Source:HGNC Symbol;Acc:2937]
ENSG00000104093	DMXL2	Dmx-like 2 [Source:HGNC Symbol;Acc:2938]
ENSG00000138346	DNA2	DNA replication helicase 2 homolog (yeast) [Source:HGNC Symbol;Acc:2939]
ENSG00000185842	DNAH14	"dynein, axonemal, heavy chain 14 [Source:HGNC Symbol;Acc:2945]"
ENSG00000039139	DNAH5	"dynein, axonemal, heavy chain 5 [Source:HGNC Symbol;Acc:2950]"
ENSG00000115423	DNAH6	"dynein, axonemal, heavy chain 6 [Source:HGNC Symbol;Acc:2951]"
ENSG00000118997	DNAH7	"dynein, axonemal, heavy chain 7 [Source:HGNC Symbol;Acc:18661]"
ENSG00000086061	DNAJA1	"DnaJ (Hsp40) homolog, subfamily A, member 1 [Source:HGNC Symbol;Acc:5229]"
ENSG00000069345	DNAJA2	"DnaJ (Hsp40) homolog, subfamily A, member 2 [Source:HGNC Symbol;Acc:14884]"
ENSG00000090520	DNAJB11	"DnaJ (Hsp40) homolog, subfamily B, member 11 [Source:HGNC Symbol;Acc:14889]"
ENSG00000148719	DNAJB12	"DnaJ (Hsp40) homolog, subfamily B, member 12 [Source:HGNC Symbol;Acc:14891]"
ENSG00000164031	DNAJB14	"DnaJ (Hsp40) homolog, subfamily B, member 14 [Source:HGNC Symbol;Acc:25881]"
ENSG00000213946	DNAJB1P	"DnaJ (Hsp40) homolog, subfamily B, member 1 pseudogene [Source:HGNC Symbol;Acc:24988]"
ENSG00000135924	DNAJB2	"DnaJ (Hsp40) homolog, subfamily B, member 2 [Source:HGNC Symbol;Acc:5228]"
ENSG00000105993	DNAJB6	"DnaJ (Hsp40) homolog, subfamily B, member 6 [Source:HGNC Symbol;Acc:14888]"
ENSG00000179407	DNAJB8	"DnaJ (Hsp40) homolog, subfamily B, member 8 [Source:HGNC Symbol;Acc:23699]"
ENSG00000128590	DNAJB9	"DnaJ (Hsp40) homolog, subfamily B, member 9 [Source:HGNC Symbol;Acc:6968]"
ENSG00000136770	DNAJC1	"DnaJ (Hsp40) homolog, subfamily C, member 1 [Source:HGNC Symbol;Acc:20090]"
ENSG00000077232	DNAJC10	"DnaJ (Hsp40) homolog, subfamily C, member 10 [Source:HGNC Symbol;Acc:24637]"
ENSG00000138246	DNAJC13	"DnaJ (Hsp40) homolog, subfamily C, member 13 [Source:HGNC Symbol;Acc:30343]"
ENSG00000135392	DNAJC14	"DnaJ (Hsp40) homolog, subfamily C, member 14 [Source:HGNC Symbol;Acc:24581]"
ENSG00000116138	DNAJC16	"DnaJ (Hsp40) homolog, subfamily C, member 16 [Source:HGNC Symbol;Acc:29157]"
ENSG00000105821	DNAJC2	"DnaJ (Hsp40) homolog, subfamily C, member 2 [Source:HGNC Symbol;Acc:13192]"
ENSG00000168724	DNAJC21	"DnaJ (Hsp40) homolog, subfamily C, member 21 [Source:HGNC Symbol;Acc:27030]"
ENSG00000059769	DNAJC25	"DnaJ (Hsp40) homolog, subfamily C , member 25 [Source:HGNC Symbol;Acc:34187]"
ENSG00000115137	DNAJC27	"DnaJ (Hsp40) homolog, subfamily C, member 27 [Source:HGNC Symbol;Acc:30290]"
ENSG00000177692	DNAJC28	"DnaJ (Hsp40) homolog, subfamily C, member 28 [Source:HGNC Symbol;Acc:1297]"
ENSG00000102580	DNAJC3	"DnaJ (Hsp40) homolog, subfamily C, member 3 [Source:HGNC Symbol;Acc:9439]"
ENSG00000110011	DNAJC4	"DnaJ (Hsp40) homolog, subfamily C, member 4 [Source:HGNC Symbol;Acc:5271]"
ENSG00000101152	DNAJC5	"DnaJ (Hsp40) homolog, subfamily C, member 5 [Source:HGNC Symbol;Acc:16235]"
ENSG00000116675	DNAJC6	"DnaJ (Hsp40) homolog, subfamily C, member 6 [Source:HGNC Symbol;Acc:15469]"
ENSG00000168259	DNAJC7	"DnaJ (Hsp40) homolog, subfamily C, member 7 [Source:HGNC Symbol;Acc:12392]"
ENSG00000126698	DNAJC8	"DnaJ (Hsp40) homolog, subfamily C, member 8 [Source:HGNC Symbol;Acc:15470]"
ENSG00000213551	DNAJC9	"DnaJ (Hsp40) homolog, subfamily C, member 9 [Source:HGNC Symbol;Acc:19123]"
ENSG00000119661	DNAL1	"dynein, axonemal, light chain 1 [Source:HGNC Symbol;Acc:23247]"
ENSG00000163879	DNALI1	"dynein, axonemal, light intermediate chain 1 [Source:HGNC Symbol;Acc:14353]"
ENSG00000163687	DNASE1L3	deoxyribonuclease I-like 3 [Source:HGNC Symbol;Acc:2959]
ENSG00000137976	DNASE2B	deoxyribonuclease II beta [Source:HGNC Symbol;Acc:28875]
ENSG00000187957	DNER	delta/notch-like EGF repeat containing [Source:HGNC Symbol;Acc:24456]
ENSG00000087470	DNM1L	dynamin 1-like [Source:HGNC Symbol;Acc:2973]
ENSG00000197959	DNM3	dynamin 3 [Source:HGNC Symbol;Acc:29125]
ENSG00000107554	DNMBP	dynamin binding protein [Source:HGNC Symbol;Acc:30373]
ENSG00000130816	DNMT1	DNA (cytosine-5-)-methyltransferase 1 [Source:HGNC Symbol;Acc:2976]
ENSG00000067334	DNTTIP2	"deoxynucleotidyltransferase, terminal, interacting protein 2 [Source:HGNC Symbol;Acc:24013]"
ENSG00000187939	DOC2B	"double C2-like domains, beta [Source:HGNC Symbol;Acc:2986]"
ENSG00000150760	DOCK1	dedicator of cytokinesis 1 [Source:HGNC Symbol;Acc:2987]
ENSG00000134516	DOCK2	dedicator of cytokinesis 2 [Source:HGNC Symbol;Acc:2988]
ENSG00000147443	DOK2	"docking protein 2, 56kDa [Source:HGNC Symbol;Acc:2991]"
ENSG00000175283	DOLK	dolichol kinase [Source:HGNC Symbol;Acc:23406]
ENSG00000204348	DOM3Z	Protein Dom3Z (Dom-3 homolog Z) [Source:UniProtKB/Swiss-Prot;Acc:O77932]
ENSG00000159147	DONSON	downstream neighbor of SON [Source:HGNC Symbol;Acc:2993]
ENSG00000142197	DOPEY2	dopey family member 2 [Source:HGNC Symbol;Acc:1291]
ENSG00000166171	DPCD	deleted in primary ciliary dyskinesia homolog (mouse) [Source:HGNC Symbol;Acc:24542]
ENSG00000168631	DPCR1	diffuse panbronchiolitis critical region 1 [Source:HGNC Symbol;Acc:21666]
ENSG00000011332	DPF1	"D4, zinc and double PHD fingers family 1 [Source:HGNC Symbol;Acc:20225]"
ENSG00000133884	DPF2	"D4, zinc and double PHD fingers family 2 [Source:HGNC Symbol;Acc:9964]"
ENSG00000205683	DPF3	"D4, zinc and double PHD fingers, family 3 [Source:HGNC Symbol;Acc:17427]"
ENSG00000108963	DPH1	DPH1 homolog (S. cerevisiae) [Source:HGNC Symbol;Acc:3003]
ENSG00000132768	DPH2	DPH2 homolog (S. cerevisiae) [Source:HGNC Symbol;Acc:3004]
ENSG00000154813	DPH3	"DPH3, KTI11 homolog (S. cerevisiae) [Source:HGNC Symbol;Acc:27717]"
ENSG00000117543	DPH5	DPH5 homolog (S. cerevisiae) [Source:HGNC Symbol;Acc:24270]
ENSG00000000419	DPM1	"dolichyl-phosphate mannosyltransferase polypeptide 1, catalytic subunit [Source:HGNC Symbol;Acc:3005]"
ENSG00000136908	DPM2	"dolichyl-phosphate mannosyltransferase polypeptide 2, regulatory subunit [Source:HGNC Symbol;Acc:3006]"
ENSG00000175497	DPP10	dipeptidyl-peptidase 10 [Source:HGNC Symbol;Acc:20823]
ENSG00000174483	DPP3	Bardet-Biedl syndrome 1 [Source:HGNC Symbol;Acc:966]
ENSG00000197635	DPP4	dipeptidyl-peptidase 4 [Source:HGNC Symbol;Acc:3009]
ENSG00000074603	DPP8	dipeptidyl-peptidase 8 [Source:HGNC Symbol;Acc:16490]
ENSG00000143196	DPT	dermatopontin [Source:HGNC Symbol;Acc:3011]
ENSG00000189212	DPY19L2	dpy-19-like 2 pseudogene 1 (C. elegans) [Source:HGNC Symbol;Acc:22305]
ENSG00000178904	DPY19L3	dpy-19-like 3 (C. elegans) [Source:HGNC Symbol;Acc:27120]
ENSG00000156162	DPY19L4	dpy-19-like 4 (C. elegans) [Source:HGNC Symbol;Acc:27829]
ENSG00000162961	DPY30	dpy-30 homolog (C. elegans) [Source:HGNC Symbol;Acc:24590]
ENSG00000092964	DPYSL2	dihydropyrimidinase-like 2 [Source:HGNC Symbol;Acc:3014]
ENSG00000113657	DPYSL3	dihydropyrimidinase-like 3 [Source:HGNC Symbol;Acc:3015]
ENSG00000117505	DR1	"down-regulator of transcription 1, TBP-binding (negative cofactor 2) [Source:HGNC Symbol;Acc:3017]"
ENSG00000156171	DRAM2	DNA-damage regulated autophagy modulator 2 [Source:HGNC Symbol;Acc:28769]
ENSG00000169676	DRD5	dopamine receptor D5 [Source:HGNC Symbol;Acc:3026]
ENSG00000185721	DRG1	developmentally regulated GTP binding protein 1 [Source:HGNC Symbol;Acc:3029]
ENSG00000134762	DSC3	desmocollin 3 [Source:HGNC Symbol;Acc:3037]
ENSG00000171587	DSCAM	Down syndrome cell adhesion molecule [Source:HGNC Symbol;Acc:3039]
ENSG00000157538	DSCR3	Down syndrome critical region gene 3 [Source:HGNC Symbol;Acc:3044]
ENSG00000183145	DSCR6	Down syndrome critical region gene 6 [Source:HGNC Symbol;Acc:3047]
ENSG00000171451	DSEL	dermatan sulfate epimerase-like [Source:HGNC Symbol;Acc:18144]
ENSG00000134760	DSG1	desmoglein 1 [Source:HGNC Symbol;Acc:3048]
ENSG00000149636	DSN1	"DSN1, MIND kinetochore complex component, homolog (S. cerevisiae) [Source:HGNC Symbol;Acc:16165]"
ENSG00000096696	DSP	desmoplakin [Source:HGNC Symbol;Acc:3052]
ENSG00000151914	DST	dystonin [Source:HGNC Symbol;Acc:1090]
ENSG00000125868	DSTN	destrin (actin depolymerizing factor) [Source:HGNC Symbol;Acc:15750]
ENSG00000133059	DSTYK	dual serine/threonine and tyrosine protein kinase [Source:HGNC Symbol;Acc:29043]
ENSG00000143476	DTL	denticleless homolog (Drosophila) [Source:HGNC Symbol;Acc:30288]
ENSG00000134769	DTNA	"dystrobrevin, alpha [Source:HGNC Symbol;Acc:3057]"
ENSG00000047579	DTNBP1	dystrobrevin binding protein 1 [Source:HGNC Symbol;Acc:17328]
ENSG00000104047	DTWD1	DTW domain containing 1 [Source:HGNC Symbol;Acc:30926]
ENSG00000169570	DTWD2	DTW domain containing 2 [Source:HGNC Symbol;Acc:19334]
ENSG00000168393	DTYMK	deoxythymidylate kinase (thymidylate kinase) [Source:HGNC Symbol;Acc:3061]
ENSG00000175826	DULLARD	dullard homolog (Xenopus laevis) [Source:HGNC Symbol;Acc:19085]
ENSG00000167264	DUS2L	"dihydrouridine synthase 2-like, SMM1 homolog (S. cerevisiae) [Source:HGNC Symbol;Acc:26014]"
ENSG00000105865	DUS4L	dihydrouridine synthase 4-like (S. cerevisiae) [Source:HGNC Symbol;Acc:21517]
ENSG00000138166	DUSP	dual specificity phosphatase 5 [Source:HGNC Symbol;Acc:3071]
ENSG00000120129	DUSP1	dual specificity phosphatase 1 [Source:HGNC Symbol;Acc:3064]
ENSG00000143507	DUSP10	dual specificity phosphatase 10 [Source:HGNC Symbol;Acc:3065]
ENSG00000144048	DUSP11	dual specificity phosphatase 11 (RNA/RNP complex 1-interacting) [Source:HGNC Symbol;Acc:3066]
ENSG00000081721	DUSP12	dual specificity phosphatase 12 [Source:HGNC Symbol;Acc:3067]
ENSG00000079393	DUSP13	dual specificity phosphatase 13 [Source:HGNC Symbol;Acc:19681]
ENSG00000161326	DUSP14	dual specificity phosphatase 14 [Source:HGNC Symbol;Acc:17007]
ENSG00000111266	DUSP16	dual specificity phosphatase 16 [Source:HGNC Symbol;Acc:17909]
ENSG00000167065	DUSP18	dual specificity phosphatase 18 [Source:HGNC Symbol;Acc:18484]
ENSG00000162999	DUSP19	dual specificity phosphatase 19 [Source:HGNC Symbol;Acc:18894]
ENSG00000112679	DUSP22	dual specificity phosphatase 22 [Source:HGNC Symbol;Acc:16077]
ENSG00000158716	DUSP23	dual specificity phosphatase 23 [Source:HGNC Symbol;Acc:21480]
ENSG00000198842	DUSP27	dual specificity phosphatase 27 (putative) [Source:HGNC Symbol;Acc:25034]
ENSG00000108861	DUSP3	dual specificity phosphatase 3 [Source:HGNC Symbol;Acc:3069]
ENSG00000120875	DUSP4	dual specificity phosphatase 4 [Source:HGNC Symbol;Acc:3070]
ENSG00000139318	DUSP6	dual specificity phosphatase 6 [Source:HGNC Symbol;Acc:3072]
ENSG00000128951	DUT	deoxyuridine triphosphatase [Source:HGNC Symbol;Acc:3078]
ENSG00000004975	DVL2	"dishevelled, dsh homolog 2 (Drosophila) [Source:HGNC Symbol;Acc:3086]"
ENSG00000141627	DYM	dymeclin [Source:HGNC Symbol;Acc:21317]
ENSG00000144635	DYNC1LI1	"dynein, cytoplasmic 1, light intermediate chain 1 [Source:HGNC Symbol;Acc:18745]"
ENSG00000135720	DYNC1LI2	"dynein, cytoplasmic 1, light intermediate chain 2 [Source:HGNC Symbol;Acc:2966]"
ENSG00000187240	DYNC2H1	"dynein, cytoplasmic 2, heavy chain 1 [Source:HGNC Symbol;Acc:2962]"
ENSG00000138036	DYNC2LI1	"dynein, cytoplasmic 2, light intermediate chain 1 [Source:HGNC Symbol;Acc:24595]"
ENSG00000121083	DYNLL2	"dynein, light chain, LC8-type 2 [Source:HGNC Symbol;Acc:24596]"
ENSG00000168589	DYNLRB2	"dynein, light chain, roadblock-type 2 [Source:HGNC Symbol;Acc:15467]"
ENSG00000146425	DYNLT1	"dynein, light chain, Tctex-type 1 [Source:HGNC Symbol;Acc:11697]"
ENSG00000157540	DYRK1A	dual-specificity tyrosine-(Y)-phosphorylation regulated kinase 1A [Source:HGNC Symbol;Acc:3091]
ENSG00000105204	DYRK1B	dual-specificity tyrosine-(Y)-phosphorylation regulated kinase 1B [Source:HGNC Symbol;Acc:3092]
ENSG00000127334	DYRK2	dual-specificity tyrosine-(Y)-phosphorylation regulated kinase 2 [Source:HGNC Symbol;Acc:3093]
ENSG00000143479	DYRK3	dual-specificity tyrosine-(Y)-phosphorylation regulated kinase 3 [Source:HGNC Symbol;Acc:3094]
ENSG00000128845	DYX1C1	dyslexia susceptibility 1 candidate 1 [Source:HGNC Symbol;Acc:21493]
ENSG00000134874	DZIP1	DAZ interacting protein 1 [Source:HGNC Symbol;Acc:20908]
ENSG00000198919	DZIP3	"DAZ interacting protein 3, zinc finger [Source:HGNC Symbol;Acc:30938]"
ENSG00000007968	E2F2	E2F transcription factor 2 [Source:HGNC Symbol;Acc:3114]
ENSG00000112242	E2F3	E2F transcription factor 3 [Source:HGNC Symbol;Acc:3115]
ENSG00000133740	E2F5	"E2F transcription factor 5, p130-binding [Source:HGNC Symbol;Acc:3119]"
ENSG00000169016	E2F6	E2F transcription factor 6 [Source:HGNC Symbol;Acc:3120]
ENSG00000129173	E2F8	E2F transcription factor 8 [Source:HGNC Symbol;Acc:24727]
ENSG00000144597	EAF1	ELL associated factor 1 [Source:HGNC Symbol;Acc:20907]
ENSG00000145088	EAF2	ELL associated factor 2 [Source:HGNC Symbol;Acc:23115]
ENSG00000103356	EARS2	"glutamyl-tRNA synthetase 2, mitochondrial (putative) [Source:HGNC Symbol;Acc:29419]"
ENSG00000147654	EBAG9	"estrogen receptor binding site associated, antigen, 9 [Source:HGNC Symbol;Acc:3123]"
ENSG00000117395	EBNA1BP2	EBNA1 binding protein 2 [Source:HGNC Symbol;Acc:15531]
ENSG00000147155	EBP	emopamil binding protein (sterol isomerase) [Source:HGNC Symbol;Acc:3133]
ENSG00000123179	EBPL	emopamil binding protein-like [Source:HGNC Symbol;Acc:18061]
ENSG00000093144	ECHDC1	enoyl Coenzyme A hydratase domain containing 1 [Source:HGNC Symbol;Acc:21489]
ENSG00000106823	ECM2	"extracellular matrix protein 2, female organ and adipocyte specific [Source:HGNC Symbol;Acc:3154]"
ENSG00000114346	ECT2	epithelial cell transforming sequence 2 oncogene [Source:HGNC Symbol;Acc:3155]
ENSG00000158813	EDA	ectodysplasin A [Source:HGNC Symbol;Acc:3157]
ENSG00000131080	EDA2R	ectodysplasin A2 receptor [Source:HGNC Symbol;Acc:17756]
ENSG00000135960	EDAR	ectodysplasin A receptor [Source:HGNC Symbol;Acc:2895]
ENSG00000179151	EDC3	enhancer of mRNA decapping 3 homolog (S. cerevisiae) [Source:HGNC Symbol;Acc:26114]
ENSG00000038358	EDC4	enhancer of mRNA decapping 4 [Source:HGNC Symbol;Acc:17157]
ENSG00000134109	EDEM1	"ER degradation enhancer, mannosidase alpha-like 1 [Source:HGNC Symbol;Acc:18967]"
ENSG00000116406	EDEM3	"ER degradation enhancer, mannosidase alpha-like 3 [Source:HGNC Symbol;Acc:16787]"
ENSG00000164176	EDIL3	EGF-like repeats and discoidin I-like domains 3 [Source:HGNC Symbol;Acc:3173]
ENSG00000151617	EDNRA	endothelin receptor type A [Source:HGNC Symbol;Acc:3179]
ENSG00000074266	EED	embryonic ectoderm development [Source:HGNC Symbol;Acc:3188]
ENSG00000156508	EEF1A1	eukaryotic translation elongation factor 1 alpha-like 7 [Source:HGNC Symbol;Acc:3204]
ENSG00000114942	EEF1B2	"small nucleolar RNA, H/ACA box 41 [Source:HGNC Symbol;Acc:32634]"
ENSG00000124802	EEF1E1	eukaryotic translation elongation factor 1 epsilon 1 [Source:HGNC Symbol;Acc:3212]
ENSG00000167658	EEF2	eukaryotic translation elongation factor 2 [Source:HGNC Symbol;Acc:3214]
ENSG00000122547	EEPD1	endonuclease/exonuclease/phosphatase family domain containing 1 [Source:HGNC Symbol;Acc:22223]
ENSG00000034239	EFCAB1	EF-hand calcium binding domain 1 [Source:HGNC Symbol;Acc:25678]
ENSG00000185055	EFCAB10	EF-hand calcium binding domain 10 [Source:HGNC Symbol;Acc:34531]
ENSG00000130038	EFCAB4B	EF-hand calcium binding domain 4B [Source:HGNC Symbol;Acc:28657]
ENSG00000203965	EFCAB7	EF-hand calcium binding domain 7 [Source:HGNC Symbol;Acc:29379]
ENSG00000214360	EFCAB9	EF-hand calcium binding domain 9 [Source:HGNC Symbol;Acc:34530]
ENSG00000115380	EFEMP1	EGF-containing fibulin-like extracellular matrix protein 1 [Source:HGNC Symbol;Acc:3218]
ENSG00000155970	EFHA2	"EF-hand domain family, member A2 [Source:HGNC Symbol;Acc:27820]"
ENSG00000096093	EFHC1	EF-hand domain (C-terminal) containing 1 [Source:HGNC Symbol;Acc:16406]
ENSG00000142634	EFHD2	"EF-hand domain family, member D2 [Source:HGNC Symbol;Acc:28670]"
ENSG00000143590	EFNA3	ephrin-A3 [Source:HGNC Symbol;Acc:3223]
ENSG00000132294	EFR3A	EFR3 homolog A (S. cerevisiae) [Source:HGNC Symbol;Acc:28970]
ENSG00000140598	EFTUD1	elongation factor Tu GTP binding domain containing 1 [Source:HGNC Symbol;Acc:25789]
ENSG00000108883	EFTUD2	elongation factor Tu GTP binding domain containing 2 [Source:HGNC Symbol;Acc:30858]
ENSG00000138798	EGF	epidermal growth factor (beta-urogastrone) [Source:HGNC Symbol;Acc:3229]
ENSG00000198759	EGFL6	"EGF-like-domain, multiple 6 [Source:HGNC Symbol;Acc:3235]"
ENSG00000135766	EGLN1	egl nine homolog 1 (C. elegans) [Source:HGNC Symbol;Acc:1232]
ENSG00000171570	EGLN2	egl nine homolog 2 (C. elegans) [Source:HGNC Symbol;Acc:14660]
ENSG00000129521	EGLN3	egl nine homolog 3 (C. elegans) [Source:HGNC Symbol;Acc:14661]
ENSG00000115504	EHBP1	EH domain binding protein 1 [Source:HGNC Symbol;Acc:29144]
ENSG00000110047	EHD1	EH-domain containing 1 [Source:HGNC Symbol;Acc:3242]
ENSG00000103966	EHD4	EH-domain containing 4 [Source:HGNC Symbol;Acc:3245]
ENSG00000149547	EI24	etoposide induced 2.4 mRNA [Source:HGNC Symbol;Acc:13276]
ENSG00000173812	EIF1	eukaryotic translation initiation factor 1 [Source:HGNC Symbol;Acc:3249]
ENSG00000173674	EIF1AX	"eukaryotic translation initiation factor 1A, X-linked [Source:HGNC Symbol;Acc:3250]"
ENSG00000114784	EIF1B	eukaryotic translation initiation factor 1B [Source:HGNC Symbol;Acc:30792]
ENSG00000144895	EIF2A	"eukaryotic translation initiation factor 2A, 65kDa [Source:HGNC Symbol;Acc:3254]"
ENSG00000055332	EIF2AK2	eukaryotic translation initiation factor 2-alpha kinase 2 [Source:HGNC Symbol;Acc:9437]
ENSG00000172071	EIF2AK3	eukaryotic translation initiation factor 2-alpha kinase 3 [Source:HGNC Symbol;Acc:3255]
ENSG00000119718	EIF2B2	"eukaryotic translation initiation factor 2B, subunit 2 beta, 39kDa [Source:HGNC Symbol;Acc:3258]"
ENSG00000070785	EIF2B3	"eukaryotic translation initiation factor 2B, subunit 3 gamma, 58kDa [Source:HGNC Symbol;Acc:3259]"
ENSG00000145191	EIF2B5	"eukaryotic translation initiation factor 2B, subunit 5 epsilon, 82kDa [Source:HGNC Symbol;Acc:3261]"
ENSG00000126070	EIF2C3	"eukaryotic translation initiation factor 2C, 3 [Source:HGNC Symbol;Acc:18421]"
ENSG00000134001	EIF2S1	"eukaryotic translation initiation factor 2, subunit 1 alpha, 35kDa [Source:HGNC Symbol;Acc:3265]"
ENSG00000125977	EIF2S2	"eukaryotic translation initiation factor 2, subunit 2 beta, 38kDa [Source:HGNC Symbol;Acc:3266]"
ENSG00000130741	EIF2S3	"eukaryotic translation initiation factor 2, subunit 3 gamma, 52kDa [Source:HGNC Symbol;Acc:3267]"
ENSG00000107581	EIF3A	"eukaryotic translation initiation factor 3, subunit A [Source:HGNC Symbol;Acc:3271]"
ENSG00000106263	EIF3B	"eukaryotic translation initiation factor 3, subunit B [Source:HGNC Symbol;Acc:3280]"
ENSG00000205609	EIF3CL	"eukaryotic translation initiation factor 3, subunit C-like [Source:HGNC Symbol;Acc:26347]"
ENSG00000100353	EIF3D	"eukaryotic translation initiation factor 3, subunit D [Source:HGNC Symbol;Acc:3278]"
ENSG00000104408	EIF3E	"eukaryotic translation initiation factor 3, subunit E [Source:HGNC Symbol;Acc:3277]"
ENSG00000175390	EIF3F	"eukaryotic translation initiation factor 3, subunit F [Source:HGNC Symbol;Acc:3275]"
ENSG00000130811	EIF3G	"eukaryotic translation initiation factor 3, subunit G [Source:HGNC Symbol;Acc:3274]"
ENSG00000147677	EIF3H	"eukaryotic translation initiation factor 3, subunit H [Source:HGNC Symbol;Acc:3273]"
ENSG00000084623	EIF3I	"eukaryotic translation initiation factor 3, subunit I [Source:HGNC Symbol;Acc:3272]"
ENSG00000104131	EIF3J	"eukaryotic translation initiation factor 3, subunit J [Source:HGNC Symbol;Acc:3270]"
ENSG00000178982	EIF3K	"eukaryotic translation initiation factor 3, subunit K [Source:HGNC Symbol;Acc:24656]"
ENSG00000100129	EIF3L	"eukaryotic translation initiation factor 3, subunit L [Source:HGNC Symbol;Acc:18138]"
ENSG00000149100	EIF3M	"eukaryotic translation initiation factor 3, subunit M [Source:HGNC Symbol;Acc:24460]"
ENSG00000184110	EIF3S8	"eukaryotic translation initiation factor 3, subunit C [Source:HGNC Symbol;Acc:3279]"
ENSG00000156976	EIF4A2	microRNA 1248 [Source:HGNC Symbol;Acc:35314]
ENSG00000141543	EIF4A3	"eukaryotic translation initiation factor 4A, isoform 3 [Source:HGNC Symbol;Acc:18683]"
ENSG00000063046	EIF4B	eukaryotic translation initiation factor 4B [Source:HGNC Symbol;Acc:3285]
ENSG00000151247	EIF4E	eukaryotic translation initiation factor 4E [Source:HGNC Symbol;Acc:3287]
ENSG00000135930	EIF4E2	eukaryotic translation initiation factor 4E family member 2 [Source:HGNC Symbol;Acc:3293]
ENSG00000148730	EIF4EBP2	eukaryotic translation initiation factor 4E binding protein 2 [Source:HGNC Symbol;Acc:3289]
ENSG00000184708	EIF4ENIF1	eukaryotic translation initiation factor 4E nuclear import factor 1 [Source:HGNC Symbol;Acc:16687]
ENSG00000114867	EIF4G1	"eukaryotic translation initiation factor 4 gamma, 1 [Source:HGNC Symbol;Acc:3296]"
ENSG00000110321	EIF4G2	"eukaryotic translation initiation factor 4 gamma, 2 [Source:HGNC Symbol;Acc:3297]"
ENSG00000075151	EIF4G3	"eukaryotic translation initiation factor 4 gamma, 3 [Source:HGNC Symbol;Acc:3298]"
ENSG00000100664	EIF5	eukaryotic translation initiation factor 5 [Source:HGNC Symbol;Acc:3299]
ENSG00000132507	EIF5A	eukaryotic translation initiation factor 5A-like 1 [Source:HGNC Symbol;Acc:17419]
ENSG00000163577	EIF5A2	eukaryotic translation initiation factor 5A2 [Source:HGNC Symbol;Acc:3301]
ENSG00000216238	EIF5AP1	
ENSG00000158417	EIF5B	eukaryotic translation initiation factor 5B [Source:HGNC Symbol;Acc:30793]
ENSG00000006744	ELAC2	elaC homolog 2 (E. coli) [Source:HGNC Symbol;Acc:14198]
ENSG00000107105	ELAVL2	"ELAV (embryonic lethal, abnormal vision, Drosophila)-like 2 (Hu antigen B) [Source:HGNC Symbol;Acc:3313]"
ENSG00000162374	ELAVL4	"ELAV (embryonic lethal, abnormal vision, Drosophila)-like 4 (Hu antigen D) [Source:HGNC Symbol;Acc:3315]"
ENSG00000135374	ELF5	E74-like factor 5 (ets domain transcription factor) [Source:HGNC Symbol;Acc:3320]
ENSG00000126767	ELK1	"ELK1, member of ETS oncogene family [Source:HGNC Symbol;Acc:3321]"
ENSG00000158711	ELK4	"ELK4, ETS-domain protein (SRF accessory protein 1) [Source:HGNC Symbol;Acc:3326]"
ENSG00000105656	ELL	elongation factor RNA polymerase II [Source:HGNC Symbol;Acc:23114]
ENSG00000118985	ELL2	"elongation factor, RNA polymerase II, 2 [Source:HGNC Symbol;Acc:17064]"
ENSG00000155849	ELMO1	engulfment and cell motility 1 [Source:HGNC Symbol;Acc:16286]
ENSG00000062598	ELMO2	engulfment and cell motility 2 [Source:HGNC Symbol;Acc:17233]
ENSG00000179387	ELMOD2	ELMO/CED-12 domain containing 2 [Source:HGNC Symbol;Acc:28111]
ENSG00000115459	ELMOD3	ELMO/CED-12 domain containing 3 [Source:HGNC Symbol;Acc:26158]
ENSG00000197977	ELOVL2	"elongation of very long chain fatty acids (FEN1/Elo2, SUR4/Elo3, yeast)-like 2 [Source:HGNC Symbol;Acc:14416]"
ENSG00000119915	ELOVL3	"elongation of very long chain fatty acids (FEN1/Elo2, SUR4/Elo3, yeast)-like 3 [Source:HGNC Symbol;Acc:18047]"
ENSG00000118402	ELOVL4	"elongation of very long chain fatty acids (FEN1/Elo2, SUR4/Elo3, yeast)-like 4 [Source:HGNC Symbol;Acc:14415]"
ENSG00000012660	ELOVL5	"ELOVL family member 5, elongation of long chain fatty acids (FEN1/Elo2, SUR4/Elo3-like, yeast) [Source:HGNC Symbol;Acc:21308]"
ENSG00000170522	ELOVL6	"ELOVL family member 6, elongation of long chain fatty acids (FEN1/Elo2, SUR4/Elo3-like, yeast) [Source:HGNC Symbol;Acc:15829]"
ENSG00000134759	ELP2	elongation protein 2 homolog (S. cerevisiae) [Source:HGNC Symbol;Acc:18248]
ENSG00000134014	ELP3	elongation protein 3 homolog (S. cerevisiae) [Source:HGNC Symbol;Acc:20696]
ENSG00000109911	ELP4	elongation protein 4 homolog (S. cerevisiae) [Source:HGNC Symbol;Acc:1171]
ENSG00000169393	ELSPBP1	epididymal sperm binding protein 1 [Source:HGNC Symbol;Acc:14417]
ENSG00000162618	ELTD1	"EGF, latrophilin and seven transmembrane domain containing 1 [Source:HGNC Symbol;Acc:20822]"
ENSG00000170571	EMB	embigin homolog (mouse) [Source:HGNC Symbol;Acc:30465]
ENSG00000154920	EME1	essential meiotic endonuclease 1 homolog 1 (S. pombe) [Source:HGNC Symbol;Acc:24965]
ENSG00000126749	EMG1	EMG1 nucleolar protein homolog (S. cerevisiae) [Source:HGNC Symbol;Acc:16912]
ENSG00000138080	EMILIN1	elastin microfibril interfacer 1 [Source:HGNC Symbol;Acc:19880]
ENSG00000125746	EML2	echinoderm microtubule associated protein like 2 [Source:HGNC Symbol;Acc:18035]
ENSG00000143924	EML4	echinoderm microtubule associated protein like 4 [Source:HGNC Symbol;Acc:1316]
ENSG00000165521	EML5	echinoderm microtubule associated protein like 5 [Source:HGNC Symbol;Acc:18197]
ENSG00000214595	EML6	echinoderm microtubule associated protein like 6 [Source:HGNC Symbol;Acc:35412]
ENSG00000163064	EN1	engrailed homeobox 1 [Source:HGNC Symbol;Acc:3342]
ENSG00000154380	ENAH	enabled homolog (Drosophila) [Source:HGNC Symbol;Acc:18271]
ENSG00000171617	ENC1	ectodermal-neural cortex (with BTB-like domain) [Source:HGNC Symbol;Acc:3345]
ENSG00000149218	ENDOD1	endonuclease domain containing 1 [Source:HGNC Symbol;Acc:29129]
ENSG00000167280	ENGASE	endo-beta-N-acetylglucosaminidase [Source:HGNC Symbol;Acc:24622]
ENSG00000168913	ENHO	energy homeostasis associated [Source:HGNC Symbol;Acc:24838]
ENSG00000074800	ENO1	"enolase 1, (alpha) [Source:HGNC Symbol;Acc:3350]"
ENSG00000111674	ENO2	"enolase 2 (gamma, neuronal) [Source:HGNC Symbol;Acc:3353]"
ENSG00000132199	ENOSF1	enolase superfamily member 1 [Source:HGNC Symbol;Acc:30365]
ENSG00000120658	ENOX1	ecto-NOX disulfide-thiol exchanger 1 [Source:HGNC Symbol;Acc:25474]
ENSG00000165675	ENOX2	ecto-NOX disulfide-thiol exchanger 2 [Source:HGNC Symbol;Acc:2259]
ENSG00000197594	ENPP1	ectonucleotide pyrophosphatase/phosphodiesterase 1 [Source:HGNC Symbol;Acc:3356]
ENSG00000001561	ENPP4	ectonucleotide pyrophosphatase/phosphodiesterase 4 (putative function) [Source:HGNC Symbol;Acc:3359]
ENSG00000112796	ENPP5	ectonucleotide pyrophosphatase/phosphodiesterase 5 (putative function) [Source:HGNC Symbol;Acc:13717]
ENSG00000143420	ENSA	endosulfine alpha [Source:HGNC Symbol;Acc:3360]
ENSG00000176177	ENTHD1	ENTH domain containing 1 [Source:HGNC Symbol;Acc:26352]
ENSG00000168032	ENTPD3	ectonucleoside triphosphate diphosphohydrolase 3 [Source:HGNC Symbol;Acc:3365]
ENSG00000197217	ENTPD4	ectonucleoside triphosphate diphosphohydrolase 4 [Source:HGNC Symbol;Acc:14573]
ENSG00000198018	ENTPD7	ectonucleoside triphosphate diphosphohydrolase 7 [Source:HGNC Symbol;Acc:19745]
ENSG00000120533	ENY2	enhancer of yellow 2 homolog (Drosophila) [Source:HGNC Symbol;Acc:24449]
ENSG00000163508	EOMES	eomesodermin homolog (Xenopus laevis) [Source:HGNC Symbol;Acc:3372]
ENSG00000100393	EP300	microRNA 1281 [Source:HGNC Symbol;Acc:35359]
ENSG00000183495	EP400	E1A binding protein p400 [Source:HGNC Symbol;Acc:11958]
ENSG00000185684	EP400NL	EP400 N-terminal like [Source:HGNC Symbol;Acc:26602]
ENSG00000116016	EPAS1	endothelial PAS domain protein 1 [Source:HGNC Symbol;Acc:3374]
ENSG00000159023	EPB41	"erythrocyte membrane protein band 4.1 (elliptocytosis 1, RH-linked) [Source:HGNC Symbol;Acc:3377]"
ENSG00000079819	EPB41L2	erythrocyte membrane protein band 4.1-like 2 [Source:HGNC Symbol;Acc:3379]
ENSG00000129595	EPB41L4A	erythrocyte membrane protein band 4.1 like 4A [Source:HGNC Symbol;Acc:13278]
ENSG00000120616	EPC1	enhancer of polycomb homolog 1 (Drosophila) [Source:HGNC Symbol;Acc:19876]
ENSG00000135999	EPC2	enhancer of polycomb homolog 2 (Drosophila) [Source:HGNC Symbol;Acc:24543]
ENSG00000146904	EPHA1	EPH receptor A1 [Source:HGNC Symbol;Acc:3385]
ENSG00000044524	EPHA3	EPH receptor A3 [Source:HGNC Symbol;Acc:3387]
ENSG00000116106	EPHA4	EPH receptor A4 [Source:HGNC Symbol;Acc:3388]
ENSG00000145242	EPHA5	EPH receptor A5 [Source:HGNC Symbol;Acc:3389]
ENSG00000080224	EPHA6	EPH receptor A6 [Source:HGNC Symbol;Acc:19296]
ENSG00000135333	EPHA7	EPH receptor A7 [Source:HGNC Symbol;Acc:3390]
ENSG00000196411	EPHB4	EPH receptor B4 [Source:HGNC Symbol;Acc:3395]
ENSG00000106123	EPHB6	EPH receptor B6 [Source:HGNC Symbol;Acc:3396]
ENSG00000143819	EPHX1	"epoxide hydrolase 1, microsomal (xenobiotic) [Source:HGNC Symbol;Acc:3401]"
ENSG00000063245	EPN1	epsin 1 [Source:HGNC Symbol;Acc:21604]
ENSG00000136628	EPRS	glutamyl-prolyl-tRNA synthetase [Source:HGNC Symbol;Acc:3418]
ENSG00000085832	EPS15	epidermal growth factor receptor pathway substrate 15 [Source:HGNC Symbol;Acc:3419]
ENSG00000151491	EPS8	epidermal growth factor receptor pathway substrate 8 [Source:HGNC Symbol;Acc:3420]
ENSG00000131037	EPS8L1	EPS8-like 1 [Source:HGNC Symbol;Acc:21295]
ENSG00000133106	EPSTI1	epithelial stromal interaction 1 (breast) [Source:HGNC Symbol;Acc:16465]
ENSG00000083782	EPYC	epiphycan [Source:HGNC Symbol;Acc:3053]
ENSG00000132591	ERAL1	Era G-protein-like 1 (E. coli) [Source:HGNC Symbol;Acc:3424]
ENSG00000164307	ERAP1	endoplasmic reticulum aminopeptidase 1 [Source:HGNC Symbol;Acc:18173]
ENSG00000164308	ERAP2	endoplasmic reticulum aminopeptidase 2 [Source:HGNC Symbol;Acc:29499]
ENSG00000112851	ERBB2IP	erbb2 interacting protein [Source:HGNC Symbol;Acc:15842]
ENSG00000082805	ERC1	ELKS/RAB6-interacting/CAST family member 1 [Source:HGNC Symbol;Acc:17072]
ENSG00000187672	ERC2	ELKS/RAB6-interacting/CAST family member 2 [Source:HGNC Symbol;Acc:31922]
ENSG00000104884	ERCC2	"excision repair cross-complementing rodent repair deficiency, complementation group 2 [Source:HGNC Symbol;Acc:3434]"
ENSG00000175595	ERCC4	"excision repair cross-complementing rodent repair deficiency, complementation group 4 [Source:HGNC Symbol;Acc:3436]"
ENSG00000134899	ERCC5	"excision repair cross-complementing rodent repair deficiency, complementation group 5 [Source:HGNC Symbol;Acc:3437]"
ENSG00000049167	ERCC8	"excision repair cross-complementing rodent repair deficiency, complementation group 8 [Source:HGNC Symbol;Acc:3439]"
ENSG00000124882	EREG	epiregulin [Source:HGNC Symbol;Acc:3443]
ENSG00000157554	ERG	v-ets erythroblastosis virus E26 oncogene homolog (avian) [Source:HGNC Symbol;Acc:3446]
ENSG00000087502	ERGIC2	ERGIC and golgi 2 [Source:HGNC Symbol;Acc:30208]
ENSG00000100632	ERH	enhancer of rudimentary homolog (Drosophila) [Source:HGNC Symbol;Acc:3447]
ENSG00000104626	ERI1	exoribonuclease 1 [Source:HGNC Symbol;Acc:23994]
ENSG00000117419	ERI3	ERI1 exoribonuclease family member 3 [Source:HGNC Symbol;Acc:17276]
ENSG00000104714	ERICH1	glutamate-rich 1 [Source:HGNC Symbol;Acc:27234]
ENSG00000107566	ERLIN1	ER lipid raft associated 1 [Source:HGNC Symbol;Acc:16947]
ENSG00000099219	ERMP1	endoplasmic reticulum metallopeptidase 1 [Source:HGNC Symbol;Acc:23703]
ENSG00000197930	ERO1L	ERO1-like (S. cerevisiae) [Source:HGNC Symbol;Acc:13280]
ENSG00000086619	ERO1LB	ERO1-like beta (S. cerevisiae) [Source:HGNC Symbol;Acc:14355]
ENSG00000023318	ERP44	endoplasmic reticulum protein 44 [Source:HGNC Symbol;Acc:18311]
ENSG00000116285	ERRFI1	ERBB receptor feedback inhibitor 1 [Source:HGNC Symbol;Acc:18185]
ENSG00000149564	ESAM	endothelial cell adhesion molecule [Source:HGNC Symbol;Acc:17474]
ENSG00000139684	ESD	esterase D/formylglutathione hydrolase [Source:HGNC Symbol;Acc:3465]
ENSG00000135476	ESPL1	extra spindle pole bodies homolog 1 (S. cerevisiae) [Source:HGNC Symbol;Acc:16856]
ENSG00000140009	ESR2	estrogen receptor 2 (ER beta) [Source:HGNC Symbol;Acc:3468]
ENSG00000103067	ESRP2	epithelial splicing regulatory protein 2 [Source:HGNC Symbol;Acc:26152]
ENSG00000196482	ESRRG	estrogen-related receptor gamma [Source:HGNC Symbol;Acc:3474]
ENSG00000139641	ESYT1	extended synaptotagmin-like protein 1 [Source:HGNC Symbol;Acc:29534]
ENSG00000117868	ESYT2	extended synaptotagmin-like protein 2 [Source:HGNC Symbol;Acc:22211]
ENSG00000143971	ETAA1	Ewing tumor-associated antigen 1 [Source:HGNC Symbol;Acc:24648]
ENSG00000120705	ETF1	eukaryotic translation termination factor 1 [Source:HGNC Symbol;Acc:3477]
ENSG00000140374	ETFA	"electron-transfer-flavoprotein, alpha polypeptide [Source:HGNC Symbol;Acc:3481]"
ENSG00000105379	ETFB	"electron-transfer-flavoprotein, beta polypeptide [Source:HGNC Symbol;Acc:3482]"
ENSG00000171503	ETFDH	electron-transferring-flavoprotein dehydrogenase [Source:HGNC Symbol;Acc:3483]
ENSG00000139163	ETNK1	ethanolamine kinase 1 [Source:HGNC Symbol;Acc:24649]
ENSG00000143845	ETNK2	ethanolamine kinase 2 [Source:HGNC Symbol;Acc:25575]
ENSG00000134954	ETS1	v-ets erythroblastosis virus E26 oncogene homolog 1 (avian) [Source:HGNC Symbol;Acc:3488]
ENSG00000157557	ETS2	v-ets erythroblastosis virus E26 oncogene homolog 2 (avian) [Source:HGNC Symbol;Acc:3489]
ENSG00000006468	ETV1	ets variant 1 [Source:HGNC Symbol;Acc:3490]
ENSG00000117036	ETV3	ets variant 3 [Source:HGNC Symbol;Acc:3492]
ENSG00000139083	ETV6	ets variant 6 [Source:HGNC Symbol;Acc:3495]
ENSG00000010030	ETV7	ets variant 7 [Source:HGNC Symbol;Acc:18160]
ENSG00000126860	EVI2A	ecotropic viral integration site 2A [Source:HGNC Symbol;Acc:3499]
ENSG00000142459	EVI5L	ecotropic viral integration site 5-like [Source:HGNC Symbol;Acc:30464]
ENSG00000196405	EVL	Enah/Vasp-like [Source:HGNC Symbol;Acc:20234]
ENSG00000182944	EWSR1	Ewing sarcoma breakpoint region 1 [Source:HGNC Symbol;Acc:3508]
ENSG00000081177	EXD2	exonuclease 3'-5' domain containing 2 [Source:HGNC Symbol;Acc:20217]
ENSG00000174371	EXO1	exonuclease 1 [Source:HGNC Symbol;Acc:3511]
ENSG00000090989	EXOC1	exocyst complex component 1 [Source:HGNC Symbol;Acc:30380]
ENSG00000112685	EXOC2	exocyst complex component 2 [Source:HGNC Symbol;Acc:24968]
ENSG00000130201	EXOC3L2	exocyst complex component 3-like 2 [Source:HGNC Symbol;Acc:30162]
ENSG00000131558	EXOC4	exocyst complex component 4 [Source:HGNC Symbol;Acc:30389]
ENSG00000070367	EXOC5	exocyst complex component 5 [Source:HGNC Symbol;Acc:10696]
ENSG00000144036	EXOC6B	exocyst complex component 6B [Source:HGNC Symbol;Acc:17085]
ENSG00000182473	EXOC7	exocyst complex component 7 [Source:HGNC Symbol;Acc:23214]
ENSG00000116903	EXOC8	exocyst complex component 8 [Source:HGNC Symbol;Acc:24659]
ENSG00000171311	EXOSC1	exosome component 1 [Source:HGNC Symbol;Acc:17286]
ENSG00000171824	EXOSC10	exosome component 10 [Source:HGNC Symbol;Acc:9138]
ENSG00000130713	EXOSC2	exosome component 2 [Source:HGNC Symbol;Acc:17097]
ENSG00000107371	EXOSC3	exosome component 3 [Source:HGNC Symbol;Acc:17944]
ENSG00000178896	EXOSC4	exosome component 4 [Source:HGNC Symbol;Acc:18189]
ENSG00000123737	EXOSC9	exosome component 9 [Source:HGNC Symbol;Acc:9137]
ENSG00000182197	EXT1	exostoses (multiple) 1 [Source:HGNC Symbol;Acc:3512]
ENSG00000162694	EXTL2	exostoses (multiple)-like 2 [Source:HGNC Symbol;Acc:3516]
ENSG00000012232	EXTL3	exostoses (multiple)-like 3 [Source:HGNC Symbol;Acc:3518]
ENSG00000104313	EYA1	eyes absent homolog 1 (Drosophila) [Source:HGNC Symbol;Acc:3519]
ENSG00000064655	EYA2	eyes absent homolog 2 (Drosophila) [Source:HGNC Symbol;Acc:3520]
ENSG00000158161	EYA3	eyes absent homolog 3 (Drosophila) [Source:HGNC Symbol;Acc:3521]
ENSG00000112319	EYA4	eyes absent homolog 4 (Drosophila) [Source:HGNC Symbol;Acc:3522]
ENSG00000124491	F13A1	"coagulation factor XIII, A1 polypeptide [Source:HGNC Symbol;Acc:3531]"
ENSG00000180210	F2	coagulation factor II (thrombin) [Source:HGNC Symbol;Acc:3535]
ENSG00000117525	F3	"coagulation factor III (thromboplastin, tissue factor) [Source:HGNC Symbol;Acc:3541]"
ENSG00000165591	FAAH2	fatty acid amide hydrolase 2 [Source:HGNC Symbol;Acc:26440]
ENSG00000163586	FABP1	"fatty acid binding protein 1, liver [Source:HGNC Symbol;Acc:3555]"
ENSG00000121769	FABP3	"fatty acid binding protein 3, muscle and heart (mammary-derived growth inhibitor) [Source:HGNC Symbol;Acc:3557]"
ENSG00000164687	FABP5	fatty acid binding protein 5 (psoriasis-associated) [Source:HGNC Symbol;Acc:3560]
ENSG00000168040	FADD	Fas (TNFRSF6)-associated via death domain [Source:HGNC Symbol;Acc:3573]
ENSG00000149485	FADS1	fatty acid desaturase 1 [Source:HGNC Symbol;Acc:3574]
ENSG00000185104	FAF1	Fas (TNFRSF6) associated factor 1 [Source:HGNC Symbol;Acc:3578]
ENSG00000113194	FAF2	Fas associated factor family member 2 [Source:HGNC Symbol;Acc:24666]
ENSG00000103876	FAH	fumarylacetoacetate hydrolase (fumarylacetoacetase) [Source:HGNC Symbol;Acc:3579]
ENSG00000180185	FAHD1	fumarylacetoacetate hydrolase domain containing 1 [Source:HGNC Symbol;Acc:14169]
ENSG00000115042	FAHD2A	fumarylacetoacetate hydrolase domain containing 2A [Source:HGNC Symbol;Acc:24252]
ENSG00000144199	FAHD2B	fumarylacetoacetate hydrolase domain containing 2B [Source:HGNC Symbol;Acc:25318]
ENSG00000135472	FAIM2	Fas apoptotic inhibitory molecule 2 [Source:HGNC Symbol;Acc:17067]
ENSG00000162636	FAM102B	"family with sequence similarity 102, member B [Source:HGNC Symbol;Acc:27637]"
ENSG00000169612	FAM103A1	"family with sequence similarity 103, member A1 [Source:HGNC Symbol;Acc:31022]"
ENSG00000133193	FAM104A	"family with sequence similarity 104, member A [Source:HGNC Symbol;Acc:25918]"
ENSG00000145569	FAM105A	"family with sequence similarity 105, member A [Source:HGNC Symbol;Acc:25629]"
ENSG00000154124	FAM105B	"family with sequence similarity 105, member B [Source:HGNC Symbol;Acc:25118]"
ENSG00000129968	FAM108A1	"family with sequence similarity 108, member A4 [Source:HGNC Symbol;Acc:34041]"
ENSG00000107362	FAM108B1	"family with sequence similarity 108, member B1 [Source:HGNC Symbol;Acc:24278]"
ENSG00000169122	FAM110B	"family with sequence similarity 110, member B [Source:HGNC Symbol;Acc:28587]"
ENSG00000170379	FAM115C	"family with sequence similarity 115, member C [Source:HGNC Symbol;Acc:26878]"
ENSG00000174839	FAM116A	"family with sequence similarity 116, member A [Source:HGNC Symbol;Acc:26635]"
ENSG00000121104	FAM117A	"family with sequence similarity 117, member A [Source:HGNC Symbol;Acc:24179]"
ENSG00000100376	FAM118A	"family with sequence similarity 118, member A [Source:HGNC Symbol;Acc:1313]"
ENSG00000197798	FAM118B	"family with sequence similarity 118, member B [Source:HGNC Symbol;Acc:26110]"
ENSG00000144401	FAM119A	"family with sequence similarity 119, member A [Source:HGNC Symbol;Acc:30476]"
ENSG00000048828	FAM120A	family with sequence similarity 120A [Source:HGNC Symbol;Acc:13247]
ENSG00000188938	FAM120AOS	family with sequence similarity 120A opposite strand [Source:HGNC Symbol;Acc:23389]
ENSG00000112584	FAM120B	family with sequence similarity 120B [Source:HGNC Symbol;Acc:21109]
ENSG00000184083	FAM120C	family with sequence similarity 120C [Source:HGNC Symbol;Acc:16949]
ENSG00000187866	FAM122A	family with sequence similarity 122A [Source:HGNC Symbol;Acc:23490]
ENSG00000156504	FAM122B	family with sequence similarity 122B [Source:HGNC Symbol;Acc:30490]
ENSG00000156500	FAM122C	family with sequence similarity 122C [Source:HGNC Symbol;Acc:25202]
ENSG00000165566	FAM123A	family with sequence similarity 123A [Source:HGNC Symbol;Acc:26360]
ENSG00000184675	FAM123B	family with sequence similarity 123B [Source:HGNC Symbol;Acc:26837]
ENSG00000178171	FAM123C	family with sequence similarity 123C [Source:HGNC Symbol;Acc:26771]
ENSG00000150510	FAM124A	family with sequence similarity 124A [Source:HGNC Symbol;Acc:26413]
ENSG00000122591	FAM126A	"family with sequence similarity 126, member A [Source:HGNC Symbol;Acc:24587]"
ENSG00000155744	FAM126B	"family with sequence similarity 126, member B [Source:HGNC Symbol;Acc:28593]"
ENSG00000152082	FAM128B	"family with sequence similarity 128, member B [Source:HGNC Symbol;Acc:25886]"
ENSG00000136830	FAM129B	"family with sequence similarity 129, member B [Source:HGNC Symbol;Acc:25282]"
ENSG00000175182	FAM131A	"family with sequence similarity 131, member A [Source:HGNC Symbol;Acc:28308]"
ENSG00000141699	FAM134C	"family with sequence similarity 134, member C [Source:HGNC Symbol;Acc:27258]"
ENSG00000082269	FAM135A	"family with sequence similarity 135, member A [Source:HGNC Symbol;Acc:21084]"
ENSG00000147724	FAM135B	"family with sequence similarity 135, member B [Source:HGNC Symbol;Acc:28029]"
ENSG00000031003	FAM13B	"family with sequence similarity 13, member B [Source:HGNC Symbol;Acc:1335]"
ENSG00000109794	FAM149A	"family with sequence similarity 149, member A [Source:HGNC Symbol;Acc:24527]"
ENSG00000188659	FAM154B	"family with sequence similarity 154, member B [Source:HGNC Symbol;Acc:33727]"
ENSG00000130054	FAM155B	"family with sequence similarity 155, member B [Source:HGNC Symbol;Acc:30701]"
ENSG00000182646	FAM156A	"family with sequence similarity 156, member B [Source:HGNC Symbol;Acc:31962]"
ENSG00000051009	FAM160A2	"family with sequence similarity 160, member A2 [Source:HGNC Symbol;Acc:25378]"
ENSG00000151553	FAM160B1	"family with sequence similarity 160, member B1 [Source:HGNC Symbol;Acc:29320]"
ENSG00000170264	FAM161A	"family with sequence similarity 161, member A [Source:HGNC Symbol;Acc:25808]"
ENSG00000183807	FAM162B	"family with sequence similarity 162, member B [Source:HGNC Symbol;Acc:21549]"
ENSG00000104427	FAM164A	"family with sequence similarity 164, member A [Source:HGNC Symbol;Acc:24277]"
ENSG00000119703	FAM164C	"family with sequence similarity 164, member C [Source:HGNC Symbol;Acc:20354]"
ENSG00000054965	FAM168A	"family with sequence similarity 168, member A [Source:HGNC Symbol;Acc:28999]"
ENSG00000113391	FAM172A	microRNA 2277 [Source:HGNC Symbol;Acc:37314]
ENSG00000175841	FAM172B	"family with sequence similarity 172, member B pseudogene [Source:HGNC Symbol;Acc:34336]"
ENSG00000165660	FAM175B	"family with sequence similarity 175, member B [Source:HGNC Symbol;Acc:28975]"
ENSG00000197520	FAM177B	"family with sequence similarity 177, member B [Source:HGNC Symbol;Acc:34395]"
ENSG00000119906	FAM178A	"family with sequence similarity 178, member A [Source:HGNC Symbol;Acc:17814]"
ENSG00000198718	FAM179B	"family with sequence similarity 179, member B [Source:HGNC Symbol;Acc:19959]"
ENSG00000140067	FAM181A	"family with sequence similarity 181, member A [Source:HGNC Symbol;Acc:20491]"
ENSG00000182103	FAM181B	"family with sequence similarity 181, member B [Source:HGNC Symbol;Acc:28512]"
ENSG00000186973	FAM183A	"family with sequence similarity 183, member A [Source:HGNC Symbol;Acc:34347]"
ENSG00000222011	FAM185A	"family with sequence similarity 185, member A [Source:HGNC Symbol;Acc:22412]"
ENSG00000214447	FAM187A	"family with sequence similarity 187, member A [Source:HGNC Symbol;Acc:35153]"
ENSG00000171928	FAM18B	"family with sequence similarity 18, member B [Source:HGNC Symbol;Acc:20399]"
ENSG00000172775	FAM192A	"family with sequence similarity 192, member A [Source:HGNC Symbol;Acc:29856]"
ENSG00000146067	FAM193B	"family with sequence similarity 193, member B [Source:HGNC Symbol;Acc:25524]"
ENSG00000144649	FAM198A	"family with sequence similarity 198, member A [Source:HGNC Symbol;Acc:24485]"
ENSG00000164125	FAM198B	"family with sequence similarity 198, member B [Source:HGNC Symbol;Acc:25312]"
ENSG00000108950	FAM20A	"family with sequence similarity 20, member A [Source:HGNC Symbol;Acc:23015]"
ENSG00000116199	FAM20B	"family with sequence similarity 20, member B [Source:HGNC Symbol;Acc:23017]"
ENSG00000177706	FAM20C	"family with sequence similarity 20, member C [Source:HGNC Symbol;Acc:22140]"
ENSG00000099290	FAM21A	"family with sequence similarity 21, member A [Source:HGNC Symbol;Acc:23416]"
ENSG00000152726	FAM21B	"family with sequence similarity 21, member B [Source:HGNC Symbol;Acc:23417]"
ENSG00000172661	FAM21C	"family with sequence similarity 21, member C [Source:HGNC Symbol;Acc:23414]"
ENSG00000174196	FAM21D	"family with sequence similarity 21, member D [Source:HGNC Symbol;Acc:23418]"
ENSG00000188199	FAM22B	"family with sequence similarity 22, member B [Source:HGNC Symbol;Acc:23445]"
ENSG00000214562	FAM22D	"family with sequence similarity 22, member D [Source:HGNC Symbol;Acc:23447]"
ENSG00000130950	FAM22F	"family with sequence similarity 22, member F [Source:HGNC Symbol;Acc:23450]"
ENSG00000184040	FAM23B	"family with sequence similarity 23, member B [Source:HGNC Symbol;Acc:23474]"
ENSG00000164451	FAM26D	"family with sequence similarity 26, member D [Source:HGNC Symbol;Acc:21094]"
ENSG00000178033	FAM26E	"family with sequence similarity 26, member E [Source:HGNC Symbol;Acc:21568]"
ENSG00000188820	FAM26F	"family with sequence similarity 26, member F [Source:HGNC Symbol;Acc:33391]"
ENSG00000203667	FAM36A	"family with sequence similarity 36, member A [Source:HGNC Symbol;Acc:26970]"
ENSG00000071889	FAM3A	"family with sequence similarity 3, member A [Source:HGNC Symbol;Acc:13749]"
ENSG00000183844	FAM3B	"family with sequence similarity 3, member B [Source:HGNC Symbol;Acc:1253]"
ENSG00000143093	FAM40A	"family with sequence similarity 40, member A [Source:HGNC Symbol;Acc:25916]"
ENSG00000112773	FAM46A	"family with sequence similarity 46, member A [Source:HGNC Symbol;Acc:18345]"
ENSG00000189157	FAM47E	"family with sequence similarity 47, member E [Source:HGNC Symbol;Acc:34343]"
ENSG00000102710	FAM48A	"family with sequence similarity 48, member A [Source:HGNC Symbol;Acc:20596]"
ENSG00000197872	FAM49A	"family with sequence similarity 49, member A [Source:HGNC Symbol;Acc:25373]"
ENSG00000153310	FAM49B	"family with sequence similarity 49, member B [Source:HGNC Symbol;Acc:25216]"
ENSG00000120709	FAM53C	"family with sequence similarity 53, member C [Source:HGNC Symbol;Acc:1336]"
ENSG00000146410	FAM54A	"family with sequence similarity 54, member A [Source:HGNC Symbol;Acc:21115]"
ENSG00000117640	FAM54B	"family with sequence similarity 54, member B [Source:HGNC Symbol;Acc:28836]"
ENSG00000144815	FAM55C	"family with sequence similarity 55, member C [Source:HGNC Symbol;Acc:28238]"
ENSG00000137634	FAM55D	"family with sequence similarity 55, member D [Source:HGNC Symbol;Acc:23117]"
ENSG00000167695	FAM57A	"family with sequence similarity 57, member A [Source:HGNC Symbol;Acc:29646]"
ENSG00000149926	FAM57B	"family with sequence similarity 57, member B [Source:HGNC Symbol;Acc:25295]"
ENSG00000141441	FAM59A	"family with sequence similarity 59, member A [Source:HGNC Symbol;Acc:26136]"
ENSG00000162670	FAM5C	"family with sequence similarity 5, member C [Source:HGNC Symbol;Acc:22393]"
ENSG00000143409	FAM63A	"family with sequence similarity 63, member A [Source:HGNC Symbol;Acc:25648]"
ENSG00000128923	FAM63B	"family with sequence similarity 63, member B [Source:HGNC Symbol;Acc:26954]"
ENSG00000111913	FAM65B	"family with sequence similarity 65, member B [Source:HGNC Symbol;Acc:13872]"
ENSG00000154511	FAM69A	"family with sequence similarity 69, member A [Source:HGNC Symbol;Acc:32213]"
ENSG00000165716	FAM69B	"family with sequence similarity 69, member B [Source:HGNC Symbol;Acc:28290]"
ENSG00000125355	FAM70A	"family with sequence similarity 70, member A [Source:HGNC Symbol;Acc:26086]"
ENSG00000184497	FAM70B	"family with sequence similarity 70, member B [Source:HGNC Symbol;Acc:28297]"
ENSG00000162771	FAM71A	"family with sequence similarity 71, member A [Source:HGNC Symbol;Acc:26541]"
ENSG00000142530	FAM71E1	"family with sequence similarity 71, member E1 [Source:HGNC Symbol;Acc:25107]"
ENSG00000205085	FAM71F2	"family with sequence similarity 71, member F2 [Source:HGNC Symbol;Acc:27998]"
ENSG00000148343	FAM73B	"family with sequence similarity 73, member B [Source:HGNC Symbol;Acc:23621]"
ENSG00000077458	FAM76B	"family with sequence similarity 76, member B [Source:HGNC Symbol;Acc:28492]"
ENSG00000188859	FAM78B	"family with sequence similarity 78, member B [Source:HGNC Symbol;Acc:13495]"
ENSG00000153347	FAM81B	"family with sequence similarity 81, member B [Source:HGNC Symbol;Acc:26335]"
ENSG00000115841	FAM82A1	"family with sequence similarity 82, member A1 [Source:HGNC Symbol;Acc:26567]"
ENSG00000137824	FAM82A2	"family with sequence similarity 82, member A2 [Source:HGNC Symbol;Acc:25550]"
ENSG00000176623	FAM82B	"family with sequence similarity 82, member B [Source:HGNC Symbol;Acc:24285]"
ENSG00000101447	FAM83D	"family with sequence similarity 83, member D [Source:HGNC Symbol;Acc:16122]"
ENSG00000133477	FAM83F	"family with sequence similarity 83, member F [Source:HGNC Symbol;Acc:25148]"
ENSG00000168672	FAM84B	"family with sequence similarity 84, member B [Source:HGNC Symbol;Acc:24166]"
ENSG00000118894	FAM86A	"family with sequence similarity 86, member A [Source:HGNC Symbol;Acc:32221]"
ENSG00000186523	FAM86B1	"family with sequence similarity 86, member B1 [Source:HGNC Symbol;Acc:28268]"
ENSG00000145002	FAM86B2	"family with sequence similarity 86, member B2 [Source:HGNC Symbol;Acc:32222]"
ENSG00000158483	FAM86C	"family with sequence similarity 86, member C [Source:HGNC Symbol;Acc:25561]"
ENSG00000177757	FAM87B	"family with sequence similarity 87, member B [Source:HGNC Symbol;Acc:32236]"
ENSG00000170161	FAM88B	Putative UPF0633 protein ENSP00000303136  [Source:UniProtKB/Swiss-Prot;Acc:Q5VV11]
ENSG00000182118	FAM89A	microRNA 1182 [Source:HGNC Symbol;Acc:35263]
ENSG00000176973	FAM89B	"family with sequence similarity 89, member B [Source:HGNC Symbol;Acc:16708]"
ENSG00000137414	FAM8A1	"family with sequence similarity 8, member A1 [Source:HGNC Symbol;Acc:16372]"
ENSG00000171847	FAM90A1	"family with sequence similarity 90, member A1 [Source:HGNC Symbol;Acc:25526]"
ENSG00000176853	FAM91A1	"family with sequence similarity 91, member A1 [Source:HGNC Symbol;Acc:26306]"
ENSG00000188343	FAM92A1	"family with sequence similarity 92, member A1 [Source:HGNC Symbol;Acc:30452]"
ENSG00000119812	FAM98A	"family with sequence similarity 98, member A [Source:HGNC Symbol;Acc:24520]"
ENSG00000171262	FAM98B	"family with sequence similarity 98, member B [Source:HGNC Symbol;Acc:26773]"
ENSG00000183304	FAM9A	"family with sequence similarity 9, member A [Source:HGNC Symbol;Acc:18403]"
ENSG00000158169	FANCC	"Fanconi anemia, complementation group C [Source:HGNC Symbol;Acc:3584]"
ENSG00000144554	FANCD2	"Fanconi anemia, complementation group D2 [Source:HGNC Symbol;Acc:3585]"
ENSG00000112039	FANCE	"Fanconi anemia, complementation group E [Source:HGNC Symbol;Acc:3586]"
ENSG00000221829	FANCG	"Fanconi anemia, complementation group G [Source:HGNC Symbol;Acc:3588]"
ENSG00000140525	FANCI	"Fanconi anemia, complementation group I [Source:HGNC Symbol;Acc:25568]"
ENSG00000115392	FANCL	"Fanconi anemia, complementation group L [Source:HGNC Symbol;Acc:20748]"
ENSG00000187790	FANCM	"Fanconi anemia, complementation group M [Source:HGNC Symbol;Acc:23168]"
ENSG00000203780	FANK1	fibronectin type III and ankyrin repeat domains 1 [Source:HGNC Symbol;Acc:23527]
ENSG00000078098	FAP	"fibroblast activation protein, alpha [Source:HGNC Symbol;Acc:3590]"
ENSG00000197601	FAR1	fatty acyl CoA reductase 1 [Source:HGNC Symbol;Acc:26222]
ENSG00000152767	FARP1	"FERM, RhoGEF (ARHGEF) and pleckstrin domain protein 1 (chondrocyte-derived) [Source:HGNC Symbol;Acc:3591]"
ENSG00000006607	FARP2	"FERM, RhoGEF and pleckstrin domain protein 2 [Source:HGNC Symbol;Acc:16460]"
ENSG00000145982	FARS2	"phenylalanyl-tRNA synthetase 2, mitochondrial [Source:HGNC Symbol;Acc:21062]"
ENSG00000179115	FARSA	"phenylalanyl-tRNA synthetase, alpha subunit [Source:HGNC Symbol;Acc:3592]"
ENSG00000116120	FARSB	"phenylalanyl-tRNA synthetase, beta subunit [Source:HGNC Symbol;Acc:17800]"
ENSG00000169710	FASN	fatty acid synthase [Source:HGNC Symbol;Acc:3594]
ENSG00000118246	FASTKD2	FAST kinase domains 2 [Source:HGNC Symbol;Acc:29160]
ENSG00000215251	FASTKD5	FAST kinase domains 5 [Source:HGNC Symbol;Acc:25790]
ENSG00000083857	FAT1	FAT tumor suppressor homolog 1 (Drosophila) [Source:HGNC Symbol;Acc:3595]
ENSG00000086570	FAT2	FAT tumor suppressor homolog 2 (Drosophila) [Source:HGNC Symbol;Acc:3596]
ENSG00000196159	FAT4	FAT tumor suppressor homolog 4 (Drosophila) [Source:HGNC Symbol;Acc:23109]
ENSG00000149806	FAU	Finkel-Biskis-Reilly murine sarcoma virus (FBR-MuSV) ubiquitously expressed [Source:HGNC Symbol;Acc:3597]
ENSG00000188878	FBF1	Fas (TNFRSF6) binding factor 1 [Source:HGNC Symbol;Acc:24674]
ENSG00000165140	FBP1	"fructose-1,6-bisphosphatase 1 [Source:HGNC Symbol;Acc:3606]"
ENSG00000130957	FBP2	"fructose-1,6-bisphosphatase 2 [Source:HGNC Symbol;Acc:3607]"
ENSG00000156860	FBRS	fibrosin [Source:HGNC Symbol;Acc:20442]
ENSG00000161040	FBXL13	F-box and leucine-rich repeat protein 13 [Source:HGNC Symbol;Acc:21658]
ENSG00000171823	FBXL14	F-box and leucine-rich repeat protein 14 [Source:HGNC Symbol;Acc:28624]
ENSG00000145743	FBXL17	F-box and leucine-rich repeat protein 17 [Source:HGNC Symbol;Acc:13615]
ENSG00000108306	FBXL20	F-box and leucine-rich repeat protein 20 [Source:HGNC Symbol;Acc:24679]
ENSG00000005812	FBXL3	F-box and leucine-rich repeat protein 3 [Source:HGNC Symbol;Acc:13599]
ENSG00000112234	FBXL4	F-box and leucine-rich repeat protein 4 [Source:HGNC Symbol;Acc:13601]
ENSG00000118564	FBXL5	F-box and leucine-rich repeat protein 5 [Source:HGNC Symbol;Acc:13602]
ENSG00000214050	FBXO16	F-box protein 16 [Source:HGNC Symbol;Acc:13618]
ENSG00000134452	FBXO18	"F-box protein, helicase, 18 [Source:HGNC Symbol;Acc:13620]"
ENSG00000143756	FBXO28	F-box protein 28 [Source:HGNC Symbol;Acc:29046]
ENSG00000110429	FBXO3	F-box protein 3 [Source:HGNC Symbol;Acc:13582]
ENSG00000118496	FBXO30	F-box protein 30 [Source:HGNC Symbol;Acc:15600]
ENSG00000103264	FBXO31	F-box protein 31 [Source:HGNC Symbol;Acc:16510]
ENSG00000156804	FBXO32	F-box protein 32 [Source:HGNC Symbol;Acc:16731]
ENSG00000165355	FBXO33	F-box protein 33 [Source:HGNC Symbol;Acc:19833]
ENSG00000145868	FBXO38	F-box protein 38 [Source:HGNC Symbol;Acc:28844]
ENSG00000177294	FBXO39	F-box protein 39 [Source:HGNC Symbol;Acc:28565]
ENSG00000037637	FBXO42	F-box protein 42 [Source:HGNC Symbol;Acc:29249]
ENSG00000174013	FBXO45	F-box protein 45 [Source:HGNC Symbol;Acc:29148]
ENSG00000177051	FBXO46	F-box protein 46 [Source:HGNC Symbol;Acc:25069]
ENSG00000204923	FBXO48	F-box protein 48 [Source:HGNC Symbol;Acc:33857]
ENSG00000112029	FBXO5	F-box protein 5 [Source:HGNC Symbol;Acc:13584]
ENSG00000100225	FBXO7	F-box protein 7 [Source:HGNC Symbol;Acc:13586]
ENSG00000164117	FBXO8	F-box protein 8 [Source:HGNC Symbol;Acc:13587]
ENSG00000112146	FBXO9	F-box protein 9 [Source:HGNC Symbol;Acc:13588]
ENSG00000171931	FBXW10	F-box and WD repeat domain containing 10 [Source:HGNC Symbol;Acc:1211]
ENSG00000072803	FBXW11	F-box and WD repeat domain containing 11 [Source:HGNC Symbol;Acc:13607]
ENSG00000119402	FBXW2	F-box and WD repeat domain containing 2 [Source:HGNC Symbol;Acc:13608]
ENSG00000109670	FBXW7	F-box and WD repeat domain containing 7 [Source:HGNC Symbol;Acc:16712]
ENSG00000162897	FCAMR	"Fc receptor, IgA, IgM, high affinity [Source:HGNC Symbol;Acc:24692]"
ENSG00000186431	FCAR	"Fc fragment of IgA, receptor for [Source:HGNC Symbol;Acc:3608]"
ENSG00000158869	FCER1G	"Fc fragment of IgE, high affinity I, receptor for; gamma polypeptide [Source:HGNC Symbol;Acc:3611]"
ENSG00000119616	FCF1	FCF1 small subunit (SSU) processome component homolog (S. cerevisiae) [Source:HGNC Symbol;Acc:20220]
ENSG00000198019	FCGR1B	"Fc fragment of IgG, high affinity Ib, receptor (CD64) [Source:HGNC Symbol;Acc:3614]"
ENSG00000143226	FCGR2A	"Fc fragment of IgG, low affinity IIa, receptor (CD32) [Source:HGNC Symbol;Acc:3616]"
ENSG00000203747	FCGR3A	"Fc fragment of IgG, low affinity IIIa, receptor (CD16a) [Source:HGNC Symbol;Acc:3619]"
ENSG00000162747	FCGR3B	"Fc fragment of IgG, low affinity IIIb, receptor (CD16b) [Source:HGNC Symbol;Acc:3620]"
ENSG00000157107	FCHO2	FCH domain only 2 [Source:HGNC Symbol;Acc:25180]
ENSG00000137478	FCHSD2	FCH and double SH3 domains 2 [Source:HGNC Symbol;Acc:29114]
ENSG00000132704	FCRL2	Fc receptor-like 2 [Source:HGNC Symbol;Acc:14875]
ENSG00000160856	FCRL3	Fc receptor-like 3 [Source:HGNC Symbol;Acc:18506]
ENSG00000163518	FCRL4	Fc receptor-like 4 [Source:HGNC Symbol;Acc:18507]
ENSG00000181036	FCRL6	Fc receptor-like 6 [Source:HGNC Symbol;Acc:31910]
ENSG00000162746	FCRLB	Fc receptor-like B [Source:HGNC Symbol;Acc:26431]
ENSG00000079459	FDFT1	farnesyl-diphosphate farnesyltransferase 1 [Source:HGNC Symbol;Acc:3629]
ENSG00000137714	FDX1	ferredoxin 1 [Source:HGNC Symbol;Acc:3638]
ENSG00000161513	FDXR	ferredoxin reductase [Source:HGNC Symbol;Acc:3642]
ENSG00000169018	FEM1B	fem-1 homolog b (C. elegans) [Source:HGNC Symbol;Acc:3649]
ENSG00000145780	FEM1C	fem-1 homolog c (C. elegans) [Source:HGNC Symbol;Acc:16933]
ENSG00000168496	FEN1	flap structure-specific endonuclease 1 [Source:HGNC Symbol;Acc:3650]
ENSG00000151422	FER	fer (fps/fes related) tyrosine kinase [Source:HGNC Symbol;Acc:3655]
ENSG00000088340	FER1L4	fer-1-like 4 (C. elegans) [Source:HGNC Symbol;Acc:15801]
ENSG00000163497	FEV	FEV (ETS oncogene family) [Source:HGNC Symbol;Acc:18562]
ENSG00000171055	FEZ2	fasciculation and elongation protein zeta 2 (zygin II) [Source:HGNC Symbol;Acc:3660]
ENSG00000171564	FGB	fibrinogen beta chain [Source:HGNC Symbol;Acc:3662]
ENSG00000102302	FGD1	"FYVE, RhoGEF and PH domain containing 1 [Source:HGNC Symbol;Acc:3663]"
ENSG00000139132	FGD4	"FYVE, RhoGEF and PH domain containing 4 [Source:HGNC Symbol;Acc:19125]"
ENSG00000180263	FGD6	"FYVE, RhoGEF and PH domain containing 6 [Source:HGNC Symbol;Acc:21740]"
ENSG00000070193	FGF10	fibroblast growth factor 10 [Source:HGNC Symbol;Acc:3666]
ENSG00000156427	FGF18	fibroblast growth factor 18 [Source:HGNC Symbol;Acc:3674]
ENSG00000138675	FGF5	fibroblast growth factor 5 [Source:HGNC Symbol;Acc:3683]
ENSG00000111241	FGF6	fibroblast growth factor 6 [Source:HGNC Symbol;Acc:3684]
ENSG00000140285	FGF7	fibroblast growth factor 7 (keratinocyte growth factor) [Source:HGNC Symbol;Acc:3685]
ENSG00000102678	FGF9	fibroblast growth factor 9 (glia-activating factor) [Source:HGNC Symbol;Acc:3687]
ENSG00000137440	FGFBP1	fibroblast growth factor binding protein 1 [Source:HGNC Symbol;Acc:19695]
ENSG00000137441	FGFBP2	fibroblast growth factor binding protein 2 [Source:HGNC Symbol;Acc:29451]
ENSG00000077782	FGFR1	fibroblast growth factor receptor 1 [Source:HGNC Symbol;Acc:3688]
ENSG00000111790	FGFR1OP2	FGFR1 oncogene partner 2 [Source:HGNC Symbol;Acc:23098]
ENSG00000066468	FGFR2	fibroblast growth factor receptor 2 [Source:HGNC Symbol;Acc:3689]
ENSG00000172456	FGGY	FGGY carbohydrate kinase domain containing [Source:HGNC Symbol;Acc:25610]
ENSG00000104760	FGL1	fibrinogen-like 1 [Source:HGNC Symbol;Acc:3695]
ENSG00000127951	FGL2	fibrinogen-like 2 [Source:HGNC Symbol;Acc:3696]
ENSG00000189283	FHIT	fragile histidine triad gene [Source:HGNC Symbol;Acc:3701]
ENSG00000022267	FHL1	four and a half LIM domains 1 [Source:HGNC Symbol;Acc:3702]
ENSG00000112214	FHL5	four and a half LIM domains 5 [Source:HGNC Symbol;Acc:17371]
ENSG00000135723	FHOD1	formin homology 2 domain containing 1 [Source:HGNC Symbol;Acc:17905]
ENSG00000176971	FIBIN	fin bud initiation factor homolog (zebrafish) [Source:HGNC Symbol;Acc:33747]
ENSG00000172500	FIBP	fibroblast growth factor (acidic) intracellular binding protein [Source:HGNC Symbol;Acc:3705]
ENSG00000112367	FIG4	"FIG4 homolog, SAC1 lipid phosphatase domain containing (S. cerevisiae) [Source:HGNC Symbol;Acc:16873]"
ENSG00000182263	FIGN	fidgetin [Source:HGNC Symbol;Acc:13285]
ENSG00000205432	FIGNL2	fidgetin-like 2 [Source:HGNC Symbol;Acc:13287]
ENSG00000118407	FILIP1	filamin A interacting protein 1 [Source:HGNC Symbol;Acc:21015]
ENSG00000145216	FIP1L1	FIP1 like 1 (S. cerevisiae) [Source:HGNC Symbol;Acc:19124]
ENSG00000214253	FIS1	fission 1 (mitochondrial outer membrane) homolog (S. cerevisiae) [Source:HGNC Symbol;Acc:21689]
ENSG00000197296	FITM2	fat storage-inducing transmembrane protein 2 [Source:HGNC Symbol;Acc:16135]
ENSG00000179431	FJX1	four jointed box 1 (Drosophila) [Source:HGNC Symbol;Acc:17166]
ENSG00000106080	FKBP14	"FK506 binding protein 14, 22 kDa [Source:HGNC Symbol;Acc:18625]"
ENSG00000119321	FKBP15	"FK506 binding protein 15, 133kDa [Source:HGNC Symbol;Acc:23397]"
ENSG00000088832	FKBP1A	"FK506 binding protein 1A, 12kDa [Source:HGNC Symbol;Acc:3711]"
ENSG00000119782	FKBP1B	"FK506 binding protein 1B, 12.6 kDa [Source:HGNC Symbol;Acc:3712]"
ENSG00000173486	FKBP2	"FK506 binding protein 2, 13kDa [Source:HGNC Symbol;Acc:3718]"
ENSG00000100442	FKBP3	"FK506 binding protein 3, 25kDa [Source:HGNC Symbol;Acc:3719]"
ENSG00000096060	FKBP5	FK506 binding protein 5 [Source:HGNC Symbol;Acc:3721]
ENSG00000079150	FKBP7	FK506 binding protein 7 [Source:HGNC Symbol;Acc:3723]
ENSG00000204315	FKBPL	FK506-binding protein-like (WAF-1/CIP1 stabilizing protein 39)(WISp39) [Source:UniProtKB/Swiss-Prot;Acc:Q9UIM3]
ENSG00000181027	FKRP	fukutin related protein [Source:HGNC Symbol;Acc:17997]
ENSG00000106692	FKTN	fukutin [Source:HGNC Symbol;Acc:3622]
ENSG00000160688	FLAD1	FAD1 flavin adenine dinucleotide synthetase homolog (S. cerevisiae) [Source:HGNC Symbol;Acc:24671]
ENSG00000154803	FLCN	folliculin [Source:HGNC Symbol;Acc:27310]
ENSG00000143520	FLG2	filaggrin family member 2 [Source:HGNC Symbol;Acc:33276]
ENSG00000151702	FLI1	Friend leukemia virus integration 1 [Source:HGNC Symbol;Acc:3749]
ENSG00000185070	FLRT2	fibronectin leucine rich transmembrane protein 2 [Source:HGNC Symbol;Acc:3761]
ENSG00000102755	FLT1	fms-related tyrosine kinase 1 (vascular endothelial growth factor/vascular permeability factor receptor) [Source:HGNC Symbol;Acc:3763]
ENSG00000162769	FLVCR1	feline leukemia virus subgroup C cellular receptor 1 [Source:HGNC Symbol;Acc:24682]
ENSG00000186031	FMN1	formin 1 [Source:HGNC Symbol;Acc:3768]
ENSG00000155816	FMN2	formin 2 [Source:HGNC Symbol;Acc:14074]
ENSG00000157827	FMNL2	formin-like 2 [Source:HGNC Symbol;Acc:18267]
ENSG00000161791	FMNL3	formin-like 3 [Source:HGNC Symbol;Acc:23698]
ENSG00000094963	FMO2	flavin containing monooxygenase 2 (non-functional) [Source:HGNC Symbol;Acc:3770]
ENSG00000131781	FMO5	flavin containing monooxygenase 5 [Source:HGNC Symbol;Acc:3773]
ENSG00000102081	FMR1	fragile X mental retardation 1 [Source:HGNC Symbol;Acc:3775]
ENSG00000176988	FMR1NB	fragile X mental retardation 1 neighbor [Source:HGNC Symbol;Acc:26372]
ENSG00000115414	FN1	fibronectin 1 [Source:HGNC Symbol;Acc:3778]
ENSG00000187239	FNBP1	formin binding protein 1 [Source:HGNC Symbol;Acc:17069]
ENSG00000137942	FNBP1L	formin binding protein 1-like [Source:HGNC Symbol;Acc:20851]
ENSG00000164694	FNDC1	fibronectin type III domain containing 1 [Source:HGNC Symbol;Acc:21184]
ENSG00000102531	FNDC3A	fibronectin type III domain containing 3A [Source:HGNC Symbol;Acc:20296]
ENSG00000075420	FNDC3B	fibronectin type III domain containing 3B [Source:HGNC Symbol;Acc:24670]
ENSG00000143107	FNDC7	fibronectin type III domain containing 7 [Source:HGNC Symbol;Acc:26668]
ENSG00000052795	FNIP2	folliculin interacting protein 2 [Source:HGNC Symbol;Acc:29280]
ENSG00000168522	FNTA	"farnesyltransferase, CAAX box, alpha [Source:HGNC Symbol;Acc:3782]"
ENSG00000125954	FNTB	"farnesyltransferase, CAAX box, beta [Source:HGNC Symbol;Acc:3785]"
ENSG00000170345	FOS	FBJ murine osteosarcoma viral oncogene homolog [Source:HGNC Symbol;Acc:3796]
ENSG00000125740	FOSB	FBJ murine osteosarcoma viral oncogene homolog B [Source:HGNC Symbol;Acc:3797]
ENSG00000125798	FOXA2	forkhead box A2 [Source:HGNC Symbol;Acc:5022]
ENSG00000171956	FOXB1	forkhead box B1 [Source:HGNC Symbol;Acc:3799]
ENSG00000054598	FOXC1	forkhead box C1 [Source:HGNC Symbol;Acc:3800]
ENSG00000178919	FOXE1	forkhead box E1 (thyroid transcription factor 2) [Source:HGNC Symbol;Acc:3806]
ENSG00000103241	FOXF1	forkhead box F1 [Source:HGNC Symbol;Acc:3809]
ENSG00000137273	FOXF2	forkhead box F2 [Source:HGNC Symbol;Acc:3810]
ENSG00000176165	FOXG1B	forkhead box G1 [Source:HGNC Symbol;Acc:3811]
ENSG00000186766	FOXI2	forkhead box I2 [Source:HGNC Symbol;Acc:32448]
ENSG00000214336	FOXI3	forkhead box I3 [Source:HGNC Symbol;Acc:35123]
ENSG00000065970	FOXJ2	forkhead box J2 [Source:HGNC Symbol;Acc:24818]
ENSG00000198815	FOXJ3	forkhead box J3 [Source:HGNC Symbol;Acc:29178]
ENSG00000141568	FOXK2	forkhead box K2 [Source:HGNC Symbol;Acc:6036]
ENSG00000111206	FOXM1	forkhead box M1 [Source:HGNC Symbol;Acc:3818]
ENSG00000170802	FOXN2	forkhead box N2 [Source:HGNC Symbol;Acc:5281]
ENSG00000053254	FOXN3	forkhead box N3 [Source:HGNC Symbol;Acc:1928]
ENSG00000139445	FOXN4	forkhead box N4 [Source:HGNC Symbol;Acc:21399]
ENSG00000118689	FOXO3	forkhead box O3 [Source:HGNC Symbol;Acc:3821]
ENSG00000213688	FOXO3B	forkhead box O3B pseudogene [Source:HGNC Symbol;Acc:3822]
ENSG00000114861	FOXP1	forkhead box P1 [Source:HGNC Symbol;Acc:3823]
ENSG00000128573	FOXP2	forkhead box P2 [Source:HGNC Symbol;Acc:13875]
ENSG00000049768	FOXP3	forkhead box P3 [Source:HGNC Symbol;Acc:6106]
ENSG00000137166	FOXP4	forkhead box P4 [Source:HGNC Symbol;Acc:20842]
ENSG00000164379	FOXQ1	forkhead box Q1 [Source:HGNC Symbol;Acc:20951]
ENSG00000176302	FOXR1	forkhead box R1 [Source:HGNC Symbol;Acc:29980]
ENSG00000110074	FOXRED1	FAD-dependent oxidoreductase domain containing 1 [Source:HGNC Symbol;Acc:26927]
ENSG00000100350	FOXRED2	FAD-dependent oxidoreductase domain containing 2 [Source:HGNC Symbol;Acc:26264]
ENSG00000136877	FPGS	folylpolyglutamate synthase [Source:HGNC Symbol;Acc:3824]
ENSG00000187474	FPR3	formyl peptide receptor 3 [Source:HGNC Symbol;Acc:3828]
ENSG00000138759	FRAS1	Fraser syndrome 1 [Source:HGNC Symbol;Acc:19185]
ENSG00000181274	FRAT2	frequently rearranged in advanced T-cell lymphomas 2 [Source:HGNC Symbol;Acc:16048]
ENSG00000183090	FREM3	FRAS1 related extracellular matrix 3 [Source:HGNC Symbol;Acc:25172]
ENSG00000107130	FREQ	frequenin homolog (Drosophila) [Source:HGNC Symbol;Acc:3953]
ENSG00000114541	FRMD4B	FERM domain containing 4B [Source:HGNC Symbol;Acc:24886]
ENSG00000171877	FRMD5	FERM domain containing 5 [Source:HGNC Symbol;Acc:28214]
ENSG00000197704	FRMPD2L1	FERM and PDZ domain containing 2 like 1 [Source:HGNC Symbol;Acc:16843]
ENSG00000150175	FRMPD2L2	FERM and PDZ domain containing 2 like 2 [Source:HGNC Symbol;Acc:23453]
ENSG00000169933	FRMPD4	FERM and PDZ domain containing 4 [Source:HGNC Symbol;Acc:29007]
ENSG00000137218	FRS3	fibroblast growth factor receptor substrate 3 [Source:HGNC Symbol;Acc:16970]
ENSG00000106701	FSD1L	fibronectin type III and SPRY domain containing 1-like [Source:HGNC Symbol;Acc:13753]
ENSG00000186628	FSD2	small Cajal body-specific RNA 15 [Source:HGNC Symbol;Acc:32572]
ENSG00000150667	FSIP1	fibrous sheath interacting protein 1 [Source:HGNC Symbol;Acc:21674]
ENSG00000188738	FSIP2	fibrous sheath interacting protein 2 [Source:HGNC Symbol;Acc:21675]
ENSG00000163430	FSTL1	microRNA 198 [Source:HGNC Symbol;Acc:31570]
ENSG00000053108	FSTL4	follistatin-like 4 [Source:HGNC Symbol;Acc:21389]
ENSG00000168843	FSTL5	follistatin-like 5 [Source:HGNC Symbol;Acc:21386]
ENSG00000167996	FTH1	"ferritin, heavy polypeptide 1 [Source:HGNC Symbol;Acc:3976]"
ENSG00000132446	FTHL17	"ferritin, heavy polypeptide-like 17 [Source:HGNC Symbol;Acc:3987]"
ENSG00000087086	FTL	"ferritin, light polypeptide [Source:HGNC Symbol;Acc:3999]"
ENSG00000068438	FTSJ1	FtsJ homolog 1 (E. coli) [Source:HGNC Symbol;Acc:13254]
ENSG00000108592	FTSJ3	FtsJ homolog 3 (E. coli) [Source:HGNC Symbol;Acc:17136]
ENSG00000137200	FTSJD2	FtsJ methyltransferase domain containing 2 [Source:HGNC Symbol;Acc:21077]
ENSG00000162613	FUBP1	far upstream element (FUSE) binding protein 1 [Source:HGNC Symbol;Acc:4004]
ENSG00000107164	FUBP3	far upstream element (FUSE) binding protein 3 [Source:HGNC Symbol;Acc:4005]
ENSG00000157353	FUK	fucokinase [Source:HGNC Symbol;Acc:29500]
ENSG00000069509	FUNDC1	FUN14 domain containing 1 [Source:HGNC Symbol;Acc:28746]
ENSG00000140564	FURIN	furin (paired basic amino acid cleaving enzyme) [Source:HGNC Symbol;Acc:8568]
ENSG00000172728	FUT10	"fucosyltransferase 10 (alpha (1,3) fucosyltransferase) [Source:HGNC Symbol;Acc:19234]"
ENSG00000196968	FUT11	"fucosyltransferase 11 (alpha (1,3) fucosyltransferase) [Source:HGNC Symbol;Acc:19233]"
ENSG00000196371	FUT4	"fucosyltransferase 4 (alpha (1,3) fucosyltransferase, myeloid-specific) [Source:HGNC Symbol;Acc:4015]"
ENSG00000130383	FUT5	"fucosyltransferase 5 (alpha (1,3) fucosyltransferase) [Source:HGNC Symbol;Acc:4016]"
ENSG00000172461	FUT9	"fucosyltransferase 9 (alpha (1,3) fucosyltransferase) [Source:HGNC Symbol;Acc:4020]"
ENSG00000010361	FUZ	fuzzy homolog (Drosophila) [Source:HGNC Symbol;Acc:26219]
ENSG00000132286	FXC1	fracture callus 1 homolog (rat) [Source:HGNC Symbol;Acc:4022]
ENSG00000114416	FXR1	"fragile X mental retardation, autosomal homolog 1 [Source:HGNC Symbol;Acc:4023]"
ENSG00000129245	FXR2	"fragile X mental retardation, autosomal homolog 2 [Source:HGNC Symbol;Acc:4024]"
ENSG00000089356	FXYD3	FXYD domain containing ion transport regulator 3 [Source:HGNC Symbol;Acc:4027]
ENSG00000089327	FXYD5	FXYD domain containing ion transport regulator 5 [Source:HGNC Symbol;Acc:4029]
ENSG00000137726	FXYD6	FXYD domain containing ion transport regulator 6 [Source:HGNC Symbol;Acc:4030]
ENSG00000082074	FYB	FYN binding protein (FYB-120/130) [Source:HGNC Symbol;Acc:4036]
ENSG00000163820	FYCO1	FYVE and coiled-coil domain containing 1 [Source:HGNC Symbol;Acc:14673]
ENSG00000010810	FYN	"FYN oncogene related to SRC, FGR, YES [Source:HGNC Symbol;Acc:4037]"
ENSG00000157240	FZD1	frizzled homolog 1 (Drosophila) [Source:HGNC Symbol;Acc:4038]
ENSG00000104290	FZD3	frizzled homolog 3 (Drosophila) [Source:HGNC Symbol;Acc:4041]
ENSG00000163251	FZD5	frizzled homolog 5 (Drosophila) [Source:HGNC Symbol;Acc:4043]
ENSG00000155760	FZD7	frizzled homolog 7 (Drosophila) [Source:HGNC Symbol;Acc:4045]
ENSG00000123689	G0S2	G0/G1switch 2 [Source:HGNC Symbol;Acc:30229]
ENSG00000092140	G2E3	G2/M-phase specific E3 ubiquitin ligase [Source:HGNC Symbol;Acc:20338]
ENSG00000145907	G3BP1	GTPase activating protein (SH3 domain) binding protein 1 [Source:HGNC Symbol;Acc:30292]
ENSG00000138757	G3BP2	GTPase activating protein (SH3 domain) binding protein 2 [Source:HGNC Symbol;Acc:30291]
ENSG00000152254	G6PC2	"glucose-6-phosphatase, catalytic, 2 [Source:HGNC Symbol;Acc:28906]"
ENSG00000141349	G6PC3	"glucose 6 phosphatase, catalytic, 3 [Source:HGNC Symbol;Acc:24861]"
ENSG00000160211	G6PD	glucose-6-phosphate dehydrogenase [Source:HGNC Symbol;Acc:4057]
ENSG00000033327	GAB2	GRB2-associated binding protein 2 [Source:HGNC Symbol;Acc:14458]
ENSG00000215568	GAB4	"GRB2-associated binding protein family, member 4 [Source:HGNC Symbol;Acc:18325]"
ENSG00000170296	GABARAP	GABA(A) receptor-associated protein [Source:HGNC Symbol;Acc:4067]
ENSG00000034713	GABARAPL2	GABA(A) receptor-associated protein-like 2 [Source:HGNC Symbol;Acc:13291]
ENSG00000204681	GABBR1	Gamma-aminobutyric acid type B receptor subunit 1 Precursor (GABA-B receptor 1)(GABA-B-R1)(Gb1) [Source:UniProtKB/Swiss-Prot;Acc:Q9UBS5]
ENSG00000154727	GABPA	"GA binding protein transcription factor, alpha subunit 60kDa [Source:HGNC Symbol;Acc:4071]"
ENSG00000104064	GABPB1	"GA binding protein transcription factor, beta subunit 1 [Source:HGNC Symbol;Acc:4074]"
ENSG00000022355	GABRA1	"gamma-aminobutyric acid (GABA) A receptor, alpha 1 [Source:HGNC Symbol;Acc:4075]"
ENSG00000151834	GABRA2	"gamma-aminobutyric acid (GABA) A receptor, alpha 2 [Source:HGNC Symbol;Acc:4076]"
ENSG00000011677	GABRA3	"gamma-aminobutyric acid (GABA) A receptor, alpha 3 [Source:HGNC Symbol;Acc:4077]"
ENSG00000145863	GABRA6	"gamma-aminobutyric acid (GABA) A receptor, alpha 6 [Source:HGNC Symbol;Acc:4080]"
ENSG00000145864	GABRB2	"gamma-aminobutyric acid (GABA) A receptor, beta 2 [Source:HGNC Symbol;Acc:4082]"
ENSG00000102287	GABRE	microRNA 224 [Source:HGNC Symbol;Acc:31604]
ENSG00000163285	GABRG1	"gamma-aminobutyric acid (GABA) A receptor, gamma 1 [Source:HGNC Symbol;Acc:4086]"
ENSG00000111886	GABRR2	"gamma-aminobutyric acid (GABA) receptor, rho 2 [Source:HGNC Symbol;Acc:4091]"
ENSG00000178950	GAK	cyclin G associated kinase [Source:HGNC Symbol;Acc:4113]
ENSG00000128242	GAL3ST1	galactose-3-O-sulfotransferase 1 [Source:HGNC Symbol;Acc:24240]
ENSG00000175229	GAL3ST3	galactose-3-O-sulfotransferase 3 [Source:HGNC Symbol;Acc:24144]
ENSG00000156958	GALK2	galactokinase 2 [Source:HGNC Symbol;Acc:4119]
ENSG00000143891	GALM	galactose mutarotase (aldose 1-epimerase) [Source:HGNC Symbol;Acc:24063]
ENSG00000141429	GALNT1	UDP-N-acetyl-alpha-D-galactosamine:polypeptide N-acetylgalactosaminyltransferase 1 (GalNAc-T1) [Source:HGNC Symbol;Acc:4123]
ENSG00000164574	GALNT10	UDP-N-acetyl-alpha-D-galactosamine:polypeptide N-acetylgalactosaminyltransferase 10 (GalNAc-T10) [Source:HGNC Symbol;Acc:19873]
ENSG00000144278	GALNT13	UDP-N-acetyl-alpha-D-galactosamine:polypeptide N-acetylgalactosaminyltransferase 13 (GalNAc-T13) [Source:HGNC Symbol;Acc:23242]
ENSG00000158089	GALNT14	UDP-N-acetyl-alpha-D-galactosamine:polypeptide N-acetylgalactosaminyltransferase 14 (GalNAc-T14) [Source:HGNC Symbol;Acc:22946]
ENSG00000143641	GALNT2	UDP-N-acetyl-alpha-D-galactosamine:polypeptide N-acetylgalactosaminyltransferase 2 (GalNAc-T2) [Source:HGNC Symbol;Acc:4124]
ENSG00000115339	GALNT3	UDP-N-acetyl-alpha-D-galactosamine:polypeptide N-acetylgalactosaminyltransferase 3 (GalNAc-T3) [Source:HGNC Symbol;Acc:4125]
ENSG00000136542	GALNT5	UDP-N-acetyl-alpha-D-galactosamine:polypeptide N-acetylgalactosaminyltransferase 5 (GalNAc-T5) [Source:HGNC Symbol;Acc:4127]
ENSG00000139629	GALNT6	UDP-N-acetyl-alpha-D-galactosamine:polypeptide N-acetylgalactosaminyltransferase 6 (GalNAc-T6) [Source:HGNC Symbol;Acc:4128]
ENSG00000109586	GALNT7	UDP-N-acetyl-alpha-D-galactosamine:polypeptide N-acetylgalactosaminyltransferase 7 (GalNAc-T7) [Source:HGNC Symbol;Acc:4129]
ENSG00000110328	GALNTL4	UDP-N-acetyl-alpha-D-galactosamine:polypeptide N-acetylgalactosaminyltransferase-like 4 [Source:HGNC Symbol;Acc:30488]
ENSG00000106648	GALNTL5	UDP-N-acetyl-alpha-D-galactosamine:polypeptide N-acetylgalactosaminyltransferase-like 5 [Source:HGNC Symbol;Acc:21725]
ENSG00000166573	GALR1	galanin receptor 1 [Source:HGNC Symbol;Acc:4132]
ENSG00000213930	GALT	galactose-1-phosphate uridylyltransferase [Source:HGNC Symbol;Acc:4135]
ENSG00000127688	GAN	gigaxonin [Source:HGNC Symbol;Acc:4137]
ENSG00000214013	GANC	"glucosidase, alpha; neutral C [Source:HGNC Symbol;Acc:4139]"
ENSG00000172020	GAP43	growth associated protein 43 [Source:HGNC Symbol;Acc:4140]
ENSG00000175857	GAPT	"GRB2-binding adaptor protein, transmembrane [Source:HGNC Symbol;Acc:26588]"
ENSG00000165219	GAPVD1	GTPase activating protein and VPS9 domains 1 [Source:HGNC Symbol;Acc:23375]
ENSG00000109534	GAR1	GAR1 ribonucleoprotein homolog (yeast) [Source:HGNC Symbol;Acc:14264]
ENSG00000136895	GARNL3	GTPase activating Rap/RanGAP domain-like 3 [Source:HGNC Symbol;Acc:25425]
ENSG00000106105	GARS	glycyl-tRNA synthetase [Source:HGNC Symbol;Acc:4162]
ENSG00000159131	GART	"phosphoribosylglycinamide formyltransferase, phosphoribosylglycinamide synthetase, phosphoribosylaminoimidazole synthetase [Source:HGNC Symbol;Acc:4163]"
ENSG00000180447	GAS1	growth arrest-specific 1 [Source:HGNC Symbol;Acc:4165]
ENSG00000139354	GAS2L3	growth arrest-specific 2 like 3 [Source:HGNC Symbol;Acc:27475]
ENSG00000183087	GAS6	growth arrest-specific 6 [Source:HGNC Symbol;Acc:4168]
ENSG00000007237	GAS7	growth arrest-specific 7 [Source:HGNC Symbol;Acc:4169]
ENSG00000102145	GATA1	GATA binding protein 1 (globin transcription factor 1) [Source:HGNC Symbol;Acc:4170]
ENSG00000179348	GATA2	GATA binding protein 2 [Source:HGNC Symbol;Acc:4171]
ENSG00000107485	GATA3	GATA binding protein 3 [Source:HGNC Symbol;Acc:4172]
ENSG00000141448	GATA6	GATA binding protein 6 [Source:HGNC Symbol;Acc:4174]
ENSG00000143614	GATAD2B	GATA zinc finger domain containing 2B [Source:HGNC Symbol;Acc:30778]
ENSG00000160844	GATS	"GATS, stromal antigen 3 opposite strand [Source:HGNC Symbol;Acc:29954]"
ENSG00000198750	GATSL1	GATS protein-like 1 [Source:HGNC Symbol;Acc:37072]
ENSG00000177628	GBA	"glucosidase, beta; acid (includes glucosylceramidase) [Source:HGNC Symbol;Acc:4177]"
ENSG00000070610	GBA2	"glucosidase, beta (bile acid) 2 [Source:HGNC Symbol;Acc:18986]"
ENSG00000160766	GBAP	"glucosidase, beta; acid, pseudogene [Source:HGNC Symbol;Acc:4178]"
ENSG00000114480	GBE1	"glucan (1,4-alpha-), branching enzyme 1 [Source:HGNC Symbol;Acc:4180]"
ENSG00000107862	GBF1	golgi-specific brefeldin A resistant guanine nucleotide exchange factor 1 [Source:HGNC Symbol;Acc:4181]
ENSG00000117228	GBP1	"guanylate binding protein 1, interferon-inducible, 67kDa [Source:HGNC Symbol;Acc:4182]"
ENSG00000162654	GBP4	guanylate binding protein 4 [Source:HGNC Symbol;Acc:20480]
ENSG00000154451	GBP5	guanylate binding protein 5 [Source:HGNC Symbol;Acc:19895]
ENSG00000183347	GBP6	"guanylate binding protein family, member 6 [Source:HGNC Symbol;Acc:25395]"
ENSG00000145321	GC	group-specific component (vitamin D binding protein) [Source:HGNC Symbol;Acc:4187]
ENSG00000115271	GCA	"grancalcin, EF-hand calcium binding protein [Source:HGNC Symbol;Acc:15990]"
ENSG00000179562	GCC1	GRIP and coiled-coil domain containing 1 [Source:HGNC Symbol;Acc:19095]
ENSG00000135968	GCC2	GRIP and coiled-coil domain containing 2 [Source:HGNC Symbol;Acc:23218]
ENSG00000174500	GCET2	germinal center expressed transcript 2 [Source:HGNC Symbol;Acc:20253]
ENSG00000001084	GCLC	"glutamate-cysteine ligase, catalytic subunit [Source:HGNC Symbol;Acc:4311]"
ENSG00000023909	GCLM	"glutamate-cysteine ligase, modifier subunit [Source:HGNC Symbol;Acc:4312]"
ENSG00000137270	GCM1	glial cells missing homolog 1 (Drosophila) [Source:HGNC Symbol;Acc:4197]
ENSG00000089154	GCN1L1	GCN1 general control of amino-acid synthesis 1-like 1 (yeast) [Source:HGNC Symbol;Acc:4199]
ENSG00000196505	GDAP2	ganglioside induced differentiation associated protein 2 [Source:HGNC Symbol;Acc:18010]
ENSG00000006007	GDE1	glycerophosphodiester phosphodiesterase 1 [Source:HGNC Symbol;Acc:29644]
ENSG00000135414	GDF11	growth differentiation factor 11 [Source:HGNC Symbol;Acc:4216]
ENSG00000128802	GDF2	growth differentiation factor 2 [Source:HGNC Symbol;Acc:4217]
ENSG00000204183	GDF5OS	growth differentiation factor 5 opposite strand [Source:HGNC Symbol;Acc:33435]
ENSG00000057608	GDI2	GDP dissociation inhibitor 2 [Source:HGNC Symbol;Acc:4227]
ENSG00000153982	GDPD1	glycerophosphodiester phosphodiesterase domain containing 1 [Source:HGNC Symbol;Acc:20883]
ENSG00000130055	GDPD2	glycerophosphodiester phosphodiesterase domain containing 2 [Source:HGNC Symbol;Acc:25974]
ENSG00000178795	GDPD4	glycerophosphodiester phosphodiesterase domain containing 4 [Source:HGNC Symbol;Acc:24849]
ENSG00000164949	GEM	GTP binding protein overexpressed in skeletal muscle [Source:HGNC Symbol;Acc:4234]
ENSG00000179409	GEMIN4	gem (nuclear organelle) associated protein 4 [Source:HGNC Symbol;Acc:15717]
ENSG00000082516	GEMIN5	gem (nuclear organelle) associated protein 5 [Source:HGNC Symbol;Acc:20043]
ENSG00000152147	GEMIN6	gem (nuclear organelle) associated protein 6 [Source:HGNC Symbol;Acc:20044]
ENSG00000046647	GEMIN8	gem (nuclear organelle) associated protein 8 [Source:HGNC Symbol;Acc:26044]
ENSG00000178295	GEN1	"Gen homolog 1, endonuclease (Drosophila) [Source:HGNC Symbol;Acc:26881]"
ENSG00000145990	GFOD1	glucose-fructose oxidoreductase domain containing 1 [Source:HGNC Symbol;Acc:21096]
ENSG00000141098	GFOD2	glucose-fructose oxidoreductase domain containing 2 [Source:HGNC Symbol;Acc:28159]
ENSG00000198380	GFPT1	glutamine-fructose-6-phosphate transaminase 1 [Source:HGNC Symbol;Acc:4241]
ENSG00000151892	GFRA1	GDNF family receptor alpha 1 [Source:HGNC Symbol;Acc:4243]
ENSG00000100083	GGA1	"golgi associated, gamma adaptin ear containing, ARF binding protein 1 [Source:HGNC Symbol;Acc:17842]"
ENSG00000103365	GGA2	"golgi associated, gamma adaptin ear containing, ARF binding protein 2 [Source:HGNC Symbol;Acc:16064]"
ENSG00000125447	GGA3	"golgi associated, gamma adaptin ear containing, ARF binding protein 3 [Source:HGNC Symbol;Acc:17079]"
ENSG00000006625	GGCT	gamma-glutamyl cyclotransferase [Source:HGNC Symbol;Acc:21705]
ENSG00000115486	GGCX	gamma-glutamyl carboxylase [Source:HGNC Symbol;Acc:4247]
ENSG00000137563	GGH	"gamma-glutamyl hydrolase (conjugase, folylpolygammaglutamyl hydrolase) [Source:HGNC Symbol;Acc:4248]"
ENSG00000152904	GGPS1	geranylgeranyl diphosphate synthase 1 [Source:HGNC Symbol;Acc:4249]
ENSG00000133475	GGT2	gamma-glutamyltransferase 8 pseudogene [Source:HGNC Symbol;Acc:33438]
ENSG00000131067	GGT7	gamma-glutamyltransferase 7 [Source:HGNC Symbol;Acc:4259]
ENSG00000165678	GHITM	growth hormone inducible transmembrane protein [Source:HGNC Symbol;Acc:17281]
ENSG00000112964	GHR	growth hormone receptor [Source:HGNC Symbol;Acc:4263]
ENSG00000134812	GIF	gastric intrinsic factor (vitamin B synthesis) [Source:HGNC Symbol;Acc:4268]
ENSG00000146830	GIGYF1	GRB10 interacting GYF protein 1 [Source:HGNC Symbol;Acc:9126]
ENSG00000204120	GIGYF2	GRB10 interacting GYF protein 2 [Source:HGNC Symbol;Acc:11960]
ENSG00000106560	GIMAP2	"GTPase, IMAP family member 2 [Source:HGNC Symbol;Acc:21789]"
ENSG00000133574	GIMAP4	"GTPase, IMAP family member 4 [Source:HGNC Symbol;Acc:21872]"
ENSG00000196329	GIMAP5	"GTPase, IMAP family member 5 [Source:HGNC Symbol;Acc:18005]"
ENSG00000179144	GIMAP7	"GTPase, IMAP family member 7 [Source:HGNC Symbol;Acc:22404]"
ENSG00000145723	GIN1	gypsy retrotransposon integrase 1 [Source:HGNC Symbol;Acc:25959]
ENSG00000101003	GINS1	GINS complex subunit 1 (Psf1 homolog) [Source:HGNC Symbol;Acc:28980]
ENSG00000147536	GINS4	GINS complex subunit 4 (Sld5 homolog) [Source:HGNC Symbol;Acc:28226]
ENSG00000123159	GIPC1	"GIPC PDZ domain containing family, member 1 [Source:HGNC Symbol;Acc:1226]"
ENSG00000010310	GIPR	gastric inhibitory polypeptide receptor [Source:HGNC Symbol;Acc:4271]
ENSG00000139436	GIT2	G protein-coupled receptor kinase interacting ArfGAP 2 [Source:HGNC Symbol;Acc:4273]
ENSG00000181625	GIYD1	GIY-YIG domain containing 1 [Source:HGNC Symbol;Acc:20922]
ENSG00000132207	GIYD2	GIY-YIG domain containing 2 [Source:HGNC Symbol;Acc:28748]
ENSG00000152661	GJA1	"gap junction protein, alpha 1, 43kDa [Source:HGNC Symbol;Acc:4274]"
ENSG00000143140	GJA5	"gap junction protein, alpha 5, 40kDa [Source:HGNC Symbol;Acc:4279]"
ENSG00000169562	GJB1	"gap junction protein, beta 1, 32kDa [Source:HGNC Symbol;Acc:4283]"
ENSG00000165474	GJB2	"gap junction protein, beta 2, 26kDa [Source:HGNC Symbol;Acc:4284]"
ENSG00000182963	GJC1	"gap junction protein, gamma 1, 45kDa [Source:HGNC Symbol;Acc:4280]"
ENSG00000159248	GJD2	"gap junction protein, delta 2, 36kDa [Source:HGNC Symbol;Acc:19154]"
ENSG00000198814	GK	glycerol kinase [Source:HGNC Symbol;Acc:4289]
ENSG00000196475	GK2	glycerol kinase 2 [Source:HGNC Symbol;Acc:4291]
ENSG00000165113	GKAP1	G kinase anchoring protein 1 [Source:HGNC Symbol;Acc:17496]
ENSG00000169605	GKN1	gastrokine 1 [Source:HGNC Symbol;Acc:23217]
ENSG00000102393	GLA	"galactosidase, alpha [Source:HGNC Symbol;Acc:4296]"
ENSG00000163521	GLB1L	"galactosidase, beta 1-like [Source:HGNC Symbol;Acc:28129]"
ENSG00000149328	GLB1L2	"galactosidase, beta 1-like 2 [Source:HGNC Symbol;Acc:25129]"
ENSG00000166105	GLB1L3	"galactosidase, beta 1-like 3 [Source:HGNC Symbol;Acc:25147]"
ENSG00000106415	GLCCI1	glucocorticoid induced transcript 1 [Source:HGNC Symbol;Acc:18713]
ENSG00000138604	GLCE	glucuronic acid epimerase [Source:HGNC Symbol;Acc:17855]
ENSG00000178445	GLDC	glycine dehydrogenase (decarboxylating) [Source:HGNC Symbol;Acc:4313]
ENSG00000119392	GLE1	GLE1 RNA export mediator homolog (yeast) [Source:HGNC Symbol;Acc:4315]
ENSG00000090863	GLG1	golgi apparatus protein 1 [Source:HGNC Symbol;Acc:4316]
ENSG00000106571	GLI3	GLI family zinc finger 3 [Source:HGNC Symbol;Acc:4319]
ENSG00000139278	GLIPR1	GLI pathogenesis-related 1 [Source:HGNC Symbol;Acc:17001]
ENSG00000173401	GLIPR1L1	GLI pathogenesis-related 1 like 1 [Source:HGNC Symbol;Acc:28392]
ENSG00000124767	GLO1	glyoxalase I [Source:HGNC Symbol;Acc:4323]
ENSG00000167699	GLOD4	glyoxalase domain containing 4 [Source:HGNC Symbol;Acc:14111]
ENSG00000065325	GLP2R	glucagon-like peptide 2 receptor [Source:HGNC Symbol;Acc:4325]
ENSG00000145888	GLRA1	"glycine receptor, alpha 1 [Source:HGNC Symbol;Acc:4326]"
ENSG00000145451	GLRA3	"glycine receptor, alpha 3 [Source:HGNC Symbol;Acc:4328]"
ENSG00000188828	GLRA4	"glycine receptor, alpha 4 [Source:HGNC Symbol;Acc:31715]"
ENSG00000109738	GLRB	"glycine receptor, beta [Source:HGNC Symbol;Acc:4329]"
ENSG00000173221	GLRX	glutaredoxin (thioltransferase) [Source:HGNC Symbol;Acc:4330]
ENSG00000023572	GLRX2	glutaredoxin 2 [Source:HGNC Symbol;Acc:16065]
ENSG00000108010	GLRX3	glutaredoxin 3 [Source:HGNC Symbol;Acc:15987]
ENSG00000182512	GLRX5	glutaredoxin 5 [Source:HGNC Symbol;Acc:20134]
ENSG00000115419	GLS	glutaminase [Source:HGNC Symbol;Acc:4331]
ENSG00000135423	GLS2	"glutaminase 2 (liver, mitochondrial) [Source:HGNC Symbol;Acc:29570]"
ENSG00000198756	GLT25D2	glycosyltransferase 25 domain containing 2 [Source:HGNC Symbol;Acc:16790]
ENSG00000016864	GLT8D1	glycosyltransferase 8 domain containing 1 [Source:HGNC Symbol;Acc:24870]
ENSG00000120820	GLT8D2	glycosyltransferase 8 domain containing 2 [Source:HGNC Symbol;Acc:24890]
ENSG00000105373	GLTSCR2	glioma tumor suppressor candidate region gene 2 [Source:HGNC Symbol;Acc:4333]
ENSG00000148672	GLUD1	glutamate dehydrogenase 1 [Source:HGNC Symbol;Acc:4335]
ENSG00000135821	GLUL	glutamate-ammonia ligase (glutamine synthetase) [Source:HGNC Symbol;Acc:4341]
ENSG00000196743	GM2A	GM2 ganglioside activator [Source:HGNC Symbol;Acc:4367]
ENSG00000087338	GMCL1	germ cell-less homolog 1 (Drosophila) [Source:HGNC Symbol;Acc:23843]
ENSG00000112699	GMDS	"GDP-mannose 4,6-dehydratase [Source:HGNC Symbol;Acc:4369]"
ENSG00000162419	GMEB1	glucocorticoid modulatory element binding protein 1 [Source:HGNC Symbol;Acc:4370]
ENSG00000101216	GMEB2	glucocorticoid modulatory element binding protein 2 [Source:HGNC Symbol;Acc:4371]
ENSG00000197045	GMFB	"glia maturation factor, beta [Source:HGNC Symbol;Acc:4373]"
ENSG00000112312	GMNN	"geminin, DNA replication inhibitor [Source:HGNC Symbol;Acc:17493]"
ENSG00000144591	GMPPA	GDP-mannose pyrophosphorylase A [Source:HGNC Symbol;Acc:22923]
ENSG00000173540	GMPPB	GDP-mannose pyrophosphorylase B [Source:HGNC Symbol;Acc:22932]
ENSG00000137198	GMPR	guanosine monophosphate reductase [Source:HGNC Symbol;Acc:4376]
ENSG00000100938	GMPR2	guanosine monophosphate reductase 2 [Source:HGNC Symbol;Acc:4377]
ENSG00000120063	GNA13	"guanine nucleotide binding protein (G protein), alpha 13 [Source:HGNC Symbol;Acc:4381]"
ENSG00000127955	GNAI1	"guanine nucleotide binding protein (G protein), alpha inhibiting activity polypeptide 1 [Source:HGNC Symbol;Acc:4384]"
ENSG00000114353	GNAI2	"guanine nucleotide binding protein (G protein), alpha inhibiting activity polypeptide 2 [Source:HGNC Symbol;Acc:4385]"
ENSG00000065135	GNAI3	"guanine nucleotide binding protein (G protein), alpha inhibiting activity polypeptide 3 [Source:HGNC Symbol;Acc:4387]"
ENSG00000087258	GNAO1	"guanine nucleotide binding protein (G protein), alpha activating activity polypeptide O [Source:HGNC Symbol;Acc:4389]"
ENSG00000156052	GNAQ	"guanine nucleotide binding protein (G protein), q polypeptide [Source:HGNC Symbol;Acc:4390]"
ENSG00000087460	GNAS	GNAS complex locus [Source:HGNC Symbol;Acc:4392]
ENSG00000214415	GNAT3	"guanine nucleotide binding protein, alpha transducing 3 [Source:HGNC Symbol;Acc:22800]"
ENSG00000128266	GNAZ	"guanine nucleotide binding protein (G protein), alpha z polypeptide [Source:HGNC Symbol;Acc:4395]"
ENSG00000078369	GNB1	"guanine nucleotide binding protein (G protein), beta polypeptide 1 [Source:HGNC Symbol;Acc:4396]"
ENSG00000204628	GNB2L1	"guanine nucleotide binding protein (G protein), beta polypeptide 2-like 1 [Source:HGNC Symbol;Acc:4399]"
ENSG00000111664	GNB3	"guanine nucleotide binding protein (G protein), beta polypeptide 3 [Source:HGNC Symbol;Acc:4400]"
ENSG00000114450	GNB4	"guanine nucleotide binding protein (G protein), beta polypeptide 4 [Source:HGNC Symbol;Acc:20731]"
ENSG00000069966	GNB5	"guanine nucleotide binding protein (G protein), beta 5 [Source:HGNC Symbol;Acc:4401]"
ENSG00000172380	GNG12	"guanine nucleotide binding protein (G protein), gamma 12 [Source:HGNC Symbol;Acc:19663]"
ENSG00000186469	GNG2	"guanine nucleotide binding protein (G protein), gamma 2 [Source:HGNC Symbol;Acc:4404]"
ENSG00000174021	GNG5	"guanine nucleotide binding protein (G protein), gamma 5 [Source:HGNC Symbol;Acc:4408]"
ENSG00000133136	GNG5P2	"guanine nucleotide binding protein (G protein), gamma 5 pseudogene 2 [Source:HGNC Symbol;Acc:24826]"
ENSG00000167414	GNG8	"guanine nucleotide binding protein (G protein), gamma 8 [Source:HGNC Symbol;Acc:19664]"
ENSG00000204590	GNL1	Guanine nucleotide-binding protein-like 1 (GTP-binding protein HSR1) [Source:UniProtKB/Swiss-Prot;Acc:P36915]
ENSG00000134697	GNL2	guanine nucleotide binding protein-like 2 (nucleolar) [Source:HGNC Symbol;Acc:29925]
ENSG00000163938	GNL3	"small nucleolar RNA, C/D box 19B [Source:HGNC Symbol;Acc:33570]"
ENSG00000130119	GNL3L	guanine nucleotide binding protein-like 3 (nucleolar)-like [Source:HGNC Symbol;Acc:25553]
ENSG00000116906	GNPAT	glyceronephosphate O-acyltransferase [Source:HGNC Symbol;Acc:4416]
ENSG00000113552	GNPDA1	glucosamine-6-phosphate deaminase 1 [Source:HGNC Symbol;Acc:4417]
ENSG00000163281	GNPDA2	glucosamine-6-phosphate deaminase 2 [Source:HGNC Symbol;Acc:21526]
ENSG00000100522	GNPNAT1	glucosamine-phosphate N-acetyltransferase 1 [Source:HGNC Symbol;Acc:19980]
ENSG00000125787	GNRH2	gonadotropin-releasing hormone 2 [Source:HGNC Symbol;Acc:4420]
ENSG00000135677	GNS	glucosamine (N-acetyl)-6-sulfatase [Source:HGNC Symbol;Acc:4422]
ENSG00000136935	GOLGA1	"golgi autoantigen, golgin subfamily a, 1 [Source:HGNC Symbol;Acc:4424]"
ENSG00000167110	GOLGA2	"golgi autoantigen, golgin subfamily a, 2 [Source:HGNC Symbol;Acc:4425]"
ENSG00000120853	GOLGA2L1	"golgi autoantigen, golgin subfamily a, 2-like 1 [Source:HGNC Symbol;Acc:25315]"
ENSG00000090615	GOLGA3	"golgi autoantigen, golgin subfamily a, 3 [Source:HGNC Symbol;Acc:4426]"
ENSG00000144674	GOLGA4	"golgi autoantigen, golgin subfamily a, 4 [Source:HGNC Symbol;Acc:4427]"
ENSG00000167195	GOLGA6C	"golgi autoantigen, golgin subfamily a, 6C [Source:HGNC Symbol;Acc:32206]"
ENSG00000140478	GOLGA6D	"golgi autoantigen, golgin subfamily a, 6D [Source:HGNC Symbol;Acc:32204]"
ENSG00000205281	GOLGA6L10	"golgi autoantigen, golgin subfamily a, 6-like 10 [Source:HGNC Symbol;Acc:37228]"
ENSG00000215405	GOLGA6L6	"golgi autoantigen, golgin subfamily a, 6-like 6 [Source:HGNC Symbol;Acc:37225]"
ENSG00000147533	GOLGA7	"golgi autoantigen, golgin subfamily a, 7 [Source:HGNC Symbol;Acc:24876]"
ENSG00000155265	GOLGA7B	"golgi autoantigen, golgin subfamily a, 7B [Source:HGNC Symbol;Acc:31668]"
ENSG00000175265	GOLGA8A	"golgi autoantigen, golgin subfamily a, 8A [Source:HGNC Symbol;Acc:31972]"
ENSG00000183629	GOLGA8G	"golgi autoantigen, golgin subfamily a, 8G [Source:HGNC Symbol;Acc:25328]"
ENSG00000153666	GOLGA9P	"golgi autoantigen, golgin subfamily a, 9 pseudogene [Source:HGNC Symbol;Acc:26660]"
ENSG00000173230	GOLGB1	"golgin B1, golgi integral membrane protein [Source:HGNC Symbol;Acc:4429]"
ENSG00000173905	GOLIM4	golgi integral membrane protein 4 [Source:HGNC Symbol;Acc:15448]
ENSG00000113384	GOLPH3	golgi phosphoprotein 3 (coat-protein) [Source:HGNC Symbol;Acc:15452]
ENSG00000111711	GOLT1B	golgi transport 1 homolog B (S. cerevisiae) [Source:HGNC Symbol;Acc:20175]
ENSG00000116580	GON4L	gon-4-like (C. elegans) [Source:HGNC Symbol;Acc:25973]
ENSG00000047932	GOPC	golgi associated PDZ and coiled-coil motif containing [Source:HGNC Symbol;Acc:17643]
ENSG00000120370	GORAB	"golgin, RAB6-interacting [Source:HGNC Symbol;Acc:25676]"
ENSG00000114745	GORASP1	"golgi reassembly stacking protein 1, 65kDa [Source:HGNC Symbol;Acc:16769]"
ENSG00000115806	GORASP2	"golgi reassembly stacking protein 2, 55kDa [Source:HGNC Symbol;Acc:17500]"
ENSG00000108587	GOSR1	golgi SNAP receptor complex member 1 [Source:HGNC Symbol;Acc:4430]
ENSG00000108433	GOSR2	golgi SNAP receptor complex member 2 [Source:HGNC Symbol;Acc:4431]
ENSG00000120053	GOT1	"glutamic-oxaloacetic transaminase 1, soluble (aspartate aminotransferase 1) [Source:HGNC Symbol;Acc:4432]"
ENSG00000169347	GP2	glycoprotein 2 (zymogen granule membrane) [Source:HGNC Symbol;Acc:4441]
ENSG00000178732	GP5	glycoprotein V (platelet) [Source:HGNC Symbol;Acc:4443]
ENSG00000076650	GPATCH1	G patch domain containing 1 [Source:HGNC Symbol;Acc:24658]
ENSG00000092978	GPATCH2	G patch domain containing 2 [Source:HGNC Symbol;Acc:25499]
ENSG00000198746	GPATCH3	G patch domain containing 3 [Source:HGNC Symbol;Acc:25720]
ENSG00000160818	GPATCH4	G patch domain containing 4 [Source:HGNC Symbol;Acc:25982]
ENSG00000186566	GPATCH8	G patch domain containing 8 [Source:HGNC Symbol;Acc:29066]
ENSG00000179921	GPBAR1	G protein-coupled bile acid receptor 1 [Source:HGNC Symbol;Acc:19680]
ENSG00000062194	GPBP1	GC-rich promoter binding protein 1 [Source:HGNC Symbol;Acc:29520]
ENSG00000159592	GPBP1L1	GC-rich promoter binding protein 1-like 1 [Source:HGNC Symbol;Acc:28843]
ENSG00000147257	GPC3	glypican 3 [Source:HGNC Symbol;Acc:4451]
ENSG00000179399	GPC5	glypican 5 [Source:HGNC Symbol;Acc:4453]
ENSG00000183098	GPC6	glypican 6 [Source:HGNC Symbol;Acc:4454]
ENSG00000125772	GPCPD1-203	Putative glycerophosphodiester phosphodiesterase 5 (EC 3.1.-.-) [Source:UniProtKB/Swiss-Prot;Acc:Q9NPB8]
ENSG00000115159	GPD2	glycerol-3-phosphate dehydrogenase 2 (mitochondrial) [Source:HGNC Symbol;Acc:4456]
ENSG00000164850	GPER	G protein-coupled estrogen receptor 1 [Source:HGNC Symbol;Acc:4485]
ENSG00000179600	GPHB5	glycoprotein hormone beta 5 [Source:HGNC Symbol;Acc:18055]
ENSG00000171723	GPHN	gephyrin [Source:HGNC Symbol;Acc:15465]
ENSG00000182851	GPIHBP1	glycosylphosphatidylinositol anchored high density lipoprotein binding protein 1 [Source:HGNC Symbol;Acc:24945]
ENSG00000068394	GPKOW	G patch domain and KOW motifs [Source:HGNC Symbol;Acc:30677]
ENSG00000150625	GPM6A	glycoprotein M6A [Source:HGNC Symbol;Acc:4460]
ENSG00000198522	GPN1	GPN-loop GTPase 1 [Source:HGNC Symbol;Acc:17030]
ENSG00000142751	GPN2	GPN-loop GTPase 2 [Source:HGNC Symbol;Acc:25513]
ENSG00000165370	GPR101	G protein-coupled receptor 101 [Source:HGNC Symbol;Acc:14963]
ENSG00000148358	GPR107	G protein-coupled receptor 107 [Source:HGNC Symbol;Acc:17830]
ENSG00000125734	GPR108	G protein-coupled receptor 108 [Source:HGNC Symbol;Acc:17829]
ENSG00000153292	GPR110	G protein-coupled receptor 110 [Source:HGNC Symbol;Acc:18990]
ENSG00000173567	GPR113	G protein-coupled receptor 113 [Source:HGNC Symbol;Acc:18989]
ENSG00000153294	GPR115	G protein-coupled receptor 115 [Source:HGNC Symbol;Acc:19011]
ENSG00000069122	GPR116	G protein-coupled receptor 116 [Source:HGNC Symbol;Acc:19030]
ENSG00000147262	GPR119	G protein-coupled receptor 119 [Source:HGNC Symbol;Acc:19060]
ENSG00000132975	GPR12	G protein-coupled receptor 12 [Source:HGNC Symbol;Acc:4466]
ENSG00000186188	GPR120	G protein-coupled receptor 120 [Source:HGNC Symbol;Acc:19061]
ENSG00000152990	GPR125	G protein-coupled receptor 125 [Source:HGNC Symbol;Acc:13839]
ENSG00000144820	GPR128	G protein-coupled receptor 128 [Source:HGNC Symbol;Acc:19241]
ENSG00000181619	GPR135	G protein-coupled receptor 135 [Source:HGNC Symbol;Acc:19991]
ENSG00000180998	GPR137C	G protein-coupled receptor 137C [Source:HGNC Symbol;Acc:25445]
ENSG00000180269	GPR139	G protein-coupled receptor 139 [Source:HGNC Symbol;Acc:19995]
ENSG00000173250	GPR151	G protein-coupled receptor 151 [Source:HGNC Symbol;Acc:23624]
ENSG00000175697	GPR156	G protein-coupled receptor 156 [Source:HGNC Symbol;Acc:20844]
ENSG00000173890	GPR160	G protein-coupled receptor 160 [Source:HGNC Symbol;Acc:23693]
ENSG00000143147	GPR161	G protein-coupled receptor 161 [Source:HGNC Symbol;Acc:23694]
ENSG00000184194	GPR173	G protein-coupled receptor 173 [Source:HGNC Symbol;Acc:18186]
ENSG00000147138	GPR174	G protein-coupled receptor 174 [Source:HGNC Symbol;Acc:30245]
ENSG00000163870	GPR175	"transmembrane protein, adipocyte asscociated 1 [Source:HGNC Symbol;Acc:30413]"
ENSG00000166073	GPR176	G protein-coupled receptor 176 [Source:HGNC Symbol;Acc:32370]
ENSG00000116729	GPR177	G protein-coupled receptor 177 [Source:HGNC Symbol;Acc:30238]
ENSG00000152749	GPR180	G protein-coupled receptor 180 [Source:HGNC Symbol;Acc:28899]
ENSG00000169508	GPR183	G protein-coupled receptor 183 [Source:HGNC Symbol;Acc:3128]
ENSG00000183150	GPR19	G protein-coupled receptor 19 [Source:HGNC Symbol;Acc:4473]
ENSG00000188394	GPR21	G protein-coupled receptor 21 [Source:HGNC Symbol;Acc:4476]
ENSG00000154478	GPR26	G protein-coupled receptor 26 [Source:HGNC Symbol;Acc:4481]
ENSG00000170837	GPR27	G protein-coupled receptor 27 [Source:HGNC Symbol;Acc:4482]
ENSG00000181773	GPR3	G protein-coupled receptor 3 [Source:HGNC Symbol;Acc:4484]
ENSG00000214943	GPR33	G protein-coupled receptor 33 (gene/pseudogene) [Source:HGNC Symbol;Acc:4489]
ENSG00000183840	GPR39	G protein-coupled receptor 39 [Source:HGNC Symbol;Acc:4496]
ENSG00000135973	GPR45	G protein-coupled receptor 45 [Source:HGNC Symbol;Acc:4503]
ENSG00000146360	GPR6	G protein-coupled receptor 6 [Source:HGNC Symbol;Acc:4515]
ENSG00000140030	GPR65	G protein-coupled receptor 65 [Source:HGNC Symbol;Acc:4517]
ENSG00000119714	GPR68	G protein-coupled receptor 68 [Source:HGNC Symbol;Acc:4519]
ENSG00000123901	GPR83	G protein-coupled receptor 83 [Source:HGNC Symbol;Acc:4523]
ENSG00000164604	GPR85	G protein-coupled receptor 85 [Source:HGNC Symbol;Acc:4536]
ENSG00000138271	GPR87	G protein-coupled receptor 87 [Source:HGNC Symbol;Acc:4538]
ENSG00000181656	GPR88	G protein-coupled receptor 88 [Source:HGNC Symbol;Acc:4539]
ENSG00000164199	GPR98	G protein-coupled receptor 98 [Source:HGNC Symbol;Acc:17416]
ENSG00000198932	GPRASP1	G protein-coupled receptor associated sorting protein 1 [Source:HGNC Symbol;Acc:24834]
ENSG00000013588	GPRC5A	"G protein-coupled receptor, family C, group 5, member A [Source:HGNC Symbol;Acc:9836]"
ENSG00000111291	GPRC5D	"G protein-coupled receptor, family C, group 5, member D [Source:HGNC Symbol;Acc:13310]"
ENSG00000173612	GPRC6A	"G protein-coupled receptor, family C, group 6, member A [Source:HGNC Symbol;Acc:18510]"
ENSG00000169258	GPRIN1	G protein regulated inducer of neurite outgrowth 1 [Source:HGNC Symbol;Acc:24835]
ENSG00000204175	GPRIN2	G protein regulated inducer of neurite outgrowth 2 [Source:HGNC Symbol;Acc:23730]
ENSG00000185477	GPRIN3	GPRIN family member 3 [Source:HGNC Symbol;Acc:27733]
ENSG00000132522	GPS2	G protein pathway suppressor 2 [Source:HGNC Symbol;Acc:4550]
ENSG00000121957	GPSM2	"G-protein signaling modulator 2 (AGS3-like, C. elegans) [Source:HGNC Symbol;Acc:29501]"
ENSG00000176153	GPX2	glutathione peroxidase 2 (gastrointestinal) [Source:HGNC Symbol;Acc:4554]
ENSG00000215326	GPXP2	glutathione peroxidase pseudogene 2 [Source:HGNC Symbol;Acc:4561]
ENSG00000089351	GRAMD1A	GRAM domain containing 1A [Source:HGNC Symbol;Acc:29305]
ENSG00000155324	GRAMD3	GRAM domain containing 3 [Source:HGNC Symbol;Acc:24911]
ENSG00000106070	GRB10	growth factor receptor-bound protein 10 [Source:HGNC Symbol;Acc:4564]
ENSG00000177885	GRB2	growth factor receptor-bound protein 2 [Source:HGNC Symbol;Acc:4566]
ENSG00000196208	GREB1	growth regulation by estrogen in breast cancer 1 [Source:HGNC Symbol;Acc:24885]
ENSG00000166923	GREM1	"gremlin 1, cysteine knot superfamily, homolog (Xenopus laevis) [Source:HGNC Symbol;Acc:2001]"
ENSG00000180875	GREM2	"gremlin 2, cysteine knot superfamily, homolog (Xenopus laevis) [Source:HGNC Symbol;Acc:17655]"
ENSG00000134317	GRHL1	grainyhead-like 1 (Drosophila) [Source:HGNC Symbol;Acc:17923]
ENSG00000158055	GRHL3	grainyhead-like 3 (Drosophila) [Source:HGNC Symbol;Acc:25839]
ENSG00000125675	GRIA3	"glutamate receptor, ionotrophic, AMPA 3 [Source:HGNC Symbol;Acc:4573]"
ENSG00000152208	GRID2	"glutamate receptor, ionotropic, delta 2 [Source:HGNC Symbol;Acc:4576]"
ENSG00000171189	GRIK1	"glutamate receptor, ionotropic, kainate 1 [Source:HGNC Symbol;Acc:4579]"
ENSG00000150086	GRIN2B	"glutamate receptor, ionotropic, N-methyl D-aspartate 2B [Source:HGNC Symbol;Acc:4586]"
ENSG00000198785	GRIN3A	"glutamate receptor, ionotropic, N-methyl-D-aspartate 3A [Source:HGNC Symbol;Acc:16767]"
ENSG00000137878	GRINL1A	"glutamate receptor, ionotropic, N-methyl D-aspartate-like 1A [Source:HGNC Symbol;Acc:14862]"
ENSG00000144596	GRIP2	glutamate receptor interacting protein 2 [Source:HGNC Symbol;Acc:23841]
ENSG00000125388	GRK4	G protein-coupled receptor kinase 4 [Source:HGNC Symbol;Acc:4543]
ENSG00000198873	GRK5	G protein-coupled receptor kinase 5 [Source:HGNC Symbol;Acc:4544]
ENSG00000198055	GRK6	G protein-coupled receptor kinase 6 [Source:HGNC Symbol;Acc:4545]
ENSG00000160007	GRLF1	glucocorticoid receptor DNA binding factor 1 [Source:HGNC Symbol;Acc:4591]
ENSG00000198822	GRM3	"glutamate receptor, metabotropic 3 [Source:HGNC Symbol;Acc:4595]"
ENSG00000168959	GRM5	"glutamate receptor, metabotropic 5 [Source:HGNC Symbol;Acc:4597]"
ENSG00000030582	GRN	granulin [Source:HGNC Symbol;Acc:4601]
ENSG00000134443	GRP	gastrin-releasing peptide [Source:HGNC Symbol;Acc:4605]
ENSG00000109519	GRPEL1	"GrpE-like 1, mitochondrial (E. coli) [Source:HGNC Symbol;Acc:19696]"
ENSG00000164284	GRPEL2	"GrpE-like 2, mitochondrial (E. coli) [Source:HGNC Symbol;Acc:21060]"
ENSG00000126010	GRPR	gastrin-releasing peptide receptor [Source:HGNC Symbol;Acc:4609]
ENSG00000132463	GRSF1	G-rich RNA sequence binding factor 1 [Source:HGNC Symbol;Acc:4610]
ENSG00000105447	GRWD1	glutamate-rich WD repeat containing 1 [Source:HGNC Symbol;Acc:21270]
ENSG00000213924	GS1-256O22.2	
ENSG00000167914	GSDMA	gasdermin A [Source:HGNC Symbol;Acc:13311]
ENSG00000073605	GSDMB	gasdermin B [Source:HGNC Symbol;Acc:23690]
ENSG00000147697	GSDMC	gasdermin C [Source:HGNC Symbol;Acc:7151]
ENSG00000111305	GSG1	germ cell associated 1 [Source:HGNC Symbol;Acc:19716]
ENSG00000169181	GSG1L	GSG1-like [Source:HGNC Symbol;Acc:28283]
ENSG00000177602	GSG2	germ cell associated 2 (haspin) [Source:HGNC Symbol;Acc:19682]
ENSG00000082701	GSK3B	glycogen synthase kinase 3 beta [Source:HGNC Symbol;Acc:4617]
ENSG00000103342	GSPT1	G1 to S phase transition 1 [Source:HGNC Symbol;Acc:4621]
ENSG00000189369	GSPT2	G1 to S phase transition 2 [Source:HGNC Symbol;Acc:4622]
ENSG00000100983	GSS	glutathione synthetase [Source:HGNC Symbol;Acc:4624]
ENSG00000170899	GSTA4	glutathione S-transferase alpha 4 [Source:HGNC Symbol;Acc:4629]
ENSG00000138780	GSTCD	"glutathione S-transferase, C-terminal domain containing [Source:HGNC Symbol;Acc:25806]"
ENSG00000213366	GSTM2	glutathione S-transferase mu 2 (muscle) [Source:HGNC Symbol;Acc:4634]
ENSG00000134202	GSTM3	glutathione S-transferase mu 3 (brain) [Source:HGNC Symbol;Acc:4635]
ENSG00000065621	GSTO2	glutathione S-transferase omega 2 [Source:HGNC Symbol;Acc:23064]
ENSG00000099984	GSTT2	glutathione S-transferase theta 2 [Source:HGNC Symbol;Acc:4642]
ENSG00000180613	GSX2	GS homeobox 2 [Source:HGNC Symbol;Acc:24959]
ENSG00000165417	GTF2A1	"general transcription factor IIA, 1, 19/37kDa [Source:HGNC Symbol;Acc:4646]"
ENSG00000140307	GTF2A2	"general transcription factor IIA, 2, 12kDa [Source:HGNC Symbol;Acc:4647]"
ENSG00000137947	GTF2B	general transcription factor IIB [Source:HGNC Symbol;Acc:4648]
ENSG00000153767	GTF2E1	"general transcription factor IIE, polypeptide 1, alpha 56kDa [Source:HGNC Symbol;Acc:4650]"
ENSG00000197265	GTF2E2	"general transcription factor IIE, polypeptide 2, beta 34kDa [Source:HGNC Symbol;Acc:4651]"
ENSG00000125651	GTF2F1	"general transcription factor IIF, polypeptide 1, 74kDa [Source:HGNC Symbol;Acc:4652]"
ENSG00000188342	GTF2F2	"general transcription factor IIF, polypeptide 2, 30kDa [Source:HGNC Symbol;Acc:4653]"
ENSG00000110768	GTF2H1	"general transcription factor IIH, polypeptide 1, 62kDa [Source:HGNC Symbol;Acc:4655]"
ENSG00000145736	GTF2H2	"general transcription factor IIH, polypeptide 2, 44kDa [Source:HGNC Symbol;Acc:4656]"
ENSG00000183474	GTF2H2C	"general transcription factor IIH, polypeptide 2C [Source:HGNC Symbol;Acc:31394]"
ENSG00000111358	GTF2H3	"general transcription factor IIH, polypeptide 3, 34kDa [Source:HGNC Symbol;Acc:4657]"
ENSG00000213780	GTF2H4	"general transcription factor IIH, polypeptide 4, 52kDa [Source:HGNC Symbol;Acc:4658]"
ENSG00000077809	GTF2I	general transcription factor IIi [Source:HGNC Symbol;Acc:4659]
ENSG00000174428	GTF2IRD2B	GTF2I repeat domain containing 2B [Source:HGNC Symbol;Acc:33125]
ENSG00000122034	GTF3A	general transcription factor IIIA [Source:HGNC Symbol;Acc:4662]
ENSG00000077235	GTF3C1	"general transcription factor IIIC, polypeptide 1, alpha 220kDa [Source:HGNC Symbol;Acc:4664]"
ENSG00000115207	GTF3C2	"general transcription factor IIIC, polypeptide 2, beta 110kDa [Source:HGNC Symbol;Acc:4665]"
ENSG00000155115	GTF3C6	"general transcription factor IIIC, polypeptide 6, alpha 35kDa [Source:HGNC Symbol;Acc:20872]"
ENSG00000100226	GTPBP1	GTP binding protein 1 [Source:HGNC Symbol;Acc:4669]
ENSG00000105793	GTPBP10	GTP-binding protein 10 (putative) [Source:HGNC Symbol;Acc:25106]
ENSG00000172432	GTPBP2	GTP binding protein 2 [Source:HGNC Symbol;Acc:4670]
ENSG00000107937	GTPBP4	GTP binding protein 4 [Source:HGNC Symbol;Acc:21535]
ENSG00000163607	GTPBP8	GTP-binding protein 8 (putative) [Source:HGNC Symbol;Acc:25007]
ENSG00000170627	GTSF1	gametocyte specific factor 1 [Source:HGNC Symbol;Acc:26565]
ENSG00000044012	GUCA2B	guanylate cyclase activator 2B (uroguanylin) [Source:HGNC Symbol;Acc:4683]
ENSG00000152402	GUCY1A2	"guanylate cyclase 1, soluble, alpha 2 [Source:HGNC Symbol;Acc:4684]"
ENSG00000164116	GUCY1A3	"guanylate cyclase 1, soluble, alpha 3 [Source:HGNC Symbol;Acc:4685]"
ENSG00000061918	GUCY1B3	"guanylate cyclase 1, soluble, beta 3 [Source:HGNC Symbol;Acc:4687]"
ENSG00000151806	GUF1	GUF1 GTPase homolog (S. cerevisiae) [Source:HGNC Symbol;Acc:25799]
ENSG00000144366	GULP1	"GULP, engulfment adaptor PTB domain containing 1 [Source:HGNC Symbol;Acc:18649]"
ENSG00000151233	GXYLT1	glucoside xylosyltransferase 1 [Source:HGNC Symbol;Acc:27482]
ENSG00000163754	GYG1	glycogenin 1 [Source:HGNC Symbol;Acc:4699]
ENSG00000104812	GYS1	glycogen synthase 1 (muscle) [Source:HGNC Symbol;Acc:4706]
ENSG00000125812	GZF1	GDNF-inducible zinc finger protein 1 [Source:HGNC Symbol;Acc:15808]
ENSG00000145649	GZMA	"granzyme A (granzyme 1, cytotoxic T-lymphocyte-associated serine esterase 3) [Source:HGNC Symbol;Acc:4708]"
ENSG00000100450	GZMH	"granzyme H (cathepsin G-like 2, protein h-CCPX) [Source:HGNC Symbol;Acc:4710]"
ENSG00000189060	H1F0	"H1 histone family, member 0 [Source:HGNC Symbol;Acc:4714]"
ENSG00000111332	H2AFJ	"H2A histone family, member J [Source:HGNC Symbol;Acc:14456]"
ENSG00000105968	H2AFV	"H2A histone family, member V [Source:HGNC Symbol;Acc:20664]"
ENSG00000188486	H2AFX	"H2A histone family, member X [Source:HGNC Symbol;Acc:4739]"
ENSG00000113648	H2AFY	"H2A histone family, member Y [Source:HGNC Symbol;Acc:4740]"
ENSG00000099284	H2AFY2	"H2A histone family, member Y2 [Source:HGNC Symbol;Acc:14453]"
ENSG00000164032	H2AFZ	"H2A histone family, member Z [Source:HGNC Symbol;Acc:4741]"
ENSG00000213440	H2AFZP	"H2A histone family, member Z pseudogene 1 [Source:HGNC Symbol;Acc:4742]"
ENSG00000163041	H3F3A	"H3 histone, family 3A [Source:HGNC Symbol;Acc:4764]"
ENSG00000132475	H3F3B	"H3 histone, family 3B (H3.3B) [Source:HGNC Symbol;Acc:4765]"
ENSG00000130956	HABP4	hyaluronan binding protein 4 [Source:HGNC Symbol;Acc:17062]
ENSG00000131373	HACL1	2-hydroxyacyl-CoA lyase 1 [Source:HGNC Symbol;Acc:17856]
ENSG00000138796	HADH	hydroxyacyl-Coenzyme A dehydrogenase [Source:HGNC Symbol;Acc:4799]
ENSG00000084754	HADHA	"hydroxyacyl-Coenzyme A dehydrogenase/3-ketoacyl-Coenzyme A thiolase/enoyl-Coenzyme A hydratase (trifunctional protein), alpha subunit [Source:HGNC Symbol;Acc:4801]"
ENSG00000138029	HADHB	"hydroxyacyl-Coenzyme A dehydrogenase/3-ketoacyl-Coenzyme A thiolase/enoyl-Coenzyme A hydratase (trifunctional protein), beta subunit [Source:HGNC Symbol;Acc:4803]"
ENSG00000113196	HAND1	heart and neural crest derivatives expressed 1 [Source:HGNC Symbol;Acc:4807]
ENSG00000164107	HAND2	heart and neural crest derivatives expressed 2 [Source:HGNC Symbol;Acc:4808]
ENSG00000101323	HAO1	hydroxyacid oxidase (glycolate oxidase) 1 [Source:HGNC Symbol;Acc:4809]
ENSG00000116882	HAO2	hydroxyacid oxidase 2 (long chain) [Source:HGNC Symbol;Acc:4810]
ENSG00000180423	HARBI1	harbinger transposase derived 1 [Source:HGNC Symbol;Acc:26522]
ENSG00000105509	HAS1	hyaluronan synthase 1 [Source:HGNC Symbol;Acc:4818]
ENSG00000128708	HAT1	histone acetyltransferase 1 [Source:HGNC Symbol;Acc:4821]
ENSG00000152240	HAUS1	"HAUS augmin-like complex, subunit 1 [Source:HGNC Symbol;Acc:25174]"
ENSG00000137814	HAUS2	"HAUS augmin-like complex, subunit 2 [Source:HGNC Symbol;Acc:25530]"
ENSG00000214367	HAUS3	"HAUS augmin-like complex, subunit 3 [Source:HGNC Symbol;Acc:28719]"
ENSG00000089336	HAUS5	"HAUS augmin-like complex, subunit 5 [Source:HGNC Symbol;Acc:29130]"
ENSG00000113249	HAVCR1	hepatitis A virus cellular receptor 1 [Source:HGNC Symbol;Acc:17866]
ENSG00000143575	HAX1	HCLS1 associated protein X-1 [Source:HGNC Symbol;Acc:16915]
ENSG00000196565	HBG2	"hemoglobin, gamma G [Source:HGNC Symbol;Acc:4832]"
ENSG00000105856	HBP1	HMG-box transcription factor 1 [Source:HGNC Symbol;Acc:23200]
ENSG00000112339	HBS1L	HBS1-like (S. cerevisiae) [Source:HGNC Symbol;Acc:4834]
ENSG00000134248	HBXIP	hepatitis B virus x interacting protein [Source:HGNC Symbol;Acc:17955]
ENSG00000004961	HCCS	holocytochrome c synthase (cytochrome c heme-lyase) [Source:HGNC Symbol;Acc:4837]
ENSG00000172534	HCFC1	host cell factor C1 (VP16-accessory protein) [Source:HGNC Symbol;Acc:4839]
ENSG00000103145	HCFC1R1	host cell factor C1 regulator 1 (XPO1 dependent) [Source:HGNC Symbol;Acc:21198]
ENSG00000180353	HCLS1	hematopoietic cell-specific Lyn substrate 1 [Source:HGNC Symbol;Acc:4844]
ENSG00000137252	HCRTR2	hypocretin (orexin) receptor 2 [Source:HGNC Symbol;Acc:4849]
ENSG00000116478	HDAC1	histone deacetylase 1 [Source:HGNC Symbol;Acc:4852]
ENSG00000163517	HDAC11	histone deacetylase 11 [Source:HGNC Symbol;Acc:19086]
ENSG00000196591	HDAC2	histone deacetylase 2 [Source:HGNC Symbol;Acc:4853]
ENSG00000171720	HDAC3	histone deacetylase 3 [Source:HGNC Symbol;Acc:4854]
ENSG00000094631	HDAC6	histone deacetylase 6 [Source:HGNC Symbol;Acc:14064]
ENSG00000147099	HDAC8	histone deacetylase 8 [Source:HGNC Symbol;Acc:13315]
ENSG00000111906	HDDC2	HD domain containing 2 [Source:HGNC Symbol;Acc:21078]
ENSG00000184508	HDDC3	HD domain containing 3 [Source:HGNC Symbol;Acc:30522]
ENSG00000143321	HDGF	hepatoma-derived growth factor (high-mobility group protein 1-like) [Source:HGNC Symbol;Acc:4856]
ENSG00000167220	HDHD2	haloacid dehalogenase-like hydrolase domain containing 2 [Source:HGNC Symbol;Acc:25364]
ENSG00000115677	HDLBP	high density lipoprotein binding protein [Source:HGNC Symbol;Acc:4857]
ENSG00000165259	HDX	highly divergent homeobox [Source:HGNC Symbol;Acc:26411]
ENSG00000119285	HEATR1	HEAT repeat containing 1 [Source:HGNC Symbol;Acc:25517]
ENSG00000155393	HEATR3	HEAT repeat containing 3 [Source:HGNC Symbol;Acc:26087]
ENSG00000008869	HEATR5B	HEAT repeat containing 5B [Source:HGNC Symbol;Acc:29273]
ENSG00000068097	HEATR6	HEAT repeat containing 6 [Source:HGNC Symbol;Acc:24076]
ENSG00000179832	HEATR7A	HEAT repeat containing 7A [Source:HGNC Symbol;Acc:26958]
ENSG00000013583	HEBP1	heme binding protein 1 [Source:HGNC Symbol;Acc:17176]
ENSG00000051620	HEBP2	heme binding protein 2 [Source:HGNC Symbol;Acc:15716]
ENSG00000165338	HECTD2	HECT domain containing 2 [Source:HGNC Symbol;Acc:26736]
ENSG00000002746	HECW1	"HECT, C2 and WW domain containing E3 ubiquitin protein ligase 1 [Source:HGNC Symbol;Acc:22195]"
ENSG00000119969	HELLS	"helicase, lymphoid-specific [Source:HGNC Symbol;Acc:4861]"
ENSG00000198265	HELZ	helicase with zinc finger [Source:HGNC Symbol;Acc:16878]
ENSG00000165478	HEPACAM	hepatocyte cell adhesion molecule [Source:HGNC Symbol;Acc:26361]
ENSG00000188175	HEPACAM2	HEPACAM family member 2 [Source:HGNC Symbol;Acc:27364]
ENSG00000089472	HEPH	hephaestin [Source:HGNC Symbol;Acc:4866]
ENSG00000103657	HERC1	hect (homologous to the E6-AP (UBE3A) carboxyl terminus) domain and RCC1 (CHC1)-like domain (RLD) 1 [Source:HGNC Symbol;Acc:4867]
ENSG00000128731	HERC2	hect domain and RLD 2 [Source:HGNC Symbol;Acc:4868]
ENSG00000180229	HERC2P3	hect domain and RLD 2 pseudogene 3 [Source:HGNC Symbol;Acc:4871]
ENSG00000138641	HERC3	hect domain and RLD 3 [Source:HGNC Symbol;Acc:4876]
ENSG00000148634	HERC4	hect domain and RLD 4 [Source:HGNC Symbol;Acc:24521]
ENSG00000122557	HERPUD2	HERPUD family member 2 [Source:HGNC Symbol;Acc:21915]
ENSG00000179111	HES7	hairy and enhancer of split 7 (Drosophila) [Source:HGNC Symbol;Acc:15977]
ENSG00000213614	HEXA	hexosaminidase A (alpha polypeptide) [Source:HGNC Symbol;Acc:4878]
ENSG00000049860	HEXB	hexosaminidase B (beta polypeptide) [Source:HGNC Symbol;Acc:4879]
ENSG00000168517	HEXIM2	hexamthylene bis-acetamide inducible 2 [Source:HGNC Symbol;Acc:28591]
ENSG00000164683	HEY1	hairy/enhancer-of-split related with YRPW motif 1 [Source:HGNC Symbol;Acc:4880]
ENSG00000135547	HEY2	hairy/enhancer-of-split related with YRPW motif 2 [Source:HGNC Symbol;Acc:4881]
ENSG00000010704	HFE	hemochromatosis [Source:HGNC Symbol;Acc:4886]
ENSG00000010282	HHATL	hedgehog acyltransferase-like [Source:HGNC Symbol;Acc:13242]
ENSG00000164161	HHIP	hedgehog interacting protein [Source:HGNC Symbol;Acc:14866]
ENSG00000143512	HHIPL2	HHIP-like 2 [Source:HGNC Symbol;Acc:25842]
ENSG00000114455	HHLA2	HERV-H LTR-associating 2 [Source:HGNC Symbol;Acc:4905]
ENSG00000197568	HHLA3	HERV-H LTR-associating 3 [Source:HGNC Symbol;Acc:4906]
ENSG00000148110	HIATL1	hippocampus abundant transcript-like 1 [Source:HGNC Symbol;Acc:23376]
ENSG00000196312	HIATL2	hippocampus abundant transcript-like 2 [Source:HGNC Symbol;Acc:23672]
ENSG00000169635	HIC2	hypermethylated in cancer 2 [Source:HGNC Symbol;Acc:18595]
ENSG00000166135	HIF1AN	"hypoxia inducible factor 1, alpha subunit inhibitor [Source:HGNC Symbol;Acc:17113]"
ENSG00000181061	HIGD1A	"HIG1 hypoxia inducible domain family, member 1A [Source:HGNC Symbol;Acc:29527]"
ENSG00000214511	HIGD1C	"HIG1 hypoxia inducible domain family, member 1C [Source:HGNC Symbol;Acc:28044]"
ENSG00000146066	HIGD2A	"HIG1 hypoxia inducible domain family, member 2A [Source:HGNC Symbol;Acc:28311]"
ENSG00000188662	HILS1	"histone linker H1 domain, spermatid-specific 1 [Source:HGNC Symbol;Acc:30616]"
ENSG00000172273	HINFP	histone H4 transcription factor [Source:HGNC Symbol;Acc:17850]
ENSG00000169567	HINT1	histidine triad nucleotide binding protein 1 [Source:HGNC Symbol;Acc:4912]
ENSG00000111911	HINT3	histidine triad nucleotide binding protein 3 [Source:HGNC Symbol;Acc:18468]
ENSG00000130787	HIP1R	huntingtin interacting protein 1 related [Source:HGNC Symbol;Acc:18415]
ENSG00000064393	HIPK2	homeodomain interacting protein kinase 2 [Source:HGNC Symbol;Acc:14402]
ENSG00000110422	HIPK3	homeodomain interacting protein kinase 3 [Source:HGNC Symbol;Acc:4915]
ENSG00000100084	HIRA	HIR histone cell cycle regulation defective homolog A (S. cerevisiae) [Source:HGNC Symbol;Acc:4916]
ENSG00000145725	HISPPD1	histidine acid phosphatase domain containing 1 [Source:HGNC Symbol;Acc:29035]
ENSG00000187837	HIST1H1C	"histone cluster 1, H1c [Source:HGNC Symbol;Acc:4716]"
ENSG00000216331	HIST1H1PS1	"histone cluster 1, H1, pseudogene 1 [Source:HGNC Symbol;Acc:19163]"
ENSG00000137259	HIST1H2AB	"histone cluster 1, H2ab [Source:HGNC Symbol;Acc:4734]"
ENSG00000180573	HIST1H2AC	"histone cluster 1, H2ac [Source:HGNC Symbol;Acc:4733]"
ENSG00000196747	HIST1H2AI	"histone cluster 1, H2ai [Source:HGNC Symbol;Acc:4725]"
ENSG00000184348	HIST1H2AK	"histone cluster 1, H2ak [Source:HGNC Symbol;Acc:4726]"
ENSG00000218281	HIST1H2APS3	"histone cluster 1, H2a, pseudogene 3 [Source:HGNC Symbol;Acc:18805]"
ENSG00000146047	HIST1H2BA	"histone cluster 1, H2ba [Source:HGNC Symbol;Acc:18730]"
ENSG00000180596	HIST1H2BC	"histone cluster 1, H2bc [Source:HGNC Symbol;Acc:4757]"
ENSG00000158373	HIST1H2BD	"histone cluster 1, H2bd [Source:HGNC Symbol;Acc:4747]"
ENSG00000197697	HIST1H2BE	"histone cluster 1, H2be [Source:HGNC Symbol;Acc:4753]"
ENSG00000197846	HIST1H2BF	"histone cluster 1, H2bf [Source:HGNC Symbol;Acc:4752]"
ENSG00000124635	HIST1H2BJ	"histone cluster 1, H2bj [Source:HGNC Symbol;Acc:4761]"
ENSG00000197903	HIST1H2BK	"histone cluster 1, H2bk [Source:HGNC Symbol;Acc:13954]"
ENSG00000196331	HIST1H2BO	"histone cluster 1, H2bo [Source:HGNC Symbol;Acc:4758]"
ENSG00000196966	HIST1H3E	"histone cluster 1, H3e [Source:HGNC Symbol;Acc:4769]"
ENSG00000203813	HIST1H3H	"histone cluster 1, H3h [Source:HGNC Symbol;Acc:4775]"
ENSG00000196176	HIST1H4A	"histone cluster 1, H4a [Source:HGNC Symbol;Acc:4781]"
ENSG00000124529	HIST1H4B	"histone cluster 1, H4b [Source:HGNC Symbol;Acc:4789]"
ENSG00000197061	HIST1H4C	"histone cluster 1, H4c [Source:HGNC Symbol;Acc:4787]"
ENSG00000188987	HIST1H4D	"histone cluster 1, H4d [Source:HGNC Symbol;Acc:4782]"
ENSG00000198518	HIST1H4E	"histone cluster 1, H4e [Source:HGNC Symbol;Acc:4790]"
ENSG00000158406	HIST1H4H	"histone cluster 1, H4h [Source:HGNC Symbol;Acc:4788]"
ENSG00000184270	HIST2H2AB	"histone cluster 2, H2ab [Source:HGNC Symbol;Acc:20508]"
ENSG00000220323	HIST2H2BC	"histone cluster 2, H2bc [Source:HGNC Symbol;Acc:20516]"
ENSG00000203819	HIST2H2BD	"histone cluster 2, H2bd [Source:HGNC Symbol;Acc:20517]"
ENSG00000184678	HIST2H2BE	"histone cluster 2, H2be [Source:HGNC Symbol;Acc:4760]"
ENSG00000203814	HIST2H2BF	"histone cluster 2, H2bf [Source:HGNC Symbol;Acc:24700]"
ENSG00000203852	HIST2H3A	"histone cluster 2, H3a [Source:HGNC Symbol;Acc:20505]"
ENSG00000203811	HIST2H3C	"histone cluster 2, H3c [Source:HGNC Symbol;Acc:20503]"
ENSG00000183941	HIST2H4A	"histone cluster 2, H4a [Source:HGNC Symbol;Acc:4794]"
ENSG00000182217	HIST2H4B	"histone cluster 2, H4b [Source:HGNC Symbol;Acc:29607]"
ENSG00000181201	HIST3H2BA	"histone cluster 3, H2ba, pseudogene [Source:HGNC Symbol;Acc:20515]"
ENSG00000197837	HIST4H4	"histone cluster 4, H4 [Source:HGNC Symbol;Acc:20510]"
ENSG00000095951	HIVEP1	human immunodeficiency virus type I enhancer binding protein 1 [Source:HGNC Symbol;Acc:4920]
ENSG00000010818	HIVEP2	human immunodeficiency virus type I enhancer binding protein 2 [Source:HGNC Symbol;Acc:4921]
ENSG00000127124	HIVEP3	human immunodeficiency virus type I enhancer binding protein 3 [Source:HGNC Symbol;Acc:13561]
ENSG00000123485	HJURP	Holliday junction recognition protein [Source:HGNC Symbol;Acc:25444]
ENSG00000156515	HK1	hexokinase 1 [Source:HGNC Symbol;Acc:4922]
ENSG00000159399	HK2	hexokinase 2 [Source:HGNC Symbol;Acc:4923]
ENSG00000156510	HKDC1	hexokinase domain containing 1 [Source:HGNC Symbol;Acc:23302]
ENSG00000071794	HLTF	helicase-like transcription factor [Source:HGNC Symbol;Acc:11099]
ENSG00000101294	HM13	histocompatibility (minor) 13 [Source:HGNC Symbol;Acc:16435]
ENSG00000147421	HMBOX1	homeobox containing 1 [Source:HGNC Symbol;Acc:26137]
ENSG00000149397	HMBS	hydroxymethylbilane synthase [Source:HGNC Symbol;Acc:4982]
ENSG00000143341	HMCN1	hemicentin 1 [Source:HGNC Symbol;Acc:19194]
ENSG00000140382	HMG20A	high-mobility group 20A [Source:HGNC Symbol;Acc:5001]
ENSG00000189403	HMGB1	high-mobility group box 1 [Source:HGNC Symbol;Acc:4983]
ENSG00000164104	HMGB2	high-mobility group box 2 [Source:HGNC Symbol;Acc:5000]
ENSG00000176256	HMGB4	high-mobility group box 4 [Source:HGNC Symbol;Acc:24954]
ENSG00000117305	HMGCL	3-hydroxymethyl-3-methylglutaryl-Coenzyme A lyase [Source:HGNC Symbol;Acc:5005]
ENSG00000113161	HMGCR	3-hydroxy-3-methylglutaryl-Coenzyme A reductase [Source:HGNC Symbol;Acc:5006]
ENSG00000112972	HMGCS1	3-hydroxy-3-methylglutaryl-Coenzyme A synthase 1 (soluble) [Source:HGNC Symbol;Acc:5007]
ENSG00000134240	HMGCS2	3-hydroxy-3-methylglutaryl-Coenzyme A synthase 2 (mitochondrial) [Source:HGNC Symbol;Acc:5008]
ENSG00000205581	HMGN1	high-mobility group nucleosome binding domain 1 [Source:HGNC Symbol;Acc:4984]
ENSG00000180150	HMGN2L9	high-mobility group nucleosomal binding domain 2-like 9 [Source:HGNC Symbol;Acc:4987]
ENSG00000118418	HMGN3	high mobility group nucleosomal binding domain 3 [Source:HGNC Symbol;Acc:12312]
ENSG00000182952	HMGN4	high mobility group nucleosomal binding domain 4 [Source:HGNC Symbol;Acc:4989]
ENSG00000113716	HMGXB3	HMG box domain containing 3 [Source:HGNC Symbol;Acc:28982]
ENSG00000100281	HMGXB4	HMG box domain containing 4 [Source:HGNC Symbol;Acc:5003]
ENSG00000072571	HMMR	hyaluronan-mediated motility receptor (RHAMM) [Source:HGNC Symbol;Acc:5012]
ENSG00000103415	HMOX2	heme oxygenase (decycling) 2 [Source:HGNC Symbol;Acc:5014]
ENSG00000206053	HN1L	hematological and neurological expressed 1-like [Source:HGNC Symbol;Acc:14137]
ENSG00000177733	HNRNPA0	heterogeneous nuclear ribonucleoprotein A0 [Source:HGNC Symbol;Acc:5030]
ENSG00000135486	HNRNPA1	heterogeneous nuclear ribonucleoprotein A1 [Source:HGNC Symbol;Acc:5031]
ENSG00000122566	HNRNPA2B1	heterogeneous nuclear ribonucleoprotein A2/B1 [Source:HGNC Symbol;Acc:5033]
ENSG00000170144	HNRNPA3	heterogeneous nuclear ribonucleoprotein A3 [Source:HGNC Symbol;Acc:24941]
ENSG00000197451	HNRNPAB	heterogeneous nuclear ribonucleoprotein A/B [Source:HGNC Symbol;Acc:5034]
ENSG00000092199	HNRNPC	heterogeneous nuclear ribonucleoprotein C (C1/C2) [Source:HGNC Symbol;Acc:5035]
ENSG00000138668	HNRNPD	"heterogeneous nuclear ribonucleoprotein D (AU-rich element RNA binding protein 1, 37kDa) [Source:HGNC Symbol;Acc:5036]"
ENSG00000169813	HNRNPF	heterogeneous nuclear ribonucleoprotein F [Source:HGNC Symbol;Acc:5039]
ENSG00000169045	HNRNPH1	heterogeneous nuclear ribonucleoprotein H1 (H) [Source:HGNC Symbol;Acc:5041]
ENSG00000126945	HNRNPH2	heterogeneous nuclear ribonucleoprotein H2 (H') [Source:HGNC Symbol;Acc:5042]
ENSG00000096746	HNRNPH3	heterogeneous nuclear ribonucleoprotein H3 (2H9) [Source:HGNC Symbol;Acc:5043]
ENSG00000165119	HNRNPK	microRNA 7-1 [Source:HGNC Symbol;Acc:31638]
ENSG00000104824	HNRNPL	heterogeneous nuclear ribonucleoprotein L [Source:HGNC Symbol;Acc:5045]
ENSG00000125944	HNRNPR	heterogeneous nuclear ribonucleoprotein R [Source:HGNC Symbol;Acc:5047]
ENSG00000153187	HNRNPU	heterogeneous nuclear ribonucleoprotein U (scaffold attachment factor A) [Source:HGNC Symbol;Acc:5048]
ENSG00000105323	HNRNPUL1	heterogeneous nuclear ribonucleoprotein U-like 1 [Source:HGNC Symbol;Acc:17011]
ENSG00000214753	HNRNPUL2	heterogeneous nuclear ribonucleoprotein U-like 2 [Source:HGNC Symbol;Acc:25451]
ENSG00000152795	HNRPDL	heterogeneous nuclear ribonucleoprotein D-like [Source:HGNC Symbol;Acc:5037]
ENSG00000152413	HOMER1	homer homolog 1 (Drosophila) [Source:HGNC Symbol;Acc:17512]
ENSG00000103942	HOMER2	homer homolog 2 (Drosophila) [Source:HGNC Symbol;Acc:17513]
ENSG00000134709	HOOK1	hook homolog 1 (Drosophila) [Source:HGNC Symbol;Acc:19884]
ENSG00000168172	HOOK3	hook homolog 3 (Drosophila) [Source:HGNC Symbol;Acc:23576]
ENSG00000171476	HOPX	HOP homeobox [Source:HGNC Symbol;Acc:24961]
ENSG00000176635	HORMAD2	HORMA domain containing 2 [Source:HGNC Symbol;Acc:28383]
ENSG00000105991	HOXA1	homeobox A1 [Source:HGNC Symbol;Acc:5099]
ENSG00000153807	HOXA10	homeobox A10 [Source:HGNC Symbol;Acc:5100]
ENSG00000106031	HOXA13	homeobox A13 [Source:HGNC Symbol;Acc:5102]
ENSG00000105997	HOXA3	homeobox A3 [Source:HGNC Symbol;Acc:5104]
ENSG00000197576	HOXA4	homeobox A4 [Source:HGNC Symbol;Acc:5105]
ENSG00000106004	HOXA5	homeobox A5 [Source:HGNC Symbol;Acc:5106]
ENSG00000106006	HOXA6	homeobox A6 [Source:HGNC Symbol;Acc:5107]
ENSG00000159184	HOXB13	homeobox B13 [Source:HGNC Symbol;Acc:5112]
ENSG00000173917	HOXB2	homeobox B2 [Source:HGNC Symbol;Acc:5113]
ENSG00000120093	HOXB3	homeobox B3 [Source:HGNC Symbol;Acc:5114]
ENSG00000120087	HOXB7	homeobox B7 [Source:HGNC Symbol;Acc:5118]
ENSG00000120068	HOXB8	homeobox B8 [Source:HGNC Symbol;Acc:5119]
ENSG00000170689	HOXB9	homeobox B9 [Source:HGNC Symbol;Acc:5120]
ENSG00000180818	HOXC10	homeobox C10 [Source:HGNC Symbol;Acc:5122]
ENSG00000123388	HOXC11	homeobox C11 [Source:HGNC Symbol;Acc:5123]
ENSG00000172789	HOXC5	homeobox C5 [Source:HGNC Symbol;Acc:5127]
ENSG00000128645	HOXD1	homeobox D1 [Source:HGNC Symbol;Acc:5132]
ENSG00000128713	HOXD11	homeobox D11 [Source:HGNC Symbol;Acc:5134]
ENSG00000128714	HOXD13	homeobox D13 [Source:HGNC Symbol;Acc:5136]
ENSG00000197711	HP	haptoglobin [Source:HGNC Symbol;Acc:5141]
ENSG00000127483	HP1BP3	"heterochromatin protein 1, binding protein 3 [Source:HGNC Symbol;Acc:24973]"
ENSG00000116983	HPCAL4	hippocalcin like 4 [Source:HGNC Symbol;Acc:18212]
ENSG00000164120	HPGD	hydroxyprostaglandin dehydrogenase 15-(NAD) [Source:HGNC Symbol;Acc:5154]
ENSG00000165704	HPRT1	hypoxanthine phosphoribosyltransferase 1 [Source:HGNC Symbol;Acc:5157]
ENSG00000100099	HPS4	Hermansky-Pudlak syndrome 4 [Source:HGNC Symbol;Acc:15844]
ENSG00000110756	HPS5	Hermansky-Pudlak syndrome 5 [Source:HGNC Symbol;Acc:17022]
ENSG00000173083	HPSE	heparanase [Source:HGNC Symbol;Acc:5164]
ENSG00000127252	HRASLS	HRAS-like suppressor [Source:HGNC Symbol;Acc:14922]
ENSG00000113905	HRG	histidine-rich glycoprotein [Source:HGNC Symbol;Acc:5181]
ENSG00000113749	HRH2	histamine receptor H2 [Source:HGNC Symbol;Acc:5183]
ENSG00000134489	HRH4	histamine receptor H4 [Source:HGNC Symbol;Acc:17383]
ENSG00000135116	HRK	"harakiri, BCL2 interacting protein (contains only BH3 domain) [Source:HGNC Symbol;Acc:5185]"
ENSG00000153936	HS2ST1	heparan sulfate 2-O-sulfotransferase 1 [Source:HGNC Symbol;Acc:5193]
ENSG00000122254	HS3ST2	heparan sulfate (glucosamine) 3-O-sulfotransferase 2 [Source:HGNC Symbol;Acc:5195]
ENSG00000125430	HS3ST3B1	heparan sulfate (glucosamine) 3-O-sulfotransferase 3B1 [Source:HGNC Symbol;Acc:5198]
ENSG00000175818	HS3ST5	heparan sulfate (glucosamine) 3-O-sulfotransferase 5 [Source:HGNC Symbol;Acc:19419]
ENSG00000185352	HS6ST3	heparan sulfate 6-O-sulfotransferase 3 [Source:HGNC Symbol;Acc:19134]
ENSG00000208012	hsa-let-7f-2	hsa-let-7f-2 [Source:miRBase;Acc:MI0000068]
ENSG00000199179	hsa-let-7i	hsa-let-7i [Source:miRBase;Acc:MI0000434]
ENSG00000221566	hsa-mir-1181	hsa-mir-1181 [Source:miRBase;Acc:MI0006274]
ENSG00000221190	hsa-mir-1184	hsa-mir-1184 [Source:miRBase;Acc:MI0006277]
ENSG00000221533	hsa-mir-1184	hsa-mir-1184 [Source:miRBase;Acc:MI0006277]
ENSG00000221603	hsa-mir-1184	hsa-mir-1184 [Source:miRBase;Acc:MI0006277]
ENSG00000221315	hsa-mir-1204	hsa-mir-1204 [Source:miRBase;Acc:MI0006337]
ENSG00000221585	hsa-mir-1226	hsa-mir-1226 [Source:miRBase;Acc:MI0006313]
ENSG00000221028	hsa-mir-1231	hsa-mir-1231 [Source:miRBase;Acc:MI0006321]
ENSG00000221545	hsa-mir-1255b-2	hsa-mir-1255b-2 [Source:miRBase;Acc:MI0006436]
ENSG00000221203	hsa-mir-1262	hsa-mir-1262 [Source:miRBase;Acc:MI0006397]
ENSG00000221371	hsa-mir-1265	hsa-mir-1265 [Source:miRBase;Acc:MI0006401]
ENSG00000221634	hsa-mir-1276	hsa-mir-1276 [Source:miRBase;Acc:MI0006416]
ENSG00000221264	hsa-mir-1284	hsa-mir-1284 [Source:miRBase;Acc:MI0006431]
ENSG00000221604	hsa-mir-1293	hsa-mir-1293 [Source:miRBase;Acc:MI0006355]
ENSG00000221274	hsa-mir-1300	hsa-mir-1300 [Source:miRBase;Acc:MI0006360]
ENSG00000221445	hsa-mir-1301	hsa-mir-1301 [Source:miRBase;Acc:MI0003815]
ENSG00000221292	hsa-mir-1302-2	hsa-mir-1302-2 [Source:miRBase;Acc:MI0006363]
ENSG00000221366	hsa-mir-1306	hsa-mir-1306 [Source:miRBase;Acc:MI0006443]
ENSG00000199059	hsa-mir-135b	hsa-mir-135b [Source:miRBase;Acc:MI0000810]
ENSG00000208035	hsa-mir-143	hsa-mir-143 [Source:miRBase;Acc:MI0000459]
ENSG00000222651	hsa-mir-1469	hsa-mir-1469 [Source:miRBase;Acc:MI0007074]
ENSG00000222417	hsa-mir-1470	hsa-mir-1470 [Source:miRBase;Acc:MI0007075]
ENSG00000207792	hsa-mir-151	hsa-mir-151 [Source:miRBase;Acc:MI0000809]
ENSG00000223109	hsa-mir-1538	hsa-mir-1538 [Source:miRBase;Acc:MI0007259]
ENSG00000207745	hsa-mir-17	hsa-mir-17 [Source:miRBase;Acc:MI0000071]
ENSG00000215938	hsa-mir-190b	hsa-mir-190b [Source:miRBase;Acc:MI0005545]
ENSG00000223010	hsa-mir-1914	hsa-mir-1914 [Source:miRBase;Acc:MI0008335]
ENSG00000207929	hsa-mir-195	hsa-mir-195 [Source:miRBase;Acc:MI0000489]
ENSG00000207584	hsa-mir-196b	hsa-mir-196b [Source:miRBase;Acc:MI0001150]
ENSG00000207789	hsa-mir-26a-2	hsa-mir-26a-2 [Source:miRBase;Acc:MI0000750]
ENSG00000221703	hsa-mir-302e	hsa-mir-302e [Source:miRBase;Acc:MI0006417]
ENSG00000207827	hsa-mir-30a	hsa-mir-30a [Source:miRBase;Acc:MI0000088]
ENSG00000198984	hsa-mir-345	hsa-mir-345 [Source:miRBase;Acc:MI0000825]
ENSG00000199071	hsa-mir-423	hsa-mir-423 [Source:miRBase;Acc:MI0001445]
ENSG00000199097	hsa-mir-424	hsa-mir-424 [Source:miRBase;Acc:MI0001446]
ENSG00000202641	hsa-mir-484	hsa-mir-484 [Source:miRBase;Acc:MI0002468]
ENSG00000207656	hsa-mir-489	hsa-mir-489 [Source:miRBase;Acc:MI0003124]
ENSG00000208007	hsa-mir-502	hsa-mir-502 [Source:miRBase;Acc:MI0003186]
ENSG00000207982	hsa-mir-548b	hsa-mir-548b [Source:miRBase;Acc:MI0003596]
ENSG00000221537	hsa-mir-548h-1	hsa-mir-548h-1 [Source:miRBase;Acc:MI0006411]
ENSG00000221737	hsa-mir-548i-1	hsa-mir-548i-1 [Source:miRBase;Acc:MI0006421]
ENSG00000207771	hsa-mir-550-1	hsa-mir-550-1 [Source:miRBase;Acc:MI0003600]
ENSG00000207573	hsa-mir-550-2	hsa-mir-550-2 [Source:miRBase;Acc:MI0003601]
ENSG00000207815	hsa-mir-563	hsa-mir-563 [Source:miRBase;Acc:MI0003569]
ENSG00000207770	hsa-mir-568	hsa-mir-568 [Source:miRBase;Acc:MI0003574]
ENSG00000207963	hsa-mir-569	hsa-mir-569 [Source:miRBase;Acc:MI0003576]
ENSG00000202601	hsa-mir-582	hsa-mir-582 [Source:miRBase;Acc:MI0003589]
ENSG00000207741	hsa-mir-590	hsa-mir-590 [Source:miRBase;Acc:MI0003602]
ENSG00000207740	hsa-mir-600	hsa-mir-600 [Source:miRBase;Acc:MI0003613]
ENSG00000207930	hsa-mir-603	hsa-mir-603 [Source:miRBase;Acc:MI0003616]
ENSG00000207983	hsa-mir-613	hsa-mir-613 [Source:miRBase;Acc:MI0003626]
ENSG00000207571	hsa-mir-615	hsa-mir-615 [Source:miRBase;Acc:MI0003628]
ENSG00000208028	hsa-mir-616	hsa-mir-616 [Source:miRBase;Acc:MI0003629]
ENSG00000207964	hsa-mir-628	hsa-mir-628 [Source:miRBase;Acc:MI0003642]
ENSG00000207928	hsa-mir-632	hsa-mir-632 [Source:miRBase;Acc:MI0003647]
ENSG00000207556	hsa-mir-636	hsa-mir-636 [Source:miRBase;Acc:MI0003651]
ENSG00000207707	hsa-mir-639	hsa-mir-639 [Source:miRBase;Acc:MI0003654]
ENSG00000208014	hsa-mir-653	hsa-mir-653 [Source:miRBase;Acc:MI0003674]
ENSG00000211575	hsa-mir-760	hsa-mir-760 [Source:miRBase;Acc:MI0005567]
ENSG00000211574	hsa-mir-770	hsa-mir-770 [Source:miRBase;Acc:MI0005118]
ENSG00000216042	hsa-mir-922	hsa-mir-922 [Source:miRBase;Acc:MI0005714]
ENSG00000208011	hsa-mir-92b	hsa-mir-92b [Source:miRBase;Acc:MI0003560]
ENSG00000215973	hsa-mir-933	hsa-mir-933 [Source:miRBase;Acc:MI0005755]
ENSG00000216035	hsa-mir-938	hsa-mir-938 [Source:miRBase;Acc:MI0005760]
ENSG00000215946	hsa-mir-941-1	hsa-mir-941-1 [Source:miRBase;Acc:MI0005763]
ENSG00000216058	hsa-mir-944	hsa-mir-944 [Source:miRBase;Acc:MI0005769]
ENSG00000166530	HSBP1P2	heat shock factor binding protein 1 pseudogene 2 [Source:HGNC Symbol;Acc:37300]
ENSG00000100209	HSCB	HscB iron-sulfur cluster co-chaperone homolog (E. coli) [Source:HGNC Symbol;Acc:28913]
ENSG00000072506	HSD17B10	hydroxysteroid (17-beta) dehydrogenase 10 [Source:HGNC Symbol;Acc:4800]
ENSG00000087076	HSD17B14	hydroxysteroid (17-beta) dehydrogenase 14 [Source:HGNC Symbol;Acc:23238]
ENSG00000133835	HSD17B4	hydroxysteroid (17-beta) dehydrogenase 4 [Source:HGNC Symbol;Acc:5213]
ENSG00000025423	HSD17B6	hydroxysteroid (17-beta) dehydrogenase 6 homolog (mouse) [Source:HGNC Symbol;Acc:23316]
ENSG00000132196	HSD17B7	hydroxysteroid (17-beta) dehydrogenase 7 [Source:HGNC Symbol;Acc:5215]
ENSG00000203857	HSD3B1	"hydroxy-delta-5-steroid dehydrogenase, 3 beta- and steroid delta-isomerase 1 [Source:HGNC Symbol;Acc:5217]"
ENSG00000103160	HSDL1	hydroxysteroid dehydrogenase like 1 [Source:HGNC Symbol;Acc:16475]
ENSG00000119471	HSDL2	hydroxysteroid dehydrogenase like 2 [Source:HGNC Symbol;Acc:18572]
ENSG00000080824	HSP90AA1	"heat shock protein 90kDa alpha (cytosolic), class A member 1 [Source:HGNC Symbol;Acc:5253]"
ENSG00000205100	HSP90AA4P	"heat shock protein 90kDa alpha (cytosolic), class A member 4 (pseudogene) [Source:HGNC Symbol;Acc:5255]"
ENSG00000096384	HSP90AB1	"heat shock protein 90kDa alpha (cytosolic), class B member 1 [Source:HGNC Symbol;Acc:5258]"
ENSG00000132622	HSPA12B	heat shock 70kD protein 12B [Source:HGNC Symbol;Acc:16193]
ENSG00000155304	HSPA13	"heat shock protein 70kDa family, member 13 [Source:HGNC Symbol;Acc:11375]"
ENSG00000204388	HSPA1B	Heat shock 70 kDa protein 1 (HSP70.1)(HSP70-1/HSP70-2) [Source:UniProtKB/Swiss-Prot;Acc:P08107]
ENSG00000170606	HSPA4	heat shock 70kDa protein 4 [Source:HGNC Symbol;Acc:5237]
ENSG00000164070	HSPA4L	heat shock 70kDa protein 4-like [Source:HGNC Symbol;Acc:17041]
ENSG00000173110	HSPA6	heat shock 70kDa protein 7 (HSP70B) [Source:HGNC Symbol;Acc:5240]
ENSG00000109971	HSPA8	heat shock 70kDa protein 8 [Source:HGNC Symbol;Acc:5241]
ENSG00000113013	HSPA9	heat shock 70kDa protein 9 (mortalin) [Source:HGNC Symbol;Acc:5244]
ENSG00000081870	HSPB11	"heat shock protein family B (small), member 11 [Source:HGNC Symbol;Acc:25019]"
ENSG00000169271	HSPB3	heat shock 27kDa protein 3 [Source:HGNC Symbol;Acc:5248]
ENSG00000197723	HSPB9	"heat shock protein, alpha-crystallin-related, B9 [Source:HGNC Symbol;Acc:30589]"
ENSG00000169087	HSPBAP1	HSPB (heat shock 27kDa) associated protein 1 [Source:HGNC Symbol;Acc:16389]
ENSG00000144381	HSPD1	heat shock 60kDa protein 1 (chaperonin) [Source:HGNC Symbol;Acc:5261]
ENSG00000115541	HSPE1	heat shock 10kDa protein 1 (chaperonin 10) [Source:HGNC Symbol;Acc:5269]
ENSG00000120694	HSPH1	heat shock 105kDa/110kDa protein 1 [Source:HGNC Symbol;Acc:16969]
ENSG00000102241	HTATSF1	HIV-1 Tat specific factor 1 [Source:HGNC Symbol;Acc:5276]
ENSG00000126550	HTN1	histatin 1 [Source:HGNC Symbol;Acc:5283]
ENSG00000205649	HTN3	histatin 3 [Source:HGNC Symbol;Acc:5284]
ENSG00000179546	HTR1D	5-hydroxytryptamine (serotonin) receptor 1D [Source:HGNC Symbol;Acc:5289]
ENSG00000102468	HTR2A	5-hydroxytryptamine (serotonin) receptor 2A [Source:HGNC Symbol;Acc:5293]
ENSG00000197386	HTT	huntingtin [Source:HGNC Symbol;Acc:4851]
ENSG00000188996	HUS1B	HUS1 checkpoint homolog b (S. pombe) [Source:HGNC Symbol;Acc:16485]
ENSG00000122986	HVCN1	hydrogen voltage-gated channel 1 [Source:HGNC Symbol;Acc:28240]
ENSG00000068001	HYAL2	hyaluronoglucosaminidase 2 [Source:HGNC Symbol;Acc:5321]
ENSG00000186792	HYAL3	hyaluronoglucosaminidase 3 [Source:HGNC Symbol;Acc:5322]
ENSG00000178922	HYI	hydroxypyruvate isomerase homolog (E. coli) [Source:HGNC Symbol;Acc:26948]
ENSG00000149428	HYOU1	hypoxia up-regulated 1 [Source:HGNC Symbol;Acc:16931]
ENSG00000196305	IARS	isoleucyl-tRNA synthetase [Source:HGNC Symbol;Acc:5330]
ENSG00000029559	IBSP	integrin-binding sialoprotein [Source:HGNC Symbol;Acc:5341]
ENSG00000005700	IBTK	inhibitor of Bruton agammaglobulinemia tyrosine kinase [Source:HGNC Symbol;Acc:17853]
ENSG00000105376	ICAM5	"intercellular adhesion molecule 5, telencephalin [Source:HGNC Symbol;Acc:5348]"
ENSG00000112144	ICK	intestinal cell (MAK-like) kinase [Source:HGNC Symbol;Acc:21219]
ENSG00000116237	ICMT	isoprenylcysteine carboxyl methyltransferase [Source:HGNC Symbol;Acc:5350]
ENSG00000167862	ICT1	immature colon carcinoma transcript 1 [Source:HGNC Symbol;Acc:5359]
ENSG00000125968	ID1	"inhibitor of DNA binding 1, dominant negative helix-loop-helix protein [Source:HGNC Symbol;Acc:5360]"
ENSG00000115738	ID2	"inhibitor of DNA binding 2, dominant negative helix-loop-helix protein [Source:HGNC Symbol;Acc:5361]"
ENSG00000117318	ID3	"inhibitor of DNA binding 3, dominant negative helix-loop-helix protein [Source:HGNC Symbol;Acc:5362]"
ENSG00000119912	IDE	insulin-degrading enzyme [Source:HGNC Symbol;Acc:5381]
ENSG00000138413	IDH1	"isocitrate dehydrogenase 1 (NADP+), soluble [Source:HGNC Symbol;Acc:5382]"
ENSG00000166411	IDH3A	isocitrate dehydrogenase 3 (NAD+) alpha [Source:HGNC Symbol;Acc:5384]
ENSG00000148377	IDI2	isopentenyl-diphosphate delta isomerase 2 [Source:HGNC Symbol;Acc:23487]
ENSG00000010404	IDS	iduronate 2-sulfatase [Source:HGNC Symbol;Acc:5389]
ENSG00000160888	IER2	immediate early response 2 [Source:HGNC Symbol;Acc:28871]
ENSG00000162783	IER5	immediate early response 5 [Source:HGNC Symbol;Acc:5393]
ENSG00000188483	IER5L	immediate early response 5-like [Source:HGNC Symbol;Acc:23679]
ENSG00000010295	IFFO1	intermediate filament family orphan 1 [Source:HGNC Symbol;Acc:24970]
ENSG00000169991	IFFO2	intermediate filament family orphan 2 [Source:HGNC Symbol;Acc:27006]
ENSG00000119632	IFI27L2	"interferon, alpha-inducible protein 27-like 2 [Source:HGNC Symbol;Acc:19753]"
ENSG00000137965	IFI44	interferon-induced protein 44 [Source:HGNC Symbol;Acc:16938]
ENSG00000137959	IFI44L	interferon-induced protein 44-like [Source:HGNC Symbol;Acc:17817]
ENSG00000115267	IFIH1	interferon induced with helicase C domain 1 [Source:HGNC Symbol;Acc:18873]
ENSG00000185745	IFIT1	interferon-induced protein with tetratricopeptide repeats 1 [Source:HGNC Symbol;Acc:5407]
ENSG00000119922	IFIT2	interferon-induced protein with tetratricopeptide repeats 2 [Source:HGNC Symbol;Acc:5409]
ENSG00000152936	IFLTD1	intermediate filament tail domain containing 1 [Source:HGNC Symbol;Acc:26683]
ENSG00000186803	IFNA10	"interferon, alpha 10 [Source:HGNC Symbol;Acc:5418]"
ENSG00000188379	IFNA2	"interferon, alpha 2 [Source:HGNC Symbol;Acc:5423]"
ENSG00000137080	IFNA21	"interferon, alpha 21 [Source:HGNC Symbol;Acc:5424]"
ENSG00000147873	IFNA5	"interferon, alpha 5 [Source:HGNC Symbol;Acc:5426]"
ENSG00000142166	IFNAR1	"interferon (alpha, beta and omega) receptor 1 [Source:HGNC Symbol;Acc:5432]"
ENSG00000159110	IFNAR2	"interferon (alpha, beta and omega) receptor 2 [Source:HGNC Symbol;Acc:5433]"
ENSG00000171855	IFNB1	"interferon, beta 1, fibroblast [Source:HGNC Symbol;Acc:5434]"
ENSG00000184995	IFNE	"interferon, epsilon [Source:HGNC Symbol;Acc:18163]"
ENSG00000111537	IFNG	"interferon, gamma [Source:HGNC Symbol;Acc:5438]"
ENSG00000027697	IFNGR1	interferon gamma receptor 1 [Source:HGNC Symbol;Acc:5439]
ENSG00000147896	IFNK	"interferon, kappa [Source:HGNC Symbol;Acc:21714]"
ENSG00000006652	IFRD1	interferon-related developmental regulator 1 [Source:HGNC Symbol;Acc:5456]
ENSG00000187535	IFT140	intraflagellar transport 140 homolog (Chlamydomonas) [Source:HGNC Symbol;Acc:29077]
ENSG00000138002	IFT172	intraflagellar transport 172 homolog (Chlamydomonas) [Source:HGNC Symbol;Acc:30391]
ENSG00000109083	IFT20	intraflagellar transport 20 homolog (Chlamydomonas) [Source:HGNC Symbol;Acc:30989]
ENSG00000101052	IFT52	intraflagellar transport 52 homolog (Chlamydomonas) [Source:HGNC Symbol;Acc:15901]
ENSG00000114446	IFT57	intraflagellar transport 57 homolog (Chlamydomonas) [Source:HGNC Symbol;Acc:17367]
ENSG00000068885	IFT80	intraflagellar transport 80 homolog (Chlamydomonas) [Source:HGNC Symbol;Acc:29262]
ENSG00000122970	IFT81	intraflagellar transport 81 homolog (Chlamydomonas) [Source:HGNC Symbol;Acc:14313]
ENSG00000032742	IFT88	intraflagellar transport 88 homolog (Chlamydomonas) [Source:HGNC Symbol;Acc:20606]
ENSG00000174498	IGDCC3	"immunoglobulin superfamily, DCC subclass, member 3 [Source:HGNC Symbol;Acc:9700]"
ENSG00000017427	IGF1	insulin-like growth factor 1 (somatomedin C) [Source:HGNC Symbol;Acc:5464]
ENSG00000140443	IGF1R	insulin-like growth factor 1 receptor [Source:HGNC Symbol;Acc:5465]
ENSG00000159217	IGF2BP1	insulin-like growth factor 2 mRNA binding protein 1 [Source:HGNC Symbol;Acc:28866]
ENSG00000136231	IGF2BP3	insulin-like growth factor 2 mRNA binding protein 3 [Source:HGNC Symbol;Acc:28868]
ENSG00000197081	IGF2R	insulin-like growth factor 2 receptor [Source:HGNC Symbol;Acc:5467]
ENSG00000146678	IGFBP1	insulin-like growth factor binding protein 1 [Source:HGNC Symbol;Acc:5469]
ENSG00000146674	IGFBP3	insulin-like growth factor binding protein 3 [Source:HGNC Symbol;Acc:5472]
[truncated: 526,703 more chars]
